# Supplementary material for: RNAi-dependent expression of sperm genes in ADL chemosensory neurons is required for olfactory responses in Caenorhabditis elegans
Source: Front Mol Biosci. 2024 Jul 11;11:1396587. doi: 10.3389/fmolb.2024.1396587 (PMC11269235; doi:10.3389/fmolb.2024.1396587)
Supplement: Supplementary file 1 [file DataSheet2.zip]

Archive with 43 entries (42 files):
- Ow et al_supplemental tables/
- Ow et al_supplemental tables/Table S1.xlsx
- __MACOSX/Ow et al_supplemental tables/._Table S1.xlsx
- Ow et al_supplemental tables/Table S13.xlsx
- __MACOSX/Ow et al_supplemental tables/._Table S13.xlsx
- Ow et al_supplemental tables/Table S12.xlsx
- __MACOSX/Ow et al_supplemental tables/._Table S12.xlsx
- Ow et al_supplemental tables/Table S7.xlsx
- __MACOSX/Ow et al_supplemental tables/._Table S7.xlsx
- Ow et al_supplemental tables/Table S15.xlsx
- __MACOSX/Ow et al_supplemental tables/._Table S15.xlsx
- Ow et al_supplemental tables/Table S19.xlsx
- __MACOSX/Ow et al_supplemental tables/._Table S19.xlsx
- Ow et al_supplemental tables/Table S18.xlsx
- __MACOSX/Ow et al_supplemental tables/._Table S18.xlsx
- Ow et al_supplemental tables/Table S14.xlsx
- __MACOSX/Ow et al_supplemental tables/._Table S14.xlsx
- Ow et al_supplemental tables/Table S6.xlsx
- __MACOSX/Ow et al_supplemental tables/._Table S6.xlsx
- Ow et al_supplemental tables/~$Table S9.xlsx
- __MACOSX/Ow et al_supplemental tables/._~$Table S9.xlsx
- Ow et al_supplemental tables/Table S17.xlsx
- __MACOSX/Ow et al_supplemental tables/._Table S17.xlsx
- Ow et al_supplemental tables/Table S5.xlsx
- __MACOSX/Ow et al_supplemental tables/._Table S5.xlsx
- Ow et al_supplemental tables/Table S9.xlsx
- __MACOSX/Ow et al_supplemental tables/._Table S9.xlsx
- Ow et al_supplemental tables/Table S20.xlsx
- __MACOSX/Ow et al_supplemental tables/._Table S20.xlsx
- Ow et al_supplemental tables/Table S8.xlsx
- __MACOSX/Ow et al_supplemental tables/._Table S8.xlsx
- Ow et al_supplemental tables/Table S4.xlsx
- __MACOSX/Ow et al_supplemental tables/._Table S4.xlsx
- Ow et al_supplemental tables/Table S16.xlsx
- __MACOSX/Ow et al_supplemental tables/._Table S16.xlsx
- Ow et al_supplemental tables/Table S11.xlsx
- __MACOSX/Ow et al_supplemental tables/._Table S11.xlsx
- Ow et al_supplemental tables/Table S3.xlsx
- __MACOSX/Ow et al_supplemental tables/._Table S3.xlsx
- Ow et al_supplemental tables/Table S2.xlsx
- __MACOSX/Ow et al_supplemental tables/._Table S2.xlsx
- Ow et al_supplemental tables/Table S10.xlsx
- __MACOSX/Ow et al_supplemental tables/._Table S10.xlsx
