# Supplementary material for: RNAi-dependent expression of sperm genes in ADL chemosensory neurons is required for olfactory responses in Caenorhabditis elegans
Source: Front Mol Biosci. 2024 Jul 11;11:1396587. doi: 10.3389/fmolb.2024.1396587 (PMC11269235; doi:10.3389/fmolb.2024.1396587)
Supplement: Supplementary file 1 [file DataSheet2.zip › Ow et al_supplemental tables/Table S1.xlsx]

## Sheet: Sheet1
Table S1: Strains used in this study
Strain	Genotype	Source
N2	Bristol wild-type	CGC
BA17	fem-1(hc17) IV	CGC
BX110	fat-6(tm331) IV; fat-5(tm420) V	CGC
BX156	fat-6(tm331) IV; fat-7(wa36) V	CGC
BX160	fat-7(wa36) fat-5(tm420) V	CGC
CB4108	fog-2(q71) V	CGC
CF2167	tcer-1(tm1452) II	CGC
CX10	osm-9(ky10) IV	CGC
CX12330	kyEx3440 (sre-1p::TeTx::SL2 mCherry + coel::dsRed)	Cornelia Bargmann
CX12457	kyEx3466 (sre-1p::pkc-1(gf) SL2 GFP + coel::dsRed)	Cornelia Bargmann
DH1390	rme-2(b1008) IV	CGC
EL567	alg-4(ok1041) III; alg-3(tm1155) IV	Eleanor Maine
JK1107	glp-1(q224) III	CGC
OH16874	hlh-4(tm604); otIs646 (srh-127p::gfp)	Oliver Hobert
NL2550	ppw-1(pk2505) I	CGC
RB1096	r06c7.1(ok1074) I	CGC
RF54	alg-1(gk214) X	CGC
SEH51	pdrIs1 (osm-9p::gfp; unc-122p::dsRed) III	Sims et al. 2016
SEH306	pdrEx80 (sre-1p::gfp; unc-122p::dsRed)	This study
SEH318	pdrIs9 (sre-1p::gfp; unc-122p::dsRed)	This study
SEH321	nrde-3(gg66) X; pdrIs9 (sre-1p::gfp; unc-122p::dsRed)	This study
SEH379	wago-11(tm1127) II	This study; bakcrossed from WM157 into our laboratory N2
SEH380	wago-1(ok1074) I	This study; backcrossed from tm1019/1019 into our laboratory N2
SEH381	wago-4(tm1019) II	This study; backcrossed from RB1096 into our laboratory N2
SEH382	gsp-4(y148) I	This study
SEH383	hrde-1(tm1200) III	This study; backcrossed from Eleanor Maine's laboratory stock into our laboratory N2
SEH384	gsp-3(tm1647) I; pdrIs9 (sre-1p::gfp; unc-122p::dsRed)	This study
SEH385	gsp-4(y148) I; pdrIs9 (sre-1p::gfp; unc-122p::dsRed)	This study
SEH386	wago-11(tm1127) II; pdrIs9 (sre-1p::gfp; unc-122p::dsRed)	This study
SEH387	gsp-3(tm1647) I; pdrIs1 (osm-9p::gfp; unc-122p::dsRed) III	This study
SEH388	gsp-4(y148) I; pdrIs1 (osm-9p::gfp; unc-122p::dsRed) III	This study
SEH389	wago-11(tm1127) II; pdrIs1 (osm-9p::gfp; unc-122p::dsRed) III	This study
SEH390	hrde-1(tm1200) III; pdrIs1 (osm-9p::gfp; unc-122p::dsRed) III	This study
SEH391	prg-1(tm892) I; pdrIs1 (osm-9p::gfp; unc-122p::dsRed) III	This study
SEH396	gsp-3(tm1647) gsp-4(y148)/hT2[bli-4(e937) qIs48] I, III; pdrIs9 (sre-1p::gfp; unc-122p::dsRed)	This study
SEH405	hlh-4(tm604) III	This study
SEH407	wago-11(tm1127) II; pdrEx103 [sre-1p::wago-11::gfp; unc-122p::dsRed ]	This study
SEH408	wago-11(tm1127) II; pdrEx104 [sre-1p::wago-11::gfp; unc-122p::dsRed ]	This study
SEH409	wago-11(tm1127) II; pdrEx105 [sre-1p::wago-11::gfp; unc-122p::dsRed ]	This study
SEH410	gsp-3(tm1647) I; ; pdrEx106 [sre-1p::gsp-3::gfp; unc-122p::dsRed ]	This study
SEH411	gsp-3(tm1647) I; ; pdrEx107 [sre-1p::msp-19::gfp; unc-122p::dsRed ]	This study
SEH412	gsp-3(tm1647) I; ; pdrEx108 [sre-1p::msp-19::gfp; unc-122p::dsRed ]	This study
tm1019/tm1019	tm1019/tm1019	Shohei Mitani
TG34	gld-1(op236) I	CGC
TY4192	gsp-4(y148) I; him-8(e1489) IV	Diana Chu
WM53	alg-2(ok304) II	CGC
WM155	ppw-2(tm1120) I	CGC
WM157	y49f6A.1(tm1127) II	CGC
WM161	prg-1(tm872) I	CGC
WM162	prg-2(tm1094) IV	CGC
XC19	gsp-3(tm1647) I	Diana Chu
XC56	gsp-3(tm1647) gsp-4(y148)/hT2[bli-4(e937) qIs48]	Diana Chu
YY158	nrde-3(gg66) X	CGC
