# Supplementary material for: RNAi-dependent expression of sperm genes in ADL chemosensory neurons is required for olfactory responses in Caenorhabditis elegans
Source: Front Mol Biosci. 2024 Jul 11;11:1396587. doi: 10.3389/fmolb.2024.1396587 (PMC11269235; doi:10.3389/fmolb.2024.1396587)
Supplement: Supplementary file 1 [file DataSheet2.zip › Ow et al_supplemental tables/Table S13.xlsx]

## Sheet: Sheet1
Table S13: GO terms of nrde-3 Down genes with the most significant FDR statistical changes
GO Term	Description	P-value	FDR q-value	Enrichment	N	B	n	b	Genes
GO:0007165	signal transduction	8.07e-08	0.000391	1.54	5844	791	731	152	[npr-3 - protein npr-3, srw-16 - protein srw-16, str-83 - protein str-83, str-166 - protein str-166, gpa-5 - protein gpa-5, C44B11.1 - protein c44b11.1, flp-4 - protein flp-4, srw-19 - protein srw-19, daf-15 - protein daf-15, kqt-3 - protein kqt-3, nlp-47 - protein nlp-47, str-154 - protein str-154, str-112 - protein str-112, flp-21 - protein flp-21, str-90 - protein str-90, str-172 - protein str…
GO:0007186	G protein-coupled receptor signaling pathway	2.35e-07	0.000568	1.69	5844	339	998	98	[srw-16 - protein srw-16, str-166 - protein str-166, flp-13 - protein flp-13, npr-3 - protein npr-3, str-83 - protein str-83, gpa-5 - protein gpa-5, srw-19 - protein srw-19, str-177 - protein str-177, flp-4 - protein flp-4, str-154 - protein str-154, nlp-47 - protein nlp-47, kqt-3 - protein kqt-3, str-112 - protein str-112, flp-21 - protein flp-21, frpr-9 - protein frpr-9, str-172 - protein str-1…
GO:1905909	regulation of dauer entry	4.23e-06	0.00682	6.65	5844	9	781	8	[ins-3 - protein ins-3, ins-4 - protein ins-4, ins-6 - protein ins-6, daf-28 - protein daf-28, unc-10 - protein unc-10, daf-2 - protein daf-2, ins-18 - protein ins-18, ins-1 - protein ins-1]
GO:1905910	negative regulation of dauer entry	8.5e-06	0.0103	16.13	5844	6	302	5	[ins-3 - protein ins-3, ins-4 - protein ins-4, ins-6 - protein ins-6, daf-28 - protein daf-28, daf-2 - protein daf-2]
GO:0061065	regulation of dauer larval development	1.88e-05	0.0182	3.81	5844	26	825	14	[che-3 - protein che-3, daf-10 - protein daf-10, daf-11 - protein daf-11, unc-10 - protein unc-10, osm-3 - protein osm-3, ins-1 - protein ins-1, daf-7 - protein daf-7, daf-14 - protein daf-14, ins-3 - protein ins-3, ins-4 - protein ins-4, ins-6 - protein ins-6, daf-28 - protein daf-28, daf-2 - protein daf-2, ins-18 - protein ins-18]
GO:0061067	negative regulation of dauer larval development	2.48e-05	0.02	8.96	5844	14	326	7	[ins-3 - protein ins-3, ins-4 - protein ins-4, ins-6 - protein ins-6, daf-11 - protein daf-11, daf-28 - protein daf-28, daf-2 - protein daf-2, daf-7 - protein daf-7]
GO:0042330	taxis	4.24e-05	0.0293	2.98	5844	58	676	20	[gcy-18 - protein gcy-18, scd-2 - protein scd-2, odr-10 - protein odr-10, dyf-2 - protein dyf-2, daf-11 - protein daf-11, daf-10 - protein daf-10, che-12 - protein che-12, dyf-11 - protein dyf-11, tub-1 - protein tub-1, akt-1 - protein akt-1, unc-44 - protein unc-44, dgk-3 - protein dgk-3, odr-7 - protein odr-7, unc-40 - protein unc-40, CELE_F23H12.5 - protein f23h12.5, gcy-8 - protein gcy-8, grk…
GO:0008582	regulation of synaptic growth at neuromuscular junction	7.37e-05	0.0446	9.99	5844	13	270	6	[ins-4 - protein ins-4, aex-5 - protein aex-5, ins-6 - protein ins-6, daf-28 - protein daf-28, daf-2 - protein daf-2, akt-1 - protein akt-1]
GO:1904396	regulation of neuromuscular junction development	7.37e-05	0.0396	9.99	5844	13	270	6	[ins-4 - protein ins-4, aex-5 - protein aex-5, ins-6 - protein ins-6, daf-28 - protein daf-28, daf-2 - protein daf-2, akt-1 - protein akt-1]
GO:0042338	cuticle development involved in collagen and cuticulin-based cuticle molting cycle	9.28e-05	0.0449	7.01	5844	12	486	7	[dpy-13 - protein dpy-13, sqt-2 - protein sqt-2, sqt-1 - protein sqt-1, bli-1 - protein bli-1, dpy-4 - protein dpy-4, dpy-5 - protein dpy-5, rol-6 - protein rol-6]
GO:0050830	defense response to Gram-positive bacterium	0.000207	0.0912	49.81	5844	44	8	3	[spp-2 - protein spp-2, sodh-1 - protein sodh-1, lys-7 - protein lys-7]
GO:0006935	chemotaxis	0.000516	0.208	2.88	5844	48	676	16	[odr-10 - protein odr-10, scd-2 - protein scd-2, dyf-2 - protein dyf-2, daf-10 - protein daf-10, daf-11 - protein daf-11, che-12 - protein che-12, dyf-11 - protein dyf-11, tub-1 - protein tub-1, akt-1 - protein akt-1, unc-44 - protein unc-44, odr-7 - protein odr-7, unc-40 - protein unc-40, CELE_F23H12.5 - protein f23h12.5, grk-2 - protein grk-2, pkc-1 - protein pkc-1, maco-1 - protein maco-1]
GO:0051606	detection of stimulus	0.000533	0.199	2.25	5844	96	705	26	[npr-3 - protein npr-3, str-166 - protein str-166, odr-10 - protein odr-10, str-83 - protein str-83, str-154 - protein str-154, str-112 - protein str-112, srb-6 - protein srb-6, str-90 - protein str-90, str-172 - protein str-172, str-175 - protein str-175, str-130 - protein str-130, gcy-8 - protein gcy-8, str-163 - protein str-163, gcy-23 - protein gcy-23, sro-1 - protein sro-1, gcy-18 - protein …
GO:0008286	insulin receptor signaling pathway	0.000598	0.207	14	5844	10	167	4	[ins-6 - protein ins-6, daf-28 - protein daf-28, akt-1 - protein akt-1, daf-2 - protein daf-2]
GO:1902017	regulation of cilium assembly	0.000736	0.237	11.64	5844	7	287	4	[CELE_Y42A5A.4 - protein y42a5a.4, ttx-1 - protein ttx-1, osm-3 - protein osm-3, dyf-5 - protein dyf-5]
GO:0016048	detection of temperature stimulus	0.00097	0.293	16.67	5844	4	263	3	[gcy-18 - protein gcy-18, gcy-8 - protein gcy-8, gcy-23 - protein gcy-23]
