# Supplementary material for: RNAi-dependent expression of sperm genes in ADL chemosensory neurons is required for olfactory responses in Caenorhabditis elegans
Source: Front Mol Biosci. 2024 Jul 11;11:1396587. doi: 10.3389/fmolb.2024.1396587 (PMC11269235; doi:10.3389/fmolb.2024.1396587)
Supplement: Supplementary file 1 [file DataSheet2.zip › Ow et al_supplemental tables/Table S12.xlsx]

## Sheet: Sheet1
Table S12: Comparison of WT ADL-expressed genes with nrde-3 ADL expressed genes (rpkm >10)
Gene expressed in WT CON and nrde-3 CON (5206)				Gene expressed in WT PDphe and nrde-3 PDphe (5951)
ctc-3				atp-6
ctc-1				ctc-3
atp-6				ctc-2
ctc-2				ctb-1
ctb-1				ctc-1
nduo-1				nduo-1
nduo-3				nduo-3
nduo-4				far-2
nduo-6				nduo-4
far-1				eef-1A.1
far-2				perm-4
eef-1A.1				nduo-5
C17F4.7				nduo-6
nduo-5				perm-2
rps-25				rps-25
perm-4				C17F4.7
ndfl-4				far-1
perm-2				col-140
rps-14				rpl-43
Y82E9BR.3				dct-16
rps-23				nduo-2
dct-16				rps-12
Y37E3.8				Y82E9BR.3
rla-1				inos-1
ant-1.1				col-119
rpl-36				rps-14
nduo-2				rps-23
B0495.9				Y37E3.8
inos-1				rpl-24.1
rpl-43				rpl-38
col-140				ant-1.1
rpl-23				rla-1
rps-12				rpl-36
rps-5				rpl-23
rps-8				col-20
rpl-10				rps-26
rla-0				rps-24
rpl-38				rpl-32
rps-9				rps-8
rpl-24.1				rpl-27
rpl-27				rps-11
rps-19				col-124
rps-11				rps-10
rpl-32				rps-19
rps-7				rpl-2
ubq-2				rps-21
rpl-2				rpl-10
rps-16				ubq-2
rpl-17				rpl-19
rps-10				rps-7
col-20				rps-5
rps-30				rla-0
rps-26				rps-9
rpl-19				ndfl-4
rpl-15				rpl-17
rps-21				rps-16
rps-15				rpl-14
col-124				col-93
rpl-13				rpl-15
asp-6				T04G9.7
rps-18				rps-15
C37A2.7				rps-18
rpl-14				rpl-13
rpl-7				rpl-35
rps-24				rpl-7
rps-0				rps-30
rpl-35				rps-2
rpl-18				ubl-1
rps-3				col-178
rps-4				rpl-26
rps-27				B0495.9
rpl-4				C37A2.7
rpl-26				rps-1
rps-2				col-19
F46H5.3				rps-4
rps-13				rpl-21
rps-1				rpl-18
rpl-9				rps-3
rps-29				col-80
col-119				rps-13
rpl-22				pat-10
ubl-1				col-143
col-93				rpl-7A
rpl-7A				rpl-29
rpl-6				rpl-9
rpl-5				rpl-34
rack-1				rps-28
rps-17				rps-0
col-178				W01D2.1
rpl-1				rpl-6
rpl-33				rps-27
rpl-21				rpl-3
rpl-28				rpl-22
rpl-34				rpl-5
cyc-2.1				rpl-28
W01D2.1				asp-6
rpl-3				B0513.4
rla-2				rps-29
rps-28				rpl-4
col-19				hsp-16.11
rps-6				rpl-1
pat-10				col-8
clec-63				rps-17
ndk-1				act-1
col-181				rpl-33
col-160				mlc-2
rpl-30				rpl-30
rpl-20				spp-17
rpl-12				acp-6
act-1				rps-6
mlc-2				cpl-1
eef-1B.1				rla-2
rps-20				rpl-20
rpl-31				col-160
lec-6				D1086.10
rpl-11.2				cyc-2.1
rpl-16				rpl-16
col-80				ttr-15
T04G9.7				rpl-31
B0495.8				rpl-12
ahcy-1				rack-1
tct-1				col-181
hsp-16.11				ahcy-1
col-143				F46H5.3
rpl-29				ttr-2
spp-5				rpl-11.2
eef-2				C44B7.5
R53.4				lec-6
act-4				F41C3.5
F44E5.1				lbp-6
cyn-7				act-4
hsp-1				tct-1
rpl-25.2				C10G8.4
icd-1				icd-1
eef-1G				spp-14
F26E4.6				rps-20
rpl-11.1				skpo-1
crt-1				acdh-1
col-184				ndk-1
col-8				hsp-1
rpl-25.1				F57F5.1
B0513.4				col-101
aldo-2				eef-1B.1
ril-1				F44E5.4
T21H3.1				crt-1
gpd-3				vit-2
cyn-5				spp-5
R09B3.3				col-184
Y73F4A.1				col-179
C06A8.3				F44E5.1
cco-2				rpl-25.2
icd-2				T21H3.1
lbp-6				vit-6
hpo-18				eef-1G
atp-5				cyn-7
vha-2				aldo-2
ZC373.2				ttr-51
cpl-1				osm-11
daf-21				B0495.8
gpd-2				eef-2
H28O16.1				alh-8
atp-2				rpl-25.1
F57F5.1				rpl-11.1
spp-17				ilys-5
F58F12.1				C08F11.12
F23H11.5				R09B3.3
vdac-1				hpo-18
F29B9.11				F26E4.6
osm-11				cyn-5
Y71H2AM.5				D1054.10
alh-8				ril-1
R04F11.2				hsp-16.48
Y62H9A.5				hsp-16.49
F41C3.5				H28O16.1
Y119D3B.21				Y62H9A.5
lec-1				icd-2
D1054.10				daf-21
asp-3				cco-2
spp-3				vha-2
col-101				atp-5
C15H9.9				R53.4
col-179				ZC373.2
Y69A2AR.18				vha-10
enol-1				mtl-2
prdx-2				prdx-2
col-139				ech-6
T02H6.11				atp-2
F29C4.2				C39D10.7
hsp-16.48				sip-1
F36A2.7				vdac-1
ttr-15				F48E3.4
hsp-16.49				gdh-1
F01G4.6				C06A8.3
acdh-1				pmt-2
mlc-1				tbb-2
tbb-2				cpn-3
C44B7.5				cey-2
T20D3.2				lgg-1
D1086.10				C15H9.9
par-5				F58F12.1
lgg-1				Y71H2AM.5
gdh-1				F23A7.8
atp-4				F29B9.11
vha-10				grd-3
sbt-1				gpd-3
cpn-3				K06A4.7
pud-1.2				ddo-3
pdi-2				lys-4
elo-6				fat-2
W09C5.8				acbp-1
vig-1				ZK632.9
ttr-2				Y69A2AR.18
F08B12.4				sbt-1
asp-5				lec-1
pab-1				T04C12.3
acbp-1				ZK813.2
cco-1				pab-1
ttr-1				elo-6
iff-1				F29C4.2
spp-14				par-5
lec-9				inx-8
ZK632.9				F01G4.6
mdh-1				asp-3
tag-174				atp-4
F53F4.13				F11E6.3
col-159				F36A2.7
ttr-51				asp-5
acp-6				cpr-6
ilys-5				lev-11
let-70				R04F11.2
lev-11				sri-40
sip-1				pgal-1
atp-3				T02H6.11
F11E6.3				Y105C5B.5
ZK813.3				ZK813.1
ech-6				msra-1
mai-2				let-70
H36L18.2				mlc-1
C14B9.10				F23H11.5
F44E5.4				col-94
mtl-2				spp-3
Y116A8C.3				F44E5.5
C49G7.3				hmg-1.1
iff-2				unc-27
Y105C5B.5				vha-8
vha-8				W09C5.8
K06A4.7				ftt-2
ZK813.1				atp-3
skpo-1				cco-1
M28.5				trap-4
ftt-2				act-2
asg-2				pck-2
col-94				gpd-2
cts-1				cey-4
eef-1A.2				mdh-1
aldo-1				iff-2
mlc-3				cey-1
cey-1				ZK813.7
vha-1				Y119D3B.21
pgal-1				trap-1
F48E3.4				vit-4
daf-28				enol-1
col-98				asp-2
trap-4				pdi-2
lys-4				iff-1
C35B1.5				lec-9
F22H10.3				clec-63
T04C12.3				col-98
pud-2.2				flp-28
vha-17				cpz-1
hmg-1.1				T20D3.2
pck-2				col-103
F54D5.3				tag-174
pud-2.1				vig-1
cey-2				Y47G6A.33
F22D6.2				ZK813.3
F59F4.2				F59F4.2
act-2				mai-2
asb-2				lbp-9
col-144				Y22D7AR.10
lbp-9				R06C1.4
ldh-1				act-5
R02F2.1				elo-1
cey-4				F22H10.3
isp-1				asb-2
vha-9				F46F2.3
fat-2				asg-2
tba-2				C14B9.10
ZK813.7				eef-1A.2
F56H9.2				F56H9.2
har-1				M28.5
col-103				cht-3
dod-6				far-3
pck-1				vit-5
pmt-2				F08B12.4
egl-21				mlc-3
ftn-2				grd-5
K12H4.5				C35B1.5
ran-1				vha-9
unc-54				ttr-45
ins-30				egl-21
aqp-7				vha-17
fat-1				cts-1
ost-1				fat-1
lys-1				elo-2
arf-1.2				K12H4.5
pdi-3				F22D6.2
ddo-3				ran-1
T28D9.1				tbh-1
col-92				rab-11.1
rab-11.1				tba-2
asp-2				col-159
Y34B4A.6				tnt-2
nlp-36				dod-23
cyn-3				nlp-40
F26A3.4				F23A7.4
inx-8				har-1
sri-40				vha-1
fkb-2				nex-1
C10G8.4				nlp-36
R06C1.4				arf-1.2
unc-27				cmd-1
col-81				trap-3
ins-24				dlc-1
C39D10.2				C39D10.2
dlc-1				isp-1
elo-1				ftn-2
F20A1.1				dct-18
arf-3				F13H10.8
Y22D7AL.10				pdi-3
flp-28				egl-3
cmd-1				rps-22
col-117				let-767
vha-4				ost-1
col-3				R02F2.1
trap-1				ubq-1
C25H3.9				snet-1
mdh-2				F23C8.5
grd-3				tba-1
nex-1				arf-3
F45H10.3				cyn-3
clec-50				elo-5
clec-209				sod-1
F44E5.5				F58B4.3
F56A4.2				mdh-2
F23A7.8				ins-30
Y51H1A.3				vit-3
cpg-2				aqp-7
unc-60				gale-1
F13H10.8				cpr-4
tba-1				idh-1
C46G7.1				daf-28
lgc-26				col-142
D2030.4				col-139
C34B2.8				vha-4
flp-12				ZC395.10
snet-1				pghm-1
F45H10.2				fkb-2
grd-5				K11D12.13
cup-4				dhs-25
flp-14				unc-108
F46F2.3				aldo-1
pghm-1				unc-60
rps-22				cpg-2
C54D10.3				F48D6.4
dod-23				F59B1.2
unc-108				calu-1
col-125				T28D9.1
F23C8.5				F26A3.4
F23D12.11				lec-10
plp-1				pfn-1
ZK1320.3				col-95
Y39B6A.5				rab-1
far-8				kat-1
F49C12.12				F45H10.3
nap-1				hsp-110
cpn-4				Y40B1B.7
nspc-15				C25H3.9
col-142				F54D5.3
F48D6.4				D2030.4
C45B2.1				C33A12.4
ubq-1				Y22D7AL.10
cpr-4				cgh-1
egl-3				vha-14
F42G8.10				H36L18.2
tpi-1				ent-2
nuo-6				mup-2
C39D10.7				Y9C2UA.1
act-5				fkb-1
F44G4.2				F45H10.2
ZC395.10				nlp-21
C35B1.4				smo-1
flp-25				flp-14
cpz-1				nap-1
flp-22				his-72
wrk-1				cab-1
lec-10				mel-32
sod-1				fat-6
his-72				cytb-5.1
Y22D7AR.10				vha-13
Y34B4A.9				F49C12.11
nuo-3				clec-87
W02D9.10				Y34B4A.6
cyc-1				lbp-1
sdhd-1				sec-61
F58B4.3				plp-1
fib-1				C18E9.4
rab-1				car-1
fip-2				spr-2
T27C4.1				flp-9
trap-3				hsp-16.41
cpi-2				T27C4.1
his-35				F44G4.2
xbp-1				spp-10
glb-1				cuc-1
flp-27				trap-2
nlp-40				flp-12
col-129				flp-6
sqd-1				hpo-8
pfn-2				F42G8.10
Y39B6A.1				flp-22
F23A7.4				cyc-1
pfn-1				flp-25
cpr-6				xbp-1
col-12				nuo-3
lbp-1				R107.5
vit-2				flp-1
tbb-1				C34B2.8
C18E9.4				hsp-16.2
W02D9.7				vha-12
F53F4.10				his-35
F32D1.5				vha-16
vha-14				zip-2
zip-2				ncs-2
nduf-7				xbx-9
F49C12.11				brp-1
Y94H6A.8				Y39B6A.1
F31D4.9				cpi-1
F37C12.3				skr-1
asg-1				cpi-2
dct-18				cpr-5
phb-1				C48B6.10
elo-2				mlc-4
prmt-1				R07H5.8
hpo-8				sqd-1
F53F1.4				T15B7.1
Y43F8B.2				Y51H1A.3
K01A12.4				ldh-1
idh-1				F23D12.11
eif-1				C46G7.1
VF13D12L.3				ins-6
vha-13				W02D9.7
gdi-1				Y34B4A.9
cytb-5.1				F32D1.5
flp-6				clec-50
F59C6.5				snt-4
vha-16				fat-7
clec-1				Y71F9AL.9
snt-4				F31D4.9
Y71H2AM.4				F37C4.5
dnj-20				sams-1
msra-1				F49C12.12
mev-1				tbb-1
lpd-9				F59C6.5
F11C3.1				ttr-46
C02E7.6				eif-1
nuo-1				lpd-9
C08F11.12				mak-1
Y71F9AL.9				nuo-6
trap-2				F53F4.10
flp-9				phb-1
F54D5.4				ccg-1
hsp-16.2				cpg-1
tbh-1				ttr-16
skr-1				gpb-1
mlc-4				dnj-20
hsp-16.41				W02D9.10
R09B3.2				C35B1.4
col-167				gdi-1
smo-1				F37C12.3
eif-1.A				T28F4.5
cpr-1				art-1
fkb-1				asp-4
fgt-1				ifb-1
sec-61				tkt-1
let-767				ech-7
cct-5				pck-1
ucr-1				pfn-2
nlp-18				F27D4.1
ZK809.3				act-3
F19C7.1				nduf-7
car-1				eif-1.A
cgh-1				qdpr-1
ard-1				nlt-1
act-3				ZK809.3
B0491.5				F13E9.15
ent-2				nuo-1
nlp-24				cpr-1
Y38E10A.24				T01D1.4
vha-12				C49G7.3
snb-1				ida-1
Y57G11B.5				Y94H6A.8
timm-23				prmt-1
gpb-1				Y71H2AM.4
col-147				top-1
prdx-3				eat-6
nlp-21				unc-54
K11D12.13				sdhd-1
tnt-2				ucr-1
fat-6				Y38E10A.24
hsp-110				C17G1.2
clec-150				D1086.7
dpy-13				F55B11.2
F16B4.4				H29C22.1
pdi-1				pdi-1
nspc-16				T27A1.1
ttr-45				dnj-13
W01B11.6				F42A10.6
Y54F10AM.5				snb-1
pbs-4				F52E1.14
F17E9.4				hsp-25
eat-6				ZK1320.3
ZK813.2				F53F4.13
mak-1				Y73F4A.1
C33A12.1				lgg-2
F37C4.5				W01B11.6
T28F4.5				sel-9
ife-1				asg-1
Y9C2UA.1				mfap-1
C49F5.7				mev-1
cpi-1				clec-150
F15A4.6				chch-3
cuc-1				pqn-59
C32D5.8				cey-3
dpy-5				cth-1
elo-5				tpi-1
C14C6.5				cct-5
F17C11.2				unc-87
ram-2				C32D5.8
Y63D3A.7				ZK593.3
cth-1				ard-1
B0250.5				D1086.11
clec-87				tni-4
K08D12.3				sdhb-1
lec-8				F21F3.6
kat-1				Y54G2A.18
sdhb-1				lpd-5
C33A12.4				lbp-2
ZK809.8				col-92
hsp-12.2				hex-1
R07H5.8				C33A12.1
got-2.2				bcat-1
pbs-5				R09B3.2
F55B11.2				W08E12.7
F52E1.14				fib-1
bli-6				fgt-1
F27D4.1				Y57G11B.5
tkt-1				F12A10.1
ipgm-1				K03B4.4
hsp-6				Y45F10C.4
T12B5.15				fat-4
vit-6				ZK6.11
C23H5.8				dnj-11
col-133				unc-15
hsp-25				nlp-24
W04C9.2				pbs-4
cht-3				pmt-1
C02E7.7				ZK809.8
calu-1				inf-1
clec-178				hsp-6
cysl-2				C13F10.7
gst-1				W04C9.2
spp-10				Y116A8C.3
ida-1				C18E9.2
lap-2				pdha-1
pbs-1				K07C11.7
tos-1				cpn-4
pdi-6				hsp-70
dss-1				B0491.5
lmp-1				pdi-6
cab-1				T09A12.5
aman-1				Y54F10AM.5
lpd-5				gst-1
tag-209				hsp-3
gsp-2				tos-1
ncs-2				B0250.5
mig-6				C08A9.10
mec-17				kin-19
mec-12				acdh-9
icl-1				col-118
K05C4.2				M04D8.7
R107.5				cah-4
asp-4				F19C7.1
R07E4.3				gsp-2
Y57E12AM.1				cth-2
inf-1				gln-3
kin-19				upb-1
cri-3				Y44A6D.2
dpy-4				Y54G2A.23
col-161				F17E9.4
T27A1.1				vha-15
dhs-25				nlp-18
K03B4.4				dod-6
dld-1				lys-1
col-73				R07E4.3
flp-16				flp-18
W08E12.7				apl-1
nlt-1				rab-7
lys-8				gta-1
tni-4				Y62H9A.3
fat-4				C54D10.3
mup-2				Y51F10.7
cytb-5.2				pbs-1
col-77				rab-5
lgc-28				K08D12.3
LLC1.2				ztf-7
col-95				unc-116
C41G7.9				E02A10.4
F22B5.4				F47B7.1
nspc-9				lap-2
hsp-3				mec-12
ddp-1				clec-1
ttr-16				C23H5.8
lys-2				C23G10.2
pdha-1				R74.8
kin-10				folt-2
pdf-1				Y57E12AM.1
Y44A6D.2				LLC1.2
Y51F10.7				F56C9.7
C48B6.10				mlp-1
T09A12.5				rpl-37
C25A1.16				ubc-7
rab-5				dlst-1
nuo-2				erm-1
sel-9				sdz-27
adss-1				his-71
T20H4.5				T12B5.15
Y47G6A.33				flp-16
mlp-1				hsp-43
ins-6				pbs-5
B0205.13				did-2
T28B8.1				C29F7.3
his-71				vha-19
cey-3				ins-24
rpl-37				dld-1
Y40B1B.7				tag-18
lgg-2				C42D4.1
chch-3				Y63D3A.7
Y54G2A.18				nduf-6
nlp-20				ivd-1
Y45F10C.4				nlp-27
mlc-5				asp-13
gln-3				cytb-5.2
T02B11.3				moag-4
cah-4				heh-1
ubc-7				lec-8
F47B7.1				T20H4.5
idha-1				F17C11.2
pmt-1				T08H10.1
K07C5.4				R102.5
col-13				sar-1
dnj-13				mlc-5
F46G10.1				adss-1
T07A5.5				vha-11
pdhb-1				F16B4.4
ins-17				R02F11.2
mtch-1				nol-5
T19C3.5				pas-6
Y54G2A.23				F53H4.2
ttr-18				icl-1
flp-15				ttr-47
H40L08.2				rho-1
pud-1.1				pdf-1
lbp-2				gln-6
C16B8.3				K08D12.6
T08H10.1				dss-1
F55B11.3				ttr-1
F21F3.6				Y32F6A.5
ucr-2.1				nlp-13
Y69H2.3				F54D5.12
mbf-1				rme-1
cct-1				Y43F8B.2
pqn-59				F53F10.2
msp-19				attf-2
cth-2				E04F6.8
lys-7				T07A5.5
vha-15				flp-27
acdh-9				clec-209
phb-2				xbx-5
rhr-1				K05C4.2
B0294.1				enpl-1
T19H12.2				F56A4.2
flp-18				pos-1
M04D8.7				F59A6.12
pas-5				F11C3.1
K08D12.6				idha-1
K11H12.8				Y43B11AR.1
ttr-46				nhr-17
gst-7				C45B2.1
sar-1				lec-2
unc-87				T02G5.7
ZK673.2				ucr-2.1
nlp-10				ipgm-1
sucl-1				W09D6.5
uev-1				sgt-1
pas-3				lmp-1
pas-6				hsp-12.2
ZK1320.2				prdx-3
ZK829.7				hsp-4
T20B12.7				K07H8.10
sams-1				col-81
C13F10.7				Y41D4B.11
gta-1				Y47G6A.22
snr-1				VF13D12L.3
apl-1				T05A8.3
F45D3.4				sucl-1
snr-6				pas-5
F13E9.15				F47G9.1
C23G10.2				F54D5.4
pas-1				nlp-9
cyn-1				ZK829.7
qdpr-1				rhr-1
ola-1				flp-15
dlst-1				F22F4.4
eef-1B.2				clec-48
rsp-3				T13F2.2
col-107				got-2.2
Y48A6B.3				T25B9.9
cpg-7				C37C3.2
T26H5.9				F17C11.11
moma-1				cyb-3
asp-13				B0035.13
gale-1				ufm-1
F56C9.7				hil-5
mxl-3				ubc-18
col-97				T19H12.2
mel-32				ddp-1
xbx-9				mtch-1
nlp-9				pdhb-1
fum-1				nuo-2
ins-26				ife-1
hpo-21				kin-10
K12H4.7				C41G7.9
R05F9.6				T28B8.1
his-41				T23G7.3
F52A8.1				F58B4.6
C37C3.2				alh-1
lipl-5				W05F2.3
D1086.11				clic-1
Y76A2B.5				dnj-19
F54A3.5				mec-17
spp-18				nuo-4
spr-2				rab-10
col-168				R05H5.3
W10C8.5				ola-1
F53F10.2				nlp-10
snr-2				F54F7.2
pas-2				cap-2
hel-1				F55B11.3
rab-7				timm-23
sodh-1				mxl-3
sqst-1				nlp-14
vha-19				T13F3.6
ZK637.2				Y69H2.3
flp-1				fkb-6
cap-2				F15A4.5
heh-1				snr-6
C50B8.1				lec-5
F13H10.6				F53F1.2
F47B8.2				cdc-48.1
nol-5				uev-1
E02A10.4				C50B8.1
clec-48				mbf-1
dpy-30				fip-2
nduf-6				pas-4
hex-1				C02F12.5
ccg-1				ric-4
art-1				T28C12.4
Y47G6A.22				dlat-1
nlp-14				Y76A2B.5
cpg-1				cup-4
flp-17				suca-1
F20D1.1				C39E9.8
ife-3				rpt-2
daf-7				C16B8.3
mec-7				R102.1
F37A8.5				hmg-12
copz-1				F13H10.6
nlp-13				spp-18
rho-1				mesp-1
T23F2.5				cpg-3
upb-1				pah-1
lec-4				flp-11
alh-1				F15A4.6
ztf-7				ZK1320.9
C28H8.4				Y62H9A.4
pbs-6				col-129
nuo-4				F09C3.2
rpn-11				hpo-19
sgt-1				K02F2.5
F41B4.2				hpo-21
ivd-1				pas-2
C42D4.1				dpy-30
mesp-1				moma-1
brp-1				T23F2.5
pgk-1				C49F5.7
unc-15				pqn-44
pas-4				K02D7.1
kin-3				pfd-1
cysl-1				pes-9
sti-1				tram-1
hip-1				sti-1
cct-6				K11H3.3
F58B4.6				cdc-42
pbs-7				T20B12.7
T01D1.4				Y97E10C.1
gsp-1				F13E6.1
lbp-5				C32F10.8
pbs-2				casy-1
K07H8.10				htz-1
R102.5				F20A1.1
dlat-1				ubc-9
col-138				nlp-11
K02D7.1				hpd-1
F18E3.13				fum-1
F54C9.3				cyn-1
T05A8.3				rnr-2
pyp-1				vha-3
R08E5.3				copz-1
ttx-7				ins-1
tram-1				pas-3
Y54E10A.17				col-96
nlp-8				pbs-6
ubc-18				T01E8.8
Y53G8AL.2				F52A8.1
ufm-1				cct-1
F27C1.2				K07C5.4
col-10				nlp-6
nlp-15				tni-3
Y59E9AR.7				cct-4
acs-19				Y48A6B.3
hmg-12				C05C10.3
cpg-3				mif-2
F57C2.4				nkb-3
ttr-47				lec-4
R12E2.7				rpn-11
T28D6.3				rpn-3
ins-19				ZK673.2
ubc-9				C10G8.8
F55H12.4				F57C2.4
nspc-10				pyp-1
F18E3.11				pbs-7
cdr-4				aco-2
F42A10.6				B0294.1
dnj-19				rmd-1
col-14				F54A3.5
nlp-11				ttr-18
abcf-2				F54C9.3
Y54E10BR.5				pfd-5
ZK470.2				sup-1
F54F7.2				W10C8.5
T22F3.3				Y60A3A.9
mif-2				R05F9.6
Y57E12AL.6				pbs-3
pfd-5				sqst-1
fkb-6				cysl-1
C44B11.4				ufbp-1
col-62				F20D1.3
moag-4				ubql-1
C31C9.2				acdh-2
mnk-1				cct-6
E01G4.3				F21C10.9
F41G3.10				ZK632.10
K07F5.15				C34B2.10
F17C11.11				nlp-8
Y11D7A.10				ZK637.2
enpl-1				Y54E10BR.5
ubc-14				phb-2
ZK593.3				gsp-1
ZK632.10				eef-1B.2
did-2				Y57E12AL.6
ZK6.11				C47D12.5
T20G5.14				mnk-1
flp-8				ife-3
gpi-1				mog-3
vha-11				ttr-42
Y97E10C.1				atf-5
bcat-1				let-2
clec-145				kin-3
F32A5.4				ddx-17
C29F7.3				acs-19
rpn-7				cbd-1
glrx-10				gpi-1
cdc-48.1				Y48G1C.13
Y62E10A.13				F55H12.4
W05F2.3				dhs-28
hrp-1				cct-2
Y48G8AL.12				sca-1
col-71				mig-6
Y43B11AR.1				iffb-1
T01C8.2				fat-3
tag-18				snr-2
F20D1.3				cri-3
ZK1320.9				pas-1
sca-1				R151.2
fbp-1				ins-17
col-155				F09E10.1
gst-36				pbs-2
C34B2.10				C46C2.5
F18C5.10				ubc-13
R05H5.3				C25A1.16
pes-9				rsp-3
K02F2.5				spp-23
paa-1				cah-3
asb-1				glrx-10
flp-21				F37A8.5
R151.2				Y53G8AL.2
T13F3.6				C07D8.6
pccb-1				ned-8
C53B7.3				hrp-1
R02F11.2				gld-1
tsn-1				C47D2.1
F19B2.5				T19C3.5
got-1.2				K08E3.5
C32F10.8				F11G11.5
B0252.8				T22F3.3
cct-2				snr-1
T20G5.8				hel-1
Y32F6A.5				T02D1.8
gln-6				let-504
F47G9.1				his-41
Y60A3A.9				alh-9
pbs-3				puf-5
rpt-2				rad-23
col-162				F20D1.1
flp-19				flp-8
eif-3.I				F25B5.3
vit-4				ufc-1
rsp-2				vps-60
aco-2				nkb-1
upp-1				mlc-7
hpd-1				F57B10.5
acs-2				K12H4.4
rpn-3				T24G10.2
tni-3				tomm-7
col-104				ribo-1
snr-3				C01F6.9
ubc-20				pgk-1
unc-116				C09B8.4
T02G5.7				F54D5.7
cct-4				far-8
K08E3.5				mec-7
C31H5.4				lgc-28
hil-5				C18B2.4
mdl-1				nspc-15
nhr-17				mmaa-1
sqt-3				rsp-2
F35E12.6				K07F5.15
ensa-1				C25E10.8
top-1				F53C11.3
ubc-13				abcf-2
goa-1				sptl-1
casy-1				acs-2
K07D4.9				F30A10.14
C24A3.2				let-754
rsp-6				F46G10.1
folt-2				C01G10.8
emc-3				pqn-48
clec-85				hip-1
R09H10.3				clec-190
K12H4.4				W09C5.1
clic-1				asp-14
ttr-48				T01C8.2
Y10G11A.1				acs-1
dylt-1				csq-1
C39E9.8				F37A4.2
cpr-5				nlp-15
cyb-3				F28D1.6
tomm-20				eif-3.J
T04F8.8				flp-21
alh-9				lea-1
rad-23				zyx-1
K07C5.9				F13G3.10
ucr-2.2				inx-9
flp-5				ensa-1
sup-1				paa-1
F54D5.7				K06G5.1
let-754				K12H4.7
ddx-17				arl-8
C06A12.3				rpn-7
M60.4				C46G7.2
ins-18				rpn-8
K03E5.2				W09C3.7
asp-14				K07C5.9
mfap-1				upp-1
T19C3.3				gpd-1
C07D8.6				F35E12.10
ostb-1				C28H8.4
ifb-1				ZK686.3
tomm-22				F40E10.6
C53B7.2				cir-1
dars-1				T10B10.4
Y39A3CL.3				col-34
Y53C12B.2				ubc-14
cdc-42				tsn-1
hsp-43				mdt-19
lec-5				lbp-5
tin-10				hsp-17
lec-2				K01A12.4
W09C5.1				aip-1
ech-7				hif-1
vha-3				sucl-2
unc-122				snr-5
nlp-27				F47B8.2
cah-3				rpt-1
C01G10.8				F18C5.10
scl-2				hmg-4
gas-1				M199.9
T19H12.3				ZK121.2
sdz-27				pyk-1
phat-3				fipr-2
pfd-1				R13H4.2
Y54E5A.5				pod-2
K06G5.1				ptc-1
eif-6				C15C7.5
eif-3.F				cec-1
rpt-1				K09G1.1
spp-4				Y106G6D.8
snr-4				snr-4
csq-1				vps-32.1
hsp-4				Y37D8A.6
K07A1.6				rbx-1
T10B10.4				col-144
rer-1				Y39B6A.5
tomm-7				F46H5.7
imp-2				F53F1.4
pyk-1				tba-4
Y39G8B.1				let-92
C01F6.9				gtbp-1
let-92				ucr-2.2
F09C3.2				mua-6
col-118				ostb-1
yop-1				ZK1320.2
T25B9.9				pho-14
tnc-2				ZK930.2
F15A4.5				ran-4
fipr-2				sptf-1
rab-10				ZK1058.9
C47D12.5				goa-1
C53C9.2				cap-1
col-175				ZK470.2
stt-3				ZK822.6
anmt-2				M60.4
dab-1				F41B4.2
Y69A2AR.22				C07E3.9
ZK686.3				ZK822.2
cnb-1				F26A10.1
cap-1				zip-9
F13E6.1				nlp-47
gtbp-1				hacd-1
ufc-1				F22B5.4
chc-1				acdh-10
C29H12.2				ubc-20
hpo-19				dif-1
egl-30				snr-3
sams-4				nlp-20
sdha-1				Y11D7A.10
rnp-4				C53B7.2
C47D2.1				dnj-12
F25B5.3				ubc-3
ZK418.5				ifa-4
Y22D7AL.15				Y69A2AR.3
F26A10.1				emc-3
pho-14				spn-4
ubql-1				C01G8.1
pcca-1				pfd-4
dhs-21				W08F4.3
F40F8.4				cdc-48.2
F58H1.7				hil-4
C17G1.2				gst-36
kars-1				rpn-12
F40A3.3				H40L08.2
gld-1				F27C1.2
C18E9.2				ppm-2
tba-4				T20G5.14
erm-1				Y17G7B.20
snr-5				C27A7.8
pas-7				ifa-1
nlp-47				snu-23
C25E10.8				rpt-4
H32K21.1				rnp-4
K11H12.7				pqn-52
Y87G2A.19				vpr-1
msd-3				rer-1
dhs-9				F35E12.6
Y17G7B.20				K11H12.8
flp-26				F25G6.8
mboa-6				F10E9.11
W08F4.3				rpt-5
T24B8.3				rhi-1
sars-1				C24A3.2
K01G5.5				Y76B12C.3
tfg-1				Y54E5A.5
ric-4				Y54E10A.17
ZK856.7				F55A11.1
F57B10.5				tomm-22
F53H4.2				R12E2.13
pud-3				spp-4
cct-7				F18E3.13
rbx-1				Y51F10.2
sod-2				ragc-1
pitr-1				fbxa-72
W09D6.5				fbp-1
ubc-3				kars-1
Y73F4A.2				asb-1
ribo-1				sodh-1
B0205.14				got-1.2
gst-5				K10C2.8
H01G02.1				arx-3
snr-7				mboa-6
ins-1				F39H12.3
C18B2.4				F18A1.7
aqp-8				C10B5.3
C53H9.2				col-155
pfd-4				sars-1
gpd-1				mthf-1
ZK1073.1				Y17G7B.17
hacd-1				wwp-1
Y54G11A.17				Y53C12B.2
mrps-33				egg-1
ned-8				tbb-6
R74.8				B0252.8
C15C7.5				rpn-5
F53F1.2				flp-5
dnj-12				K09E2.3
T02D1.8				rme-2
htz-1				sft-4
F09F7.6				Y73B6BL.35
F32A11.1				praf-3
F11G11.5				his-74
eif-3.J				cnb-1
dnj-11				chaf-1
nlp-6				wrk-1
pos-1				let-60
rmd-1				sams-4
C46G7.2				C31H5.4
K07C11.7				pcn-1
rpn-9				glb-1
tufm-1				T19B4.3
ZK512.7				K07D4.9
F40E10.6				gpdh-2
Y57E12AL.1				C49H3.3
Y74C10AL.2				F15G9.1
zyx-1				maoc-1
dod-19				C33B4.4
suca-1				C06B3.6
T19B4.3				T09B9.3
arl-8				K03E5.2
C44E4.4				ima-2
nkb-1				nhr-114
aqp-10				cup-2
R12E2.13				C29H12.2
F15G9.1				ins-3
puf-5				pitr-1
rpt-5				ras-2
vps-2				nex-3
Y37D8A.6				C53H9.2
B0035.13				K01G5.8
rme-1				mdl-1
E04F6.8				unc-25
arx-3				comt-3
spp-23				Y62E10A.2
nspc-13				pam-1
C18E9.9				lgc-26
C30B5.2				cpn-1
perm-3				yop-1
F38B2.4				F43C9.2
rnr-2				emb-8
ima-2				F27D4.4
cal-5				rsp-4
F22F4.4				cle-1
C24B9.3				Y51H7C.1
T13F2.2				rpn-6.1
F55A11.1				F17H10.1
Y71H2AR.1				R09H10.3
sft-4				rpt-3
ran-4				vps-2
tac-1				F41G3.10
F53C11.3				mex-5
flp-4				tin-10
hif-1				F32D8.12
xbx-5				C44C1.1
vit-5				fah-1
cyp-33C8				dab-1
F13G3.10				C41G11.1
hint-1				dhs-9
praf-3				eif-3.G
W09C3.7				clec-178
F39H12.3				xbx-6
gst-27				F32A11.1
C33G8.4				rpn-10
hsp-17				lmn-1
pqn-44				Y18H1A.2
K02E7.11				lipl-5
F59A6.12				cal-5
rab-8				unc-64
pfd-6				vit-1
pcn-1				rbpl-1
tth-1				perm-3
zip-9				inx-12
Y54G2A.75				snap-29
col-146				ttx-7
F08D12.3				H24K24.3
K07E3.4				C31C9.2
Y43F8C.11				cpx-1
Y37D8A.16				rsp-6
col-96				egl-4
attf-2				pfd-6
aip-1				unc-132
F43C9.2				aman-1
F22B7.9				tfg-1
B0410.3				F18G5.6
Y69A2AR.3				gyg-2
marb-1				nud-2
R13H4.2				T24B8.3
Y17G7B.17				F30A10.13
pah-1				stt-3
clec-65				mrps-33
cdc-48.2				ostd-1
F28D1.6				daf-5
H24K24.3				emb-9
F59B1.2				ZK686.1
D1086.6				clec-88
rpt-3				B0222.1
dpy-11				ctg-1
spp-16				ZK856.7
F08D12.2				F40A3.3
inx-9				F38B2.4
egl-4				C02F5.14
rpt-4				E01G4.3
uba-1				rpn-9
F38B2.2				ifet-1
rpn-10				B0303.3
flp-10				rpl-24.2
cpn-1				aqp-10
nuo-5				vps-20
hsp-70				egl-30
vpr-1				Y54G11A.17
trx-2				gas-1
F09E10.1				K02D10.1
R102.1				F44E2.7
hsp-60				acdh-7
let-60				C15C7.4
K09E2.3				F49E2.5
K09G1.1				sod-2
tars-1				Y39G8B.1
istr-1				atf-7
dhs-28				F15D3.6
swm-1				tars-1
K07A1.13				Y43F8C.11
F35C12.3				rsp-5
oxy-5				nspc-7
T20B3.14				Y10G11A.1
ttr-26				dylt-1
vem-1				rpt-6
cbd-1				kin-2
T22D1.3				daf-7
fah-1				aly-3
eif-3.D				tbca-1
T12B3.3				pfkb-1.1
rab-19				nlp-7
flp-11				Y48G8AL.13
F17C11.4				dim-1
rpl-24.2				fbxa-24
eif-3.G				ify-1
rpn-12				B0334.3
nhr-114				nhr-97
cup-2				cct-7
mlc-7				nasp-2
cif-1				eif-3.I
T15B7.1				nspc-9
eif-3.K				K07C5.6
nlp-7				T04F8.8
F17H10.1				Y45F10D.4
let-2				lap-1
flp-24				W04C9.4
T01E8.8				F54D7.2
mif-1				hint-1
M05D6.6				gfat-2
K11H3.3				tac-1
mthf-1				Y73E7A.1
ntc-1				F22B5.10
ostd-1				asna-1
F28B3.10				uba-1
Y55F3AM.13				dars-1
tbca-1				F21C10.10
pod-2				trx-4
cpx-1				trcs-1
men-1				ins-26
inx-12				istr-1
C44C1.1				imp-2
B0238.12				ppm-1
tomm-40				Y57E12AL.1
F46H5.7				gln-5
ogdh-1				W04A4.2
lmn-1				dhs-21
his-74				F44A2.5
nspc-17				K01G5.5
pqn-52				ZK418.5
Y62H9A.3				oma-2
clc-1				ZK512.7
spp-15				eif-3.D
F45D3.3				D1086.6
W04A4.2				sao-1
mce-1				snr-7
Y59E9AL.6				ben-1
mct-6				R07E5.7
szy-2				F29B9.8
ZK822.6				rpia-1
T10B5.7				C48E7.1
scm-1				T25G3.1
K02D10.1				pas-7
R01B10.3				dct-1
rpn-5				clp-1
slc-17.2				C34C12.4
nlp-35				arx-5
col-49				F09E5.3
atf-5				tomm-20
T06D8.7				tnt-3
pam-1				ttr-34
Y76B12C.3				C53C9.2
ntl-2				akir-1
xbx-6				T19D12.6
Y62E10A.2				ttr-24
glh-1				sur-6
D1086.7				Y41C4A.6
vps-32.1				anmt-2
snx-3				ubc-12
lea-1				aly-2
ZC434.8				F21D5.7
rsp-4				lpd-7
T02B11.4				rsu-1
rpn-8				pccb-1
C34C12.8				pqn-53
oig-2				oig-2
pqn-48				F02E9.1
rab-14				C16A3.4
C48E7.1				T12B3.3
K10B2.4				W02D9.2
ptc-1				M02B1.3
unc-32				F32A5.4
snx-1				rab-35
rpt-6				snx-3
rpa-2				gst-5
ins-3				F58B3.4
F21C10.10				Y54G2A.75
F59A7.2				C30B5.2
gsr-1				gfat-1
ras-2				B0272.3
oig-3				nspc-16
Y48G8AL.13				akap-1
hgo-1				nipi-3
F21C10.9				alh-4
erd-2				acin-1
lgc-25				ZC262.2
gpdh-2				arx-6
emb-8				eif-3.K
far-3				Y62E10A.13
rpn-6.1				K11H12.7
Y82E9BR.14				cchl-1
lbp-3				apb-3
F09E5.3				emc-6
K01G5.8				skr-3
fust-1				pps-1
B0334.3				C49A1.10
T23G7.3				F45D3.4
sucl-2				C16C2.4
F42A10.5				C24G6.8
ZK121.2				srp-7
C33B4.4				Y82E9BR.14
mrpl-12				swm-1
nars-1				ccdc-47
pqn-94				F42A10.5
imb-3				rpa-2
kin-2				gsr-1
rme-2				Y55F3AM.13
unc-119				Y22D7AL.15
nlp-1				oxy-5
rop-1				Y18D10A.11
nhr-97				Y71H2AR.1
T23B3.2				spp-15
C46C2.2				ima-3
rab-35				aqp-8
M01H9.3				ddo-2
tin-9.1				lbp-3
Y62H9A.4				psd-1
hrp-2				perm-5
wwp-1				pgam-5
C05C10.3				F49H12.5
pgam-5				unc-97
Y41D4B.11				Y74C10AL.2
spp-2				D1054.3
scrm-1				chc-1
lap-1				sur-5
daf-5				mif-1
M01F1.3				W05B5.1
asna-1				aagr-2
ZK822.4				unc-115
sao-1				T05B9.1
Y45F10D.4				eif-3.F
nspc-19				K10B2.4
nstp-4				lys-8
arp-1				yap-1
nlp-42				F56C9.10
ZK686.1				tag-353
glt-1				DH11.2
misc-1				T02C5.1
alh-6				col-3
F18E3.12				rab-14
flp-20				mrps-18A
sec-23				unc-119
col-39				aps-1
ZK1058.9				grsp-4
C49G7.10				trx-2
F22B5.10				lon-1
F54D5.12				atg-18
mrpl-41				Y39A3CL.3
M04F3.4				ubc-25
erfa-1				imb-3
arx-2				cif-1
dif-1				ZK1320.13
eif-3.B				K07E3.4
pod-1				M01H9.3
M02E1.2				strl-1
F57C2.5				F17C11.4
C04E6.13				tmbi-4
fipr-13				cdr-6
flp-13				mrps-11
cnc-8				T19C3.3
C15H9.11				pab-2
M05D6.5				gst-27
ubc-25				flp-4
F23D12.3				fmo-4
ima-3				T27E4.7
dhs-12				mpk-1
gst-26				sut-2
lec-3				lys-2
F35E12.10				rap-1
ppm-2				szy-2
T05B9.1				K04D7.6
sptf-1				eif-6
fat-3				vps-24
W03C9.5				ZK1073.1
mog-3				ife-2
rab-6.2				F48E3.2
dct-1				men-1
dli-1				ctns-1
arx-6				nac-3
comt-3				K03B4.2
gst-13				oig-3
dlc-2				scrm-1
clp-1				unc-32
sms-1				sdha-1
cchl-1				ttr-48
C06B3.6				F58H1.7
vps-60				gpx-2
Y37H2A.14				clec-91
idhg-1				tufm-1
ppm-1				dlc-2
T02C12.5				gst-26
gpx-5				dpf-5
nkb-3				T20B3.14
flp-32				C02B10.3
T19D2.2				R13A1.5
aqp-11				pyc-1
tbb-6				rab-6.2
R07E5.7				Y39A1A.24
F10E7.5				snap-1
cdr-6				aco-1
elb-1				tsp-6
W02D9.2				pfd-2
ctns-1				ech-4
clp-4				slc-17.2
clec-47				fust-1
dpm-3				cyb-1
atf-7				mtm-3
trx-4				T01C3.3
otub-1				pod-1
aly-3				fasn-1
cec-1				lis-1
K02A11.4				Y55B1AL.1
rpia-1				ZK546.14
R31.2				frg-1
rsp-1				ttr-6
mrps-11				mce-1
pqn-60				F25H2.4
Y73F8A.27				C01A2.4
flp-7				erfa-1
copb-1				cct-8
vbh-1				C01F1.1
skr-3				K02B7.3
Y82E9BR.22				cks-1
ifa-1				lron-7
cdr-2				ZC434.8
C24G6.8				C18H7.6
dim-1				T28B11.1
gyg-2				tni-1
idhb-1				Y53H1B.2
nubp-1				pfn-3
cct-8				mex-3
F53C3.13				erfa-3
epn-1				itsn-1
arx-5				F42G9.1
pisy-1				arx-4
T24G10.2				F26F12.3
ZK1320.13				cpt-2
sptl-1				idhb-1
nlp-28				unc-14
T20D3.6				F10E7.5
col-34				gst-7
F56B3.11				K07A12.1
vit-3				frm-7
mrpl-36				misc-1
pgl-1				marb-1
unc-132				rab-8
raga-1				seu-1
mdt-19				pcca-1
dpf-5				haao-1
lis-1				hrp-2
rpn-1				Y54H5A.1
nepr-1				Y75B12B.1
cdd-2				fis-2
D2005.3				F42C5.9
Y73E7A.1				F40A3.2
ZK930.2				T23D8.3
Y41C4A.6				cct-3
maoc-1				C17C3.1
mrps-14				djr-1.1
Y37A1B.5				prpf-4
lsm-8				vms-1
F32D8.12				C02B10.4
rsp-5				ogdh-1
lon-1				H01G02.1
F44E7.9				T14G8.3
ZK822.2				cope-1
W04G3.5				ile-1
egg-1				pars-1
F08F8.7				F18E3.11
lpd-7				otub-1
nlp-16				C53B7.3
B0272.3				mrps-14
ebp-2				cyp-36A1
uaf-2				best-20
emc-6				arp-1
hsb-1				arx-2
Y77E11A.2				C36A4.4
K02B7.3				rpac-19
map-2				F28B3.10
R06C1.6				dut-1
aars-2				F55B11.4
C02F12.5				B0511.6
pfd-2				pkg-2
Y37E3.17				Y37A1B.5
ragc-1				K02A11.4
F49H12.5				mct-6
nlp-33				flp-10
acs-1				ntl-2
bra-1				pde-2
tmbi-4				C18E9.9
nxt-1				mecr-1
C25H3.7				hgo-1
pkg-2				M05D6.6
col-91				idhg-1
djr-1.1				rpn-1
rsu-1				unc-43
mrps-12				C05C10.5
vps-4				Y55B1BL.1
flp-2				cdk-1
Y55B1AL.2				F44E7.9
apy-1				F57C2.5
pfkb-1.1				rpb-4
F28F9.3				rab-19
glrx-3				ads-1
cir-1				sec-23
unc-43				F19F10.9
acdh-10				sod-4
eif-3.E				frm-10
F25G6.8				R31.2
F59C6.16				acdh-3
pars-1				rgs-3
F53F4.16				pho-1
zig-4				C35C5.10
R05D3.6				C14B1.2
skr-2				dhs-22
C10G8.8				acbp-3
pab-2				Y105C5A.8
F18A11.3				cnx-1
F12A10.1				mtss-1
F25H2.4				C06A12.3
chat-1				pbo-1
cyb-1				nhr-49
ttr-42				ttr-39
spn-4				pabp-2
aco-1				C14C6.5
M02B1.3				T12D8.10
cof-2				W03C9.5
rpb-4				T14G10.5
Y110A2AL.9				hmg-1.2
mrps-24				C04E6.13
gfat-2				elo-3
ZC262.5				Y82E9BR.22
ccf-1				tatn-1
ccdc-47				F25E5.8
ubc-12				vps-4
unc-115				mrpl-41
dhs-22				gpd-4
rpb-8				ZC443.3
H28G03.1				K12C11.1
ife-2				rnh-1.3
F20D12.12				rpb-8
F35D11.5				T23B3.2
Y17G7B.10				K07A1.6
emc-2				Y57A10A.26
F55B11.4				usp-14
C07E3.9				ubxn-1
C08A9.10				T22D1.3
snap-29				Y37E3.11
Y66H1A.4				T28D6.3
mtss-1				clp-4
C49A1.10				Y97E10AR.6
iffb-1				T12D8.5
akir-1				F38E9.5
dhs-13				hsb-1
Y66D12A.21				R01B10.3
Y53F4B.14				C27H6.8
Y25C1A.13				dli-1
spp-1				Y48G10A.1
usp-14				F56B3.11
T07A9.14				mel-26
gst-28				C39E9.11
nipi-3				lec-3
H29C22.1				C25H3.7
aagr-3				wago-1
let-504				zip-8
F13D12.6				F01F1.2
pyc-1				lntl-1
aps-1				cdr-4
Y60A3A.19				uaf-2
rpb-12				fipr-13
sur-6				F53C3.13
nlp-37				R12E2.11
C47G2.3				K07A1.13
akap-1				tbcb-1
hlh-11				Y17D7B.4
C35D10.17				T06D8.7
C16C10.4				D2005.3
npp-9				aqp-2
emb-9				ric-7
hil-4				gcst-1
erfa-3				elb-1
T28C12.4				map-2
cks-1				flp-20
vps-24				Y41E3.7
uaf-1				R06C1.6
F28B3.6				xbx-3
F27D4.4				H28G03.1
C49H3.3				Y54E10BR.4
ufbp-1				W04G3.5
M04B2.6				F09G2.2
Y111B2A.13				mrpl-12
C17H12.8				tin-9.1
unc-97				npp-9
tag-353				C01B12.8
ath-1				Y49G5A.1
vps-20				flp-24
R53.5				tnc-2
F49E2.5				F02E9.5
fasn-1				C07H6.4
R13A1.5				rskn-1
rhi-1				nbet-1
arx-1				metr-1
mxl-2				flp-19
nurf-1				ZK909.3
mmaa-1				C53D6.7
W05B5.1				F46B6.12
unc-25				dmd-6
Y105E8A.11				F52B11.2
gfat-1				arf-1.1
C16A3.4				T19D2.2
K04D7.6				C16A3.6
D1054.3				skr-2
R119.3				Y111B2A.2
C34C12.4				K09F6.9
smd-1				F10G2.1
W04C9.4				C16C10.4
mrps-25				ins-18
K07C11.3				chat-1
ubxn-3				mrps-12
C27D6.12				fln-1
mrps-18A				nstp-2
inx-13				F55C10.5
T27E4.7				C55A6.1
C39B5.5				T01C3.2
F29B9.8				K08A2.1
F58G6.9				ubxn-6
fis-2				cdc-37
psd-1				miz-1
gpc-1				col-147
ubh-1				F45G2.8
rpb-5				nra-1
C30G7.2				M106.3
gsy-1				F28C6.8
lsm-7				ttr-3
Y48G10A.1				col-168
acdh-3				T22D1.5
ben-1				F41E6.15
nbet-1				C34D4.4
C01G8.1				M01F1.3
vps-25				smd-1
F15D3.6				dnpp-1
fmo-4				F19B2.5
C01A2.4				B0205.13
mpk-1				tag-209
F26H9.5				lsm-8
F35H10.2				ebp-2
ins-28				erd-2
gcst-1				dod-19
C36A4.4				sms-1
ZK550.6				copd-1
npp-20				C29G2.6
T10B5.3				C30G12.2
C43E11.9				T28H10.3
F40A3.2				C18A3.3
ttr-34				aqp-11
tatn-1				T26E3.4
Y66D12A.9				scl-2
Y106G6D.8				F14D7.12
alh-4				F13B12.1
F46B6.12				uaf-1
mtm-3				ttr-36
B0205.12				blos-2
cyp-36A1				cyn-13
Y39A1A.24				crls-1
C27H6.8				unc-18
mmcm-1				tth-1
ddo-2				aak-1
gyg-1				Y43C5A.2
Y73B6BL.35				lsm-1
atg-18				aagr-3
K04C2.3				nst-1
lron-10				Y57G11C.9
B0303.3				rrbs-1
F33H2.3				epn-1
C13G3.1				K01C8.1
cct-3				F17H10.2
M117.1				prx-19
ZK856.5				F36A2.3
mecr-1				F57G12.1
Y106G6H.8				W05H12.1
F57F4.4				T10B5.7
ran-3				frm-1
B0511.6				far-6
mrps-16				F18E3.12
arx-7				npl-4.1
F38E1.9				ZK418.9
mrpl-40				copb-1
pqn-53				F26H9.5
Y39B6A.3				flp-26
rgs-3				bath-42
T12D8.10				unc-57
cope-1				cysl-2
crls-1				Y51H4A.7
T04C12.11				nrfl-1
smr-1				T28D6.6
srp-7				rsp-1
F38B7.3				B0416.5
ZK512.4				nlp-35
Y39B6A.42				C06G3.5
Y41E3.7				raga-1
cdc-37				T04A8.8
ndx-4				phat-3
nmt-1				scpl-1
C02B10.4				dpy-11
mrpl-17				spk-1
copa-1				F07G6.10
ctg-1				Y105E8A.11
clec-88				hmg-3
rpn-2				larp-5
F08B4.7				lsm-5
mtx-2				nuc-1
bca-2				rab-6.1
K12C11.1				rpb-12
nac-3				apy-1
vps-22				F54C8.4
trcs-1				rab-3
skr-18				let-721
Y18H1A.4				C13F10.5
F45E1.4				E04F6.9
msi-1				F38B7.3
ttr-6				arx-1
cyn-13				Y54G2A.26
acdh-7				scm-1
Y39A1A.3				kin-1
lec-12				lgc-25
T12D8.5				icln-1
acbp-3				acs-13
B0222.1				C32E8.5
pat-6				taf-13
perm-5				pmp-5
F25E5.8				glh-1
best-20				tomm-40
snap-1				rgs-4
arx-4				C35D10.1
C02B10.3				nlp-42
grd-14				anat-1
pfd-3				mxl-2
Y51F10.2				vamp-8
F09E5.16				R08D7.1
C05D2.10				C24B9.3
pfn-3				cri-2
Y41E3.6				B0035.1
F36A2.3				rpb-5
C25G4.2				ndx-4
copd-1				wdr-23
C09D4.2				ZK909.6
ifet-1				mrpl-9
qars-1				C28H8.3
rpb-11				hsp-60
C15C7.4				T07A9.14
fipr-5				spp-16
lsm-6				gpx-5
nasp-2				nlp-16
guk-1				emc-2
F21D5.7				vps-28
gut-2				F08B4.7
clec-222				F09G8.7
F41C3.4				adsl-1
rbpl-1				syx-7
rap-1				eif-3.B
T22D1.5				lin-33
rnp-5				C17E4.10
R12E2.11				B0261.7
fars-1				acs-4
F56A8.3				puf-3
C37H5.13				vps-22
nspc-7				F10E9.3
dnpp-1				F09F7.7
mrpl-18				Y53F4B.14
F18G5.6				skr-18
nlp-2				chs-1
T14G10.5				arf-6
pnc-1				C44B11.4
hmg-4				Y71H10B.1
H10E21.5				M7.12
ufd-1				nuo-5
M02H5.8				F08F1.4
cps-6				alh-6
gpd-4				inx-13
T10F2.2				dhs-6
aly-2				nstp-4
prx-19				nmat-1
mrps-6				C36E6.1
cars-1				K01A2.5
nhr-49				mrpl-40
T09A5.5				msi-1
ntl-3				smr-1
Y75B12B.1				mmcm-1
C34D4.4				F22B7.9
nra-2				F10E9.1
ugt-62				F08F8.7
mex-3				M04F3.4
exos-4.1				K04C2.3
gly-8				mef-2
F42C5.9				F08F3.4
Y111B2A.2				W01A11.1
F02E9.5				nex-2
F37B12.3				M05D6.5
B0416.5				T13C2.6
cnx-1				mrps-23
mex-5				Y77E11A.2
F53A9.6				epg-9
K08E4.6				klc-2
Y54E10BR.4				Y69A2AR.21
F52B11.2				ath-1
F54D7.2				pnk-1
oma-2				mrg-1
K03B4.2				ccch-3
T09B9.3				Y73F8A.27
F44E2.8				snrp-27
Y53H1B.2				vbh-1
F10G2.1				eif-3.C
unc-64				C35D10.17
F09E5.14				mrps-25
F07G6.10				zer-1
drap-1				F18A11.3
thn-2				Y116A8C.30
K08A2.1				W06H8.6
pinn-4				F40F8.5
F09G2.2				C17C3.15
Y51F10.3				F33D11.10
npl-4.1				C44E4.4
T28D6.6				Y23H5A.3
ify-1				lsy-22
repo-1				mex-6
gob-1				mrpl-11
Y18H1A.2				mrpl-10
dao-3				ubl-5
F13B6.3				ubxn-3
puf-3				rnp-5
dnj-21				hlh-30
elo-3				daf-22
strl-1				bag-1
Y54H5A.1				flp-17
lsm-5				F59A7.2
mrpl-14				pcyt-1
mrpl-22				mxl-1
flp-34				F07F6.8
K12H6.6				rpb-7
W09D10.4				K02E7.11
T22F7.4				ZK512.4
B0228.7				clec-49
aipl-1				M02E1.2
gln-5				slc-17.4
siah-1				glrx-3
C43H6.3				lips-15
zip-3				F28H7.3
iars-1				Y57A10A.23
Y38C1AA.9				ZK1307.8
cpg-8				C01B10.3
Y39B6A.34				pinn-4
ech-4				txl-1
nud-2				R10H10.3
cni-1				C06A6.4
T19B10.2				cyp-33C8
nra-1				F59E12.9
Y57A10A.26				dcn-1
asc-1				Y39B6A.42
F02A9.4				fars-1
T09F3.2				gob-1
toe-4				bra-1
C39D10.8				R05D11.5
pabp-2				vem-1
C12D8.1				Y40B1A.1
W09G3.8				T03F6.3
clec-91				F56A8.3
nex-2				C18B2.5
mct-2				Y55B1AL.2
B0001.4				Y45G5AL.1
acs-13				mvk-1
fars-3				mccc-1
odr-8				ufd-1
sqv-4				odr-8
F44A2.5				rnp-3
F36H9.4				R02D3.1
eif-3.C				npp-20
M106.3				F20D1.9
F36D4.5				lsm-7
rpac-19				ZC262.5
Y66D12A.8				tcc-1
Y41D4A.4				gop-3
K09C6.9				H10E21.5
F20G2.2				T02B11.3
Y97E10AR.6				sek-1
Y92H12BR.3				cah-6
ampd-1				cnc-8
atln-1				ZC449.8
F19B6.1				C46C2.2
mrps-17				B0228.7
F18A1.7				ZK622.5
mct-1				DC2.5
F31E3.6				T01B11.2
mff-2				nra-2
syx-7				twk-49
T19D12.6				nos-2
anat-1				ccf-1
cfim-1				rop-1
rpb-7				Y111B2A.13
Y18D10A.11				valv-1
2022-06-01				vps-37
mrpl-9				F33H2.6
valv-1				mrpl-51
taf-13				pisy-1
Y116A8C.30				ZC443.4
ric-7				ags-3
sod-4				fahd-1
Y47D9A.1				gst-13
Y110A2AR.1				unc-33
M03D4.3				rpb-3
arl-3				ampd-1
T25G3.1				ubxn-4
Y47G6A.18				Y66H1A.4
abce-1				flp-34
CC8.2				Y43C5A.3
pde-2				C07A12.7
F45G2.8				rpn-2
aps-2				hlh-11
ubh-4				ubh-4
F10E9.11				F09F7.6
[truncated: 3,953 more rows]
