# Supplementary material for: RNAi-dependent expression of sperm genes in ADL chemosensory neurons is required for olfactory responses in Caenorhabditis elegans
Source: Front Mol Biosci. 2024 Jul 11;11:1396587. doi: 10.3389/fmolb.2024.1396587 (PMC11269235; doi:10.3389/fmolb.2024.1396587)
Supplement: Supplementary file 1 [file DataSheet2.zip › Ow et al_supplemental tables/Table S7.xlsx]

## Sheet: Sheet1
Table S7: GO terms of WT Up genes with the most significant FDR statistical change
GO Term	Description	P-value	FDR q-value	Enrichment	N	B	n	b	Genes
GO:0006869	lipid transport	4.1e-07	0.0021	20.73	6112	48	43	7	[vit-2 - protein vit-2, vit-6 - protein vit-6, vit-1 - protein vit-1, aex-1 - protein aex-1, pbo-4 - protein pbo-4, vit-4 - protein vit-4, vit-5 - protein vit-5]
GO:0032370	positive regulation of lipid transport	6.42e-06	0.0164	41.3	6112	8	74	4	[vit-6 - protein vit-6, aex-1 - protein aex-1, pbo-4 - protein pbo-4, nhx-2 - protein nhx-2]
GO:0006082	organic acid metabolic process	9.28e-06	0.0158	6.16	6112	214	51	11	[T25D3.3 - protein t25d3.3, cpt-5 - protein cpt-5, C10C5.4 - protein c10c5.4, Y87G2A.2 - protein y87g2a.2, tag-38 - protein tag-38, CELE_W03F9.4 - protein w03f9.4, acs-5 - protein acs-5, fat-7 - protein fat-7, cyp-35C1 - protein cyp-35c1, ech-8 - protein ech-8, cyp-35A2 - protein cyp-35a2]
GO:0050906	detection of stimulus involved in sensory perception	9.61e-06	0.0123	2.57	6112	72	926	28	[str-170 - protein str-170, str-82 - protein str-82, mec-5 - protein mec-5, str-83 - protein str-83, sra-35 - protein sra-35, mec-10 - protein mec-10, C03H5.7 - protein c03h5.7, str-113 - protein str-113, mec-1 - protein mec-1, C03H5.9 - protein c03h5.9, str-247 - protein str-247, mec-9 - protein mec-9, str-172 - protein str-172, str-96 - protein str-96, str-130 - protein str-130, str-199 - prote…
GO:0032368	regulation of lipid transport	2.3e-05	0.0236	33.04	6112	10	74	4	[vit-6 - protein vit-6, aex-1 - protein aex-1, pbo-4 - protein pbo-4, nhx-2 - protein nhx-2]
GO:1905954	positive regulation of lipid localization	5.62e-05	0.0479	27.53	6112	12	74	4	[vit-6 - protein vit-6, aex-1 - protein aex-1, pbo-4 - protein pbo-4, nhx-2 - protein nhx-2]
GO:0050911	detection of chemical stimulus involved in sensory perception of smell	6.26e-05	0.0457	2.61	6112	59	914	23	[str-82 - protein str-82, str-170 - protein str-170, sra-35 - protein sra-35, str-83 - protein str-83, str-116 - protein str-116, C03H5.7 - protein c03h5.7, str-118 - protein str-118, str-113 - protein str-113, C03H5.9 - protein c03h5.9, str-247 - protein str-247, str-209 - protein str-209, str-96 - protein str-96, str-172 - protein str-172, str-130 - protein str-130, str-199 - protein str-199, s…
GO:0051606	detection of stimulus	8.13e-05	0.052	2.28	6112	80	970	29	[str-170 - protein str-170, str-82 - protein str-82, mec-5 - protein mec-5, str-83 - protein str-83, sra-35 - protein sra-35, mec-10 - protein mec-10, C03H5.7 - protein c03h5.7, str-113 - protein str-113, C03H5.9 - protein c03h5.9, mec-1 - protein mec-1, str-247 - protein str-247, mec-9 - protein mec-9, str-96 - protein str-96, str-172 - protein str-172, str-130 - protein str-130, str-199 - prote…
GO:0019752	carboxylic acid metabolic process	8.35e-05	0.0475	6.13	6112	176	51	9	[T25D3.3 - protein t25d3.3, cpt-5 - protein cpt-5, C10C5.4 - protein c10c5.4, Y87G2A.2 - protein y87g2a.2, CELE_W03F9.4 - protein w03f9.4, tag-38 - protein tag-38, acs-5 - protein acs-5, fat-7 - protein fat-7, ech-8 - protein ech-8]
GO:0050907	detection of chemical stimulus involved in sensory perception	0.000119	0.0608	2.52	6112	61	914	23	[str-82 - protein str-82, str-170 - protein str-170, sra-35 - protein sra-35, str-83 - protein str-83, str-116 - protein str-116, C03H5.7 - protein c03h5.7, str-118 - protein str-118, str-113 - protein str-113, C03H5.9 - protein c03h5.9, str-247 - protein str-247, str-209 - protein str-209, str-172 - protein str-172, str-96 - protein str-96, str-130 - protein str-130, str-199 - protein str-199, s…
GO:0009593	detection of chemical stimulus	0.000119	0.0553	2.52	6112	61	914	23	[str-82 - protein str-82, str-170 - protein str-170, sra-35 - protein sra-35, str-83 - protein str-83, str-116 - protein str-116, C03H5.7 - protein c03h5.7, str-118 - protein str-118, str-113 - protein str-113, C03H5.9 - protein c03h5.9, str-247 - protein str-247, str-209 - protein str-209, str-96 - protein str-96, str-172 - protein str-172, str-130 - protein str-130, str-199 - protein str-199, s…
GO:0043436	oxoacid metabolic process	0.000157	0.0671	5.68	6112	190	51	9	[T25D3.3 - protein t25d3.3, cpt-5 - protein cpt-5, C10C5.4 - protein c10c5.4, Y87G2A.2 - protein y87g2a.2, CELE_W03F9.4 - protein w03f9.4, tag-38 - protein tag-38, acs-5 - protein acs-5, fat-7 - protein fat-7, ech-8 - protein ech-8]
GO:0006030	chitin metabolic process	0.000204	0.0803	10.78	6112	4	567	4	[C25A8.4 - protein c25a8.4, gna-2 - protein gna-2, cht-1 - protein cht-1, chs-1 - protein chs-1]
GO:0006631	fatty acid metabolic process	0.00039	0.142	9.46	6112	76	51	6	[cpt-5 - protein cpt-5, Y87G2A.2 - protein y87g2a.2, CELE_W03F9.4 - protein w03f9.4, acs-5 - protein acs-5, fat-7 - protein fat-7, ech-8 - protein ech-8]
GO:0097164	ammonium ion metabolic process	0.000627	0.214	34.47	6112	28	19	3	[ckb-2 - protein ckb-2, cpt-5 - protein cpt-5, CELE_W03F9.4 - protein w03f9.4]
GO:1905952	regulation of lipid localization	0.000685	0.219	15.73	6112	21	74	4	[vit-6 - protein vit-6, aex-1 - protein aex-1, pbo-4 - protein pbo-4, nhx-2 - protein nhx-2]
GO:0006577	amino-acid betaine metabolic process	0.000739	0.222	91.91	6112	7	19	2	[cpt-5 - protein cpt-5, CELE_W03F9.4 - protein w03f9.4]
GO:0009437	carnitine metabolic process	0.000739	0.21	91.91	6112	7	19	2	[cpt-5 - protein cpt-5, CELE_W03F9.4 - protein w03f9.4]
GO:1904731	positive regulation of intestinal lipid absorption	0.000795	0.214	71.07	6112	4	43	2	[aex-1 - protein aex-1, pbo-4 - protein pbo-4]
GO:1904729	regulation of intestinal lipid absorption	0.000795	0.203	71.07	6112	4	43	2	[aex-1 - protein aex-1, pbo-4 - protein pbo-4]
GO:1904478	regulation of intestinal absorption	0.000795	0.194	71.07	6112	4	43	2	[aex-1 - protein aex-1, pbo-4 - protein pbo-4]
GO:1904480	positive regulation of intestinal absorption	0.000795	0.185	71.07	6112	4	43	2	[aex-1 - protein aex-1, pbo-4 - protein pbo-4]
GO:0044281	small molecule metabolic process	0.000827	0.184	3.81	6112	346	51	11	[T25D3.3 - protein t25d3.3, cpt-5 - protein cpt-5, C10C5.4 - protein c10c5.4, Y87G2A.2 - protein y87g2a.2, tag-38 - protein tag-38, CELE_W03F9.4 - protein w03f9.4, acs-5 - protein acs-5, fat-7 - protein fat-7, cyp-35C1 - protein cyp-35c1, ech-8 - protein ech-8, cyp-35A2 - protein cyp-35a2]
