# Supplementary material for: RNAi-dependent expression of sperm genes in ADL chemosensory neurons is required for olfactory responses in Caenorhabditis elegans
Source: Front Mol Biosci. 2024 Jul 11;11:1396587. doi: 10.3389/fmolb.2024.1396587 (PMC11269235; doi:10.3389/fmolb.2024.1396587)
Supplement: Supplementary file 1 [file DataSheet2.zip › Ow et al_supplemental tables/Table S15.xlsx]

## Sheet: Sheet1
Table S15: nrde-3 DE Up and Down genes (FDR <0.05)
nrde-3 DE Up							nrde-3 DE Down
Gene Name	Sequence Name	FDR p-value	Fold change (PDphe over CON)				Gene Name	Sequence Name	FDR p-value	Fold change (PDphe over CON)
zip-8	F23F12.9	14.1662	0				lys-7	C02A12.4	-8.12715	0
clec-190	M199.4	44.5292	0				F14D2.19	F14D2.19	-114.877	5.61273e-13
tbb-6	T04H1.9	5.96024	1.22122e-08				ins-24	ZC334.3	-12.3989	4.55614e-08
Y57G11B.5	Y57G11B.5	7.96851	1.22122e-08				col-62	C15A11.6	-5.92405	5.85637e-08
ckb-2	B0285.9	6.43631	1.33076e-08				T26H5.9	T26H5.9	-5.91832	1.12309e-07
Y62H9A.4	Y62H9A.4	8.39809	4.0543e-08				pud-2.2	F15E11.14	-7.61655	1.33493e-06
Y62H9A.3	Y62H9A.3	7.44965	1.00179e-07				pud-2.1	F15E11.1	-7.44519	2.16953e-06
far-3	F15B9.1	17.5687	1.03526e-06				C36C9.5	C36C9.5	-18.7398	2.57163e-06
msra-1	F43E2.5	4.19396	3.86731e-06				col-170	T10E10.6	-34.2729	3.25764e-06
cyp-13A12	F14F7.3	27.2834	8.44898e-06				col-73	F11G11.12	-7.43956	3.70637e-06
F55B11.3	F55B11.3	5.17763	1.19653e-05				sodh-1	K12G11.3	-3.99498	4.02741e-06
D1054.10	D1054.10	5.22824	1.30407e-05				F13D12.6	F13D12.6	-3.16215	1.19653e-05
ZK813.3	ZK813.3	5.37072	1.30407e-05				spp-2	T08A9.12	-4.99712	1.40012e-05
txdc-12.1	Y57A10A.23	6.71936	1.89739e-05				H34I24.2	H34I24.2	-3.55062	2.55317e-05
fbxa-72	F31F4.15	3.52344	2.42733e-05				F09C8.1	F09C8.1	-5.21163	5.14997e-05
F53H4.2	F53H4.2	4.78695	2.6148e-05				spp-8	C28C12.5	-3.51668	5.54526e-05
M199.9	M199.9	24.7681	3.86314e-05				phat-2	C46H11.9	-115.524	6.19013e-05
T19B10.2	T19B10.2	4.58326	7.50945e-05				F13B6.3	F13B6.3	-7886.83	6.75885e-05
C44B7.5	C44B7.5	3.8075	9.6446e-05				rol-1	Y57A10A.11	-69.1561	7.64067e-05
Y62H9A.5	Y62H9A.5	4.57964	0.000211737				col-138	C52D10.13	-8.46877	0.000225219
ugt-19	K08B4.3	4.59791	0.000228717				scl-2	F49E11.10	-4.05475	0.000228717
try-10	F15B9.5	10.7069	0.000228717				K12H4.7	K12H4.7	-3.28206	0.000243914
F14D7.10	F14D7.10	52.4722	0.000228717				glb-1	ZK637.13	-2.89862	0.00024756
cyp-13B1	F02C12.5	8.94774	0.000317191				dod-3	C24B9.9	-7.54469	0.000334444
nhr-74	C27C7.3	65.5359	0.000406819				dpy-4	Y41E3.2	-5.55983	0.000342521
ZK813.7	ZK813.7	3.7672	0.000488014				pud-1.2	Y19D10B.7	-6.78864	0.000460992
F12A10.1	F12A10.1	3.8188	0.000488014				cpr-1	C52E4.1	-3.26252	0.000488014
ZC373.2	ZC373.2	4.20947	0.000488014				bli-6	Y73B6BL.34	-4.69893	0.000561629
F17E9.4	F17E9.4	4.25265	0.000488014				C05D11.5	C05D11.5	-2.84441	0.000565472
lips-10	F14E5.5	4.58049	0.000488014				ZC239.22	ZC239.22	-7.11031	0.000585234
hsp-70	C12C8.1	2.94489	0.000489331				cysl-2	K10H10.2	-2.84863	0.000667946
scl-24	F08E10.7	30.7938	0.000876649				R13A1.5	R13A1.5	-4.43253	0.000725683
Y77E11A.12	Y77E11A.12	3.43013	0.000909876				clec-65	F35C5.8	-3.19181	0.000840347
Y49G5A.1	Y49G5A.1	6.6361	0.00102216				comt-4	Y40B10A.6	-7.82462	0.00130158
R07E3.4	R07E3.4	2.75154	0.00105432				T02D1.4	T02D1.4	-4.4519	0.00155954
Y87G2A.2	Y87G2A.2	4.72372	0.00115474				vap-1	F11C7.3	-4.24583	0.0021544
ugt-2	AC3.8	3.927	0.00156785				btb-16	F39E9.2	-5.07023	0.00285852
ugt-37	F10D2.6	18.2431	0.00188516				Y60C6A.1	Y60C6A.1	-13.5272	0.00295434
mct-3	M03B6.2	2.94486	0.00200678				sre-52	C50E10.5	-206.001	0.00306958
ptr-14	R09H10.4	3.56939	0.00200678				gst-19	F37B1.8	-5.64942	0.00338791
C32D5.12	C32D5.12	5.31871	0.00215246				Y47D3B.6	Y47D3B.6	-8.75177	0.00339645
ttr-42	H01M10.3	3.89072	0.00283036				odr-10	C53B7.5	-4.91749	0.00342467
cyp-25A2	C36A4.2	4.13215	0.00289363				C01B10.6	C01B10.6	-4.10962	0.00342467
D1086.6	D1086.6	4.09561	0.00302849				D1054.18	D1054.18	-6.37429	0.00378823
col-118	T11B7.3	3.29254	0.00320639				F41E6.5	F41E6.5	-2.8993	0.00385554
H29C22.1	H29C22.1	2.84627	0.00331948				E01G4.6	E01G4.6	-6.23157	0.00429736
amt-1	C05E11.4	1457.64	0.00339645				C50E3.7	C50E3.7	-32.7342	0.00447071
snf-9	C49C3.1	5.88683	0.00417904				bus-1	R03H4.6	-119.471	0.00496994
F55B11.2	F55B11.2	2.97331	0.00422088				ZC262.10	ZC262.10	-1524.5	0.00623002
fmo-5	H24K24.5	2.97435	0.00425231				ZC262.9	ZC262.9	-1540.23	0.00651901
F57C2.4	F57C2.4	4.51593	0.00439204				col-161	C50B6.4	-6.11983	0.00679192
F01G10.6	F01G10.6	1183.91	0.00454223				ins-4	ZK75.1	-5.64935	0.00680719
cyp-13A8	T10B9.4	1151.88	0.00468992				daf-7	B0412.2	-3.51927	0.00703756
ZK813.1	ZK813.1	2.94178	0.00679192				asah-1	K11D2.2	-3.88922	0.00777206
efn-3	F15A2.5	4.98456	0.00820321				ttn-1	W06H8.8	-4.07348	0.00871063
sdz-27	R07H5.4	2.70312	0.00885133				K01A12.4	K01A12.4	-2.66766	0.00972806
F54F7.2	F54F7.2	3.86842	0.00885133				ttll-11	H23L24.3	-3.01704	0.0102179
F52B11.2	F52B11.2	2.50876	0.00951387				thn-2	F28D1.5	-3.64493	0.0109494
T12A2.1	T12A2.1	2.90813	0.0109494				srh-59	W10G11.10	-7.70715	0.0121116
W02D9.7	W02D9.7	2.80913	0.0120426				M28.10	M28.10	-3.51845	0.0121116
K08D8.4	K08D8.4	8.02346	0.0121116				ttr-44	C56A3.2	-2.97656	0.0121116
C45E5.1	C45E5.1	2.64402	0.0124566				cpg-7	K09E4.6	-3.24511	0.0124745
ZK813.2	ZK813.2	2.35358	0.0126994				F28B4.3	F28B4.3	-2.71043	0.013134
C53B7.2	C53B7.2	3.34836	0.013134				cdkl-1	Y42A5A.4	-4.60592	0.0143727
col-34	F36A4.10	2.8926	0.0132893				pqn-2	AC3.4	-18.3575	0.0147046
Y18D10A.23	Y18D10A.23	3.10168	0.0143782				C35C5.8	C35C5.8	-4.14898	0.016564
pqn-75	W03D2.1	5.63815	0.0166417				srbc-40	H24O09.1	-35.065	0.017319
ZK6.11	ZK6.11	2.9495	0.0167183				col-120	Y11D7A.11	-13.8156	0.017319
Y49E10.29	Y49E10.29	8.63473	0.0168816				srsx-34	C25E10.3	-3.23477	0.017319
C18H9.5	C18H9.5	4.55448	0.0206554				nlp-2	T24D8.5	-3.78021	0.017886
K08C7.1	K08C7.1	2.65362	0.0220387				gba-4	Y4C6B.6	-3.38456	0.017886
W06A7.4	W06A7.4	2.73037	0.0225886				T06E4.12	T06E4.12	-983.849	0.0207774
F21C10.9	F21C10.9	2.30219	0.0226952				lys-8	C17G10.5	-2.43855	0.0208875
C10C5.3	C10C5.3	3.45123	0.0251083				C08F11.1	C08F11.1	-3.58345	0.0257877
Y69H2.3	Y69H2.3	3.0095	0.0285372				dmsr-16	T27B2.1	-5.41623	0.0263693
cyp-25A3	C36A4.3	3.25966	0.028789				ins-19	T10D4.13	-6.96106	0.0265937
ZK899.2	ZK899.2	2.63292	0.0292117				str-112	F10D2.4	-6.10844	0.0271714
F35C11.5	F35C11.5	2.46153	0.0293419				col-97	ZK1010.7	-4.67725	0.0276544
cdr-4	K01D12.11	2.59399	0.0293419				nhr-216	T09D3.4	-5.23812	0.028789
far-4	F15B9.2	675.919	0.0297007				C24B9.3	C24B9.3	-2.31953	0.0292117
hsp-16.41	Y46H3A.2	2.35629	0.032688				T14B1.1	T14B1.1	-3.28792	0.0293419
mct-6	C10E2.6	2.72258	0.0327058				F43C11.7	F43C11.7	-3.14806	0.02958
D1086.11	D1086.11	2.85695	0.0346355				T26A5.2	T26A5.2	-3.29125	0.0329923
F56C11.6	F56C11.6	3.20943	0.035178				lpr-2	T12A7.5	-5.1469	0.0346355
R03G8.6	R03G8.6	3.011	0.0376658				clec-85	Y54G2A.6	-2.75119	0.0376658
ptr-8	F44F4.4	2.43582	0.0390125				col-12	F15H10.1	-2.53575	0.0376658
mct-2	C01B4.9	3.01557	0.0409116				dpy-5	F27C1.8	-4.50428	0.0387328
clec-222	C03E10.6	3.10871	0.0414256				T26H5.14	T26H5.14	-4.53144	0.0387999
col-96	Y41C4A.19	2.66702	0.0415951				ins-26	ZC334.1	-3.77793	0.0390125
C10G8.4	C10G8.4	2.08007	0.0423808				gfi-1	F57F4.3	-2.9357	0.0390125
W03F9.4	W03F9.4	4.38982	0.0432917				pax-2	K06B9.5	-8.92999	0.039537
T05B11.4	T05B11.4	11.1668	0.0433655				dpy-13	F30B5.1	-3.63435	0.039537
hsp-16.2	Y46H3A.3	2.32862	0.0438291				sptf-2	T22C8.5	-29.9548	0.0398453
prg-2	C01G5.2	2.5718	0.0438846				arrd-4	ZK938.2	-2.42682	0.0398453
T28C6.11	T28C6.11	154.182	0.0450583				col-91	F09G8.6	-5.02658	0.0398555
mct-1	Y19D10A.12	3.00181	0.0496271				col-49	K09H9.3	-7.99216	0.0403327
							phat-5	T05B4.11	-1093.12	0.0411672
							col-77	M195.1	-3.90275	0.0411672
							ins-30	ZC334.2	-3.21606	0.0411672
							K09C6.9	K09C6.9	-3.75414	0.0416588
							ins-5	ZK84.3	-5.18287	0.0439842
							Y40H7A.10	Y40H7A.10	-2.38397	0.0439842
							egl-9	F22E12.4	-2.0889	0.0469576
							nhr-173	C56E10.1	-2.73731	0.0489737
							ZK742.7	ZK742.7	-3.34928	0.0496271
