# Supplementary material for: RNAi-dependent expression of sperm genes in ADL chemosensory neurons is required for olfactory responses in Caenorhabditis elegans
Source: Front Mol Biosci. 2024 Jul 11;11:1396587. doi: 10.3389/fmolb.2024.1396587 (PMC11269235; doi:10.3389/fmolb.2024.1396587)
Supplement: Supplementary file 1 [file DataSheet2.zip › Ow et al_supplemental tables/Table S19.xlsx]

## Sheet: Sheet1
Table S19: Expression level (rpkm) of msp and msp-domain-containing genes (rpkm >10 in WT CON)
Gene Name	Sequence Name	WT CON	WT PD	nrde-3 CON	nrde-3 PD
msp-19	F36H12.7	129.914	17.0976	11.61299895 18.52179326
msp-36	C04G2.4	92.0465	14.4766	9.55437	16.4502
msp-81	K07F5.1	82.7194	12.5086	7.80150889 11.99128624
msp-51	ZK354.5	82.6978	15.8915	8.486739065 12.60944085
msp-113	ZK354.4	82.3932	15.0156	8.795541453 14.991723
msd-3	F44D12.7	77.5028	9.15528	10.4237025 14.61424141
msp-10	K07F5.2	66.2719	9.81699	6.817732721 13.93306042
msp-152	ZK546.6	64.3898	12.3437	6.043064479 11.5263599
msp-31	R05F9.13	63.1359	10.0566	8.239578482 8.819324062
msp-77	F32B6.6	59.2651	8.29807	7.481871372 10.20503049
msp-78	T13F2.11	57.0571	5.94692	7.855503094 6.253765609
msp-64	ZK1248.6	52.6359	5.11845	2.532524728 4.998243835
msd-4	C35D10.11	52.2835	8.57018	4.261715604 6.823916253
msp-3	F26G1.7	50.6877	5.91259	7.412510674 5.508490161
msp-79	T13F2.10	50.5188	9.09401	6.715107896 7.959200964
msp-45	F58A6.8	48.7347	6.37892	6.683117821 6.951721969
msp-49	C34F11.6	48.2414	6.95066	2.922645882 6.755875914
msp-50	C34F11.4	42.0545	9.6856	4.536147464 7.594206902
msp-55	C09B9.6	41.294	8.42099	4.089006145 10.7538377
msp-65	ZK354.1	39.1093	7.93444	7.007630365 7.754145407
msp-56	K07F5.3	33.6422	4.84017	5.257702766 7.390998253
msp-38	K08F4.8	30.5222	4.3907	3.800088787 5.281214756
msp-142	K05F1.2	21.6715	7.06028	2.425329232 3.81851966
