# Supplementary material for: RNAi-dependent expression of sperm genes in ADL chemosensory neurons is required for olfactory responses in Caenorhabditis elegans
Source: Front Mol Biosci. 2024 Jul 11;11:1396587. doi: 10.3389/fmolb.2024.1396587 (PMC11269235; doi:10.3389/fmolb.2024.1396587)
Supplement: Supplementary file 1 [file DataSheet2.zip › Ow et al_supplemental tables/Table S18.xlsx]

## Sheet: Sheet
Table S18: Genes with PD motif and conserved sequence motif in their 5'UTRs
PD motif					MSP motif
Wormbase gene ID	Sequence Name				Gene Name	Sequence Name
WBGene00011101	R07D5.2				WBGene00000007	aat-6
WBGene00005892	srx-1				WBGene00000010	aat-9
WBGene00013711	Y106G6G.2				WBGene00000020	abt-2
WBGene00009684	F44D12.7				WBGene00000022	abt-4
WBGene00005676	sru-13				WBGene00000039	acn-1
WBGene00003692	nhr-102				WBGene00000115	alh-9
WBGene00020504	T14E8.1				WBGene00000160	apb-1
WBGene00005058	sra-32				WBGene00000163	apb-3
WBGene00018003	F33D11.6				WBGene00000165	aps-3
WBGene00013087	Y51B9A.5				WBGene00000233	avr-15
WBGene00018446	F45C12.15				WBGene00000245	bca-1
WBGene00016727	C46H11.1				WBGene00000257	bmk-1
WBGene00018542	nhr-187				WBGene00000277	cab-1
WBGene00003432	msp-36				WBGene00000381	cct-6
WBGene00018141	F37C4.1				WBGene00000397	cdh-5
WBGene00006028	srx-137				WBGene00000419	ced-5
WBGene00001578	ges-1				WBGene00000442	ceh-19
WBGene00005710	sru-47				WBGene00000443	ceh-20
WBGene00009662	F43G6.10				WBGene00000468	ces-1
WBGene00008248	srsx-27				WBGene00000548	clr-1
WBGene00020276	T05H4.15				WBGene00000551	clx-1
WBGene00016862	C52A10.1				WBGene00000557	cnc-3
WBGene00007546	nhr-153				WBGene00000562	cng-1
WBGene00005048	sra-22				WBGene00000566	cnt-2
WBGene00023412	H31B20.1				WBGene00000592	coh-3
WBGene00009306	F32A7.5				WBGene00000707	col-133
WBGene00006681	twk-29				WBGene00000711	col-138
WBGene00010931	M162.5				WBGene00000816	csn-4
WBGene00019376	K04A8.5				WBGene00000890	sig-7
WBGene00008616	fbxa-44				WBGene00001041	dnj-23
WBGene00005228	srh-2				WBGene00001044	dnj-26
WBGene00018333	cyp-33E3				WBGene00001067	dpy-5
WBGene00016156	C27A12.6				WBGene00001076	dpy-17
WBGene00016135	C26B9.6				WBGene00001131	dys-1
WBGene00003594	nft-1				WBGene00001150	ech-1
WBGene00015937	C17H12.12				WBGene00001189	egl-21
WBGene00003444	msp-51				WBGene00001258	emb-4
WBGene00018523	F46H5.8				WBGene00001366	exc-5
WBGene00008435	DH11.1				WBGene00001396	fat-4
WBGene00010628	K07C5.5				WBGene00001399	fat-7
WBGene00003458	msp-65				WBGene00001432	fkb-7
WBGene00013824	Y116F11B.8				WBGene00001443	fli-1
WBGene00010587	K05C4.11				WBGene00001453	flp-10
WBGene00012784	Y43C5A.4				WBGene00001492	frm-5
WBGene00009498	tat-5				WBGene00001496	frm-10
WBGene00020451	fbxa-11				WBGene00001520	gas-1
WBGene00019061	F58F12.1				WBGene00001535	gcy-8
WBGene00003467	msp-81				WBGene00001554	gcy-34
WBGene00006013	srx-122				WBGene00001578	ges-1
WBGene00022230	Y73B6A.3				WBGene00001595	gld-1
WBGene00008763	F13G3.3				WBGene00001644	gly-19
WBGene00003466	msp-79				WBGene00001645	gly-20
WBGene00013844	fbxa-50				WBGene00001662	gop-3
WBGene00004198	prx-13				WBGene00001664	gpa-2
WBGene00008793	F14D7.6				WBGene00001805	gur-4
WBGene00011629	T08G11.1				WBGene00001816	haf-6
WBGene00006251	str-220				WBGene00001820	ham-1
WBGene00004803	sir-2.4				WBGene00001853	hil-2
WBGene00008398	D2005.3				WBGene00001855	hil-4
WBGene00005484	srh-279				WBGene00001858	hil-7
WBGene00009950	sdz-20				WBGene00001863	him-4
WBGene00000381	cct-6				WBGene00001934	his-60
WBGene00017316	F09G2.8				WBGene00001948	hlh-1
WBGene00000115	alh-9				WBGene00001954	hlh-10
WBGene00007827	C30H6.10				WBGene00001956	hlh-12
WBGene00016513	C38C3.4				WBGene00001973	hmg-3
WBGene00003916	par-1				WBGene00001979	hmp-2
WBGene00020525	T15B7.13				WBGene00002055	ifc-1
WBGene00009682	F44D12.5				WBGene00002057	ifd-1
WBGene00008126	sre-21				WBGene00002063	ife-5
WBGene00013718	Y106G6H.5				WBGene00002110	ins-27
WBGene00044434	Y18H1A.15				WBGene00002119	ins-36
WBGene00006218	str-174				WBGene00002130	inx-8
WBGene00016521	fbxa-62				WBGene00002204	kin-21
WBGene00020171	T02H6.1				WBGene00002218	klp-6
WBGene00013900	ugt-18				WBGene00002230	klp-20
WBGene00008133	C47B2.7				WBGene00002246	lag-2
WBGene00017026	D1037.5				WBGene00002253	lbp-1
WBGene00016572	C41H7.2				WBGene00002335	let-60
WBGene00011528	T06D8.7				WBGene00002974	lev-1
WBGene00014665	C04G2.3				WBGene00002979	lfe-2
WBGene00017749	F23F1.9				WBGene00002999	lin-10
WBGene00010665	K08E3.5				WBGene00003003	lin-14
WBGene00017816	F26B1.2				WBGene00003006	lin-17
WBGene00003889	osm-9				WBGene00003008	lin-22
WBGene00000039	acn-1				WBGene00003011	lin-25
WBGene00016456	C35E7.4				WBGene00003112	mab-21
WBGene00022320	Y82E9BL.3				WBGene00003119	mac-1
WBGene00000707	col-133				WBGene00003154	mcm-2
WBGene00013392	Y62H9A.4				WBGene00003161	mdf-2
WBGene00008144	C47E8.6				WBGene00003183	mei-1
WBGene00044235	C06A1.7				WBGene00003243	mig-10
WBGene00006947	wrt-1				WBGene00003279	mir-51
WBGene00014882	Y39B6A.t8				WBGene00003328	mir-235
WBGene00021348	Y37E3.4				WBGene00003354	mir-260
WBGene00019836	R02F2.7				WBGene00003376	mls-1
WBGene00000468	ces-1				WBGene00003395	mom-2
WBGene00044003	Y41E3.18				WBGene00003397	mom-5
WBGene00007306	C04G2.5				WBGene00003404	mpz-1
WBGene00000233	avr-15				WBGene00003413	mrp-7
WBGene00013666	Y105E8A.1				WBGene00003421	msh-5
WBGene00018621	F48G7.10				WBGene00003424	msp-3
WBGene00044646	B0205.14				WBGene00003425	msp-10
WBGene00008172	C48B4.9				WBGene00003426	msp-19
WBGene00001820	ham-1				WBGene00003429	msp-31
WBGene00006222	str-178				WBGene00003431	msp-33
WBGene00011796	T16G1.2				WBGene00003432	msp-36
WBGene00008971	F20C5.6				WBGene00003433	msp-37
WBGene00000443	ceh-20				WBGene00003434	msp-38
WBGene00044112	srm-5				WBGene00003435	msp-40
WBGene00012880	Y45F10C.4				WBGene00003437	msp-42
WBGene00001041	dnj-23				WBGene00003438	msp-45
WBGene00016481	C36C5.12				WBGene00003442	msp-49
WBGene00001979	hmp-2				WBGene00003443	msp-50
WBGene00003596	ngp-1				WBGene00003444	msp-51
WBGene00007272	C03C10.6				WBGene00003446	msp-53
					WBGene00003448	msp-55
					WBGene00003449	msp-56
					WBGene00003450	msp-57
					WBGene00003458	msp-65
					WBGene00003460	msp-71
					WBGene00003463	msp-76
					WBGene00003464	msp-77
					WBGene00003465	msp-78
					WBGene00003466	msp-79
					WBGene00003467	msp-81
					WBGene00003468	msp-113
					WBGene00003470	msp-152
					WBGene00003567	ncx-2
					WBGene00003584	ndx-7
					WBGene00003594	nft-1
					WBGene00003596	ngp-1
					WBGene00003643	nhr-53
					WBGene00003692	nhr-102
					WBGene00003712	nhr-122
					WBGene00003775	nmr-2
					WBGene00003806	npp-20
					WBGene00003829	nud-1
					WBGene00003840	ocr-3
					WBGene00003879	ora-1
					WBGene00003889	osm-9
					WBGene00003916	par-1
					WBGene00003924	pas-3
					WBGene00003952	pbs-6
					WBGene00003961	pct-1
					WBGene00003995	pgp-1
					WBGene00004033	pkc-2
					WBGene00004052	pme-4
					WBGene00004068	pnk-1
					WBGene00004076	pod-2
					WBGene00004108	pqn-18
					WBGene00004132	pqn-45
					WBGene00004170	pqn-90
					WBGene00004171	pqn-91
					WBGene00004185	pro-1
					WBGene00004186	prp-4
					WBGene00004190	prs-2
					WBGene00004198	prx-13
					WBGene00004231	ptr-17
					WBGene00004326	rde-4
					WBGene00004382	rnh-1.0
					WBGene00004429	rpl-17
					WBGene00004434	rpl-22
					WBGene00004436	rpl-24.1
					WBGene00004442	rpl-28
					WBGene00004454	rpl-41
					WBGene00004470	rps-1
					WBGene00004474	rps-5
					WBGene00004479	rps-10
					WBGene00004482	rps-13
					WBGene00004495	rps-26
					WBGene00004758	sek-1
					WBGene00004773	sem-4
					WBGene00004803	sir-2.4
					WBGene00004807	skr-1
					WBGene00004972	spe-26
					WBGene00004973	spe-27
					WBGene00005030	sra-4
					WBGene00005037	sra-11
					WBGene00005039	sra-13
					WBGene00005048	sra-22
					WBGene00005054	sra-28
					WBGene00005058	sra-32
					WBGene00005067	srb-2
					WBGene00005069	srb-4
					WBGene00005079	srd-1
					WBGene00005085	srd-7
					WBGene00005142	srd-65
					WBGene00005172	srg-15
					WBGene00005191	srg-34
					WBGene00005219	srg-62
					WBGene00005228	srh-2
					WBGene00005250	srh-27
					WBGene00005296	srh-75
					WBGene00005331	srh-112
					WBGene00005341	srh-123
					WBGene00005368	srh-152
					WBGene00005373	srh-157
					WBGene00005376	srh-160
					WBGene00005378	srh-162
					WBGene00005431	srh-221
					WBGene00005471	srh-265
					WBGene00005474	srh-268
					WBGene00005479	srh-274
					WBGene00005484	srh-279
					WBGene00005582	sri-70
					WBGene00005605	srj-17
					WBGene00005618	srj-33
					WBGene00005638	srm-1
					WBGene00005661	srr-10
					WBGene00005676	sru-13
					WBGene00005710	sru-47
					WBGene00005719	srv-8
					WBGene00005725	srv-14
					WBGene00005738	srv-27
					WBGene00005772	srw-25
					WBGene00005779	srw-32
					WBGene00005796	srw-49
					WBGene00005808	srw-61
					WBGene00005822	srw-75
					WBGene00005829	srw-82
					WBGene00005842	srw-95
					WBGene00005892	srx-1
					WBGene00005907	srx-16
					WBGene00005974	srx-83
					WBGene00005992	srx-101
					WBGene00006013	srx-122
					WBGene00006028	srx-137
					WBGene00006062	stn-1
					WBGene00006140	str-81
					WBGene00006174	str-123
					WBGene00006210	str-165
					WBGene00006218	str-174
					WBGene00006222	str-178
					WBGene00006251	str-220
					WBGene00006263	str-232
					WBGene00006268	str-240
					WBGene00006309	sul-2
					WBGene00006396	taf-12
					WBGene00006441	tag-64
					WBGene00006449	tag-76
					WBGene00006456	tag-83
					WBGene00006537	tbb-2
					WBGene00006556	tbx-37
					WBGene00006607	tre-1
					WBGene00006681	twk-29
					WBGene00006687	twk-35
					WBGene00006725	ubl-1
					WBGene00006791	unc-57
					WBGene00006797	unc-63
					WBGene00006798	unc-64
					WBGene00006804	unc-71
					WBGene00006853	unc-130
					WBGene00006882	vab-19
					WBGene00006916	vha-7
					WBGene00006946	wrs-2
					WBGene00006947	wrt-1
					WBGene00006959	xbp-1
					WBGene00007010	alx-1
					WBGene00007021	C24H11.6
					WBGene00007049	tag-191
					WBGene00007067	4R79.2
					WBGene00007068	6R55.1
					WBGene00007091	B0001.6
					WBGene00007150	B0365.1
					WBGene00007190	B0491.3
					WBGene00007200	B0513.9
					WBGene00007207	B0564.7
					WBGene00007215	C01A2.3
					WBGene00007254	C01H6.4
					WBGene00007272	C03C10.6
					WBGene00007306	C04G2.5
					WBGene00007318	C05A9.3
					WBGene00007344	C05E7.2
					WBGene00007356	C06A1.6
					WBGene00007363	stdh-1
					WBGene00007373	C06B8.11
					WBGene00007386	C06H2.2
					WBGene00007412	C07E3.1
					WBGene00007419	C07E3.9
					WBGene00007485	C09G1.3
					WBGene00007519	C11E4.4
					WBGene00007525	C11G10.1
					WBGene00007536	daf-36
					WBGene00007538	C12D8.9
					WBGene00007546	nhr-153
					WBGene00007650	ugt-23
					WBGene00007656	C17H1.3
					WBGene00007718	C25D7.8
					WBGene00007721	C25D7.12
					WBGene00007751	C26G2.2
					WBGene00007756	C27A7.5
					WBGene00007769	C27C7.7
					WBGene00007793	C28D4.5
					WBGene00007827	C30H6.10
					WBGene00007904	C33G3.4
					WBGene00007912	C34B7.2
					WBGene00007925	C34C12.6
					WBGene00008045	C40H5.2
					WBGene00008066	fbxb-65
					WBGene00008109	C45G3.4
					WBGene00008116	C46E1.3
					WBGene00008126	sre-21
					WBGene00008133	C47B2.7
					WBGene00008134	C47B2.9
					WBGene00008144	C47E8.6
					WBGene00008145	C47E8.8
					WBGene00008153	C47E12.10
					WBGene00008160	C47F8.4
					WBGene00008168	C48B4.3
					WBGene00008172	C48B4.9
					WBGene00008194	C49C3.4
					WBGene00008202	C49C3.12
					WBGene00008203	C49C3.13
					WBGene00008208	nhr-167
					WBGene00008229	C50F4.1
					WBGene00008231	tag-329
					WBGene00008234	C50F4.9
					WBGene00008237	C50F4.14
					WBGene00008239	fshr-1
					WBGene00008248	srsx-27
					WBGene00008311	rskn-2
					WBGene00008338	C55A6.9
					WBGene00008382	D1081.4
					WBGene00008398	D2005.3
					WBGene00008407	D2023.3
					WBGene00008435	DH11.1
					WBGene00008566	F08A8.3
					WBGene00008616	fbxa-44
					WBGene00008617	F09C6.3
					WBGene00008680	F11A5.15
					WBGene00008683	F11A10.2
					WBGene00008708	F11E6.4
					WBGene00008719	F11F1.7
					WBGene00008734	F13B12.7
					WBGene00008761	F13E9.12
					WBGene00008763	F13G3.3
					WBGene00008764	dylt-1
					WBGene00008776	F13H10.5
					WBGene00008793	F14D7.6
					WBGene00008805	git-1
					WBGene00008806	tag-289
					WBGene00008897	F16H6.7
					WBGene00008912	F17C8.7
					WBGene00008928	F17H10.4
					WBGene00008942	srz-34
					WBGene00008971	F20C5.6
					WBGene00008984	F20E11.7
					WBGene00008989	F20G2.6
					WBGene00009007	F21D5.2
					WBGene00009031	F21H7.5
					WBGene00009042	F22B5.4
					WBGene00009070	F23A7.5
					WBGene00009119	F25H2.5
					WBGene00009144	F26A3.6
					WBGene00009156	F26D10.12
					WBGene00009187	F27D4.1
					WBGene00009192	F27E5.1
					WBGene00009206	B0513.t1
					WBGene00009251	F29D10.2
					WBGene00009261	F30A10.2
					WBGene00009306	F32A7.5
					WBGene00009309	F32A11.4
					WBGene00009336	F32D8.14
					WBGene00009349	F32H5.3
					WBGene00009378	F34H10.1
					WBGene00009386	tag-290
					WBGene00009414	F35E2.7
					WBGene00009453	F36A2.3
					WBGene00009461	F36D1.1
					WBGene00009498	tat-5
					WBGene00009534	F38B7.3
					WBGene00009547	F38H4.3
					WBGene00009559	F39B2.11
					WBGene00009586	F40F9.10
					WBGene00009630	F42E8.1
					WBGene00009632	F42E11.2
					WBGene00009662	F43G6.10
					WBGene00009674	nucb-1
					WBGene00009680	F44D12.3
					WBGene00009682	F44D12.5
					WBGene00009684	F44D12.7
					WBGene00009685	F44D12.8
					WBGene00009708	F44G3.7
					WBGene00009736	F45G2.10
					WBGene00009737	F45H7.1
					WBGene00009749	F46A8.6
					WBGene00009863	F49B2.3
					WBGene00009886	F49E2.2
					WBGene00009895	F49E11.10
					WBGene00009909	F49H6.8
					WBGene00009913	F49H6.12
					WBGene00009950	sdz-20
					WBGene00009955	eak-4
					WBGene00009971	F53C11.1
					WBGene00010030	F54B11.7
					WBGene00010034	F54B11.11
					WBGene00010073	F54F12.2
					WBGene00010089	F55B12.4
					WBGene00010091	F55C5.1
					WBGene00010128	F55G11.8
					WBGene00010184	F57A10.2
					WBGene00010212	F57G4.8
					WBGene00010231	F58B3.4
					WBGene00010240	F58D2.1
					WBGene00010313	F59B2.11
					WBGene00010316	F59B8.1
					WBGene00010325	F59C6.4
					WBGene00010374	H08M01.2
					WBGene00010484	K01H12.1
					WBGene00010511	sre-7
					WBGene00010546	K03H1.11
					WBGene00010583	K05C4.7
					WBGene00010587	K05C4.11
					WBGene00010607	K06G5.3
					WBGene00010628	K07C5.5
					WBGene00010665	K08E3.5
					WBGene00010679	K08F4.5
					WBGene00010683	K08F8.7
					WBGene00010716	lge-1
					WBGene00010724	K09E9.1
					WBGene00010823	M01G12.10
					WBGene00010843	M03C11.6
					WBGene00010896	M28.5
					WBGene00010905	M88.2
					WBGene00010931	M162.5
					WBGene00010940	M163.8
					WBGene00010966	MTCE.34
					WBGene00010967	MTCE.35
					WBGene00010988	R03D7.1
					WBGene00011001	R04B5.1
					WBGene00011022	R05A10.5
					WBGene00011023	R05A10.6
					WBGene00011049	sdz-26
					WBGene00011054	R06B9.3
					WBGene00011056	R06B9.5
					WBGene00011058	R06C1.2
					WBGene00011101	R07D5.2
					WBGene00011137	R08A2.7
					WBGene00011146	pde-2
					WBGene00011207	R10E8.1
					WBGene00011246	R11D1.7
					WBGene00011247	R11D1.9
					WBGene00011291	R102.4
					WBGene00011300	R107.5
					WBGene00011353	T01H8.2
					WBGene00011365	T02C1.1
					WBGene00011386	T02G6.3
					WBGene00011429	T04C12.7
					WBGene00011483	T05E11.7
					WBGene00011486	T05E12.3
					WBGene00011491	T05F1.5
					WBGene00011528	T06D8.7
					WBGene00011540	T06E6.10
					WBGene00011554	T07A5.1
					WBGene00011576	T07C12.12
					WBGene00011592	T07F10.6
					WBGene00011609	T08D2.4
					WBGene00011629	T08G11.1
					WBGene00011657	T09E11.8
					WBGene00011669	T09F5.10
					WBGene00011695	T10G3.4
					WBGene00011711	T11F9.8
					WBGene00011726	T12A7.5
					WBGene00011788	T15H9.2
					WBGene00011796	T16G1.2
					WBGene00011811	T16H12.1
					WBGene00011813	T16H12.3
					WBGene00011820	T18D3.1
					WBGene00011826	T18D3.9
					WBGene00011849	T19H5.4
					WBGene00011875	T20G5.14
					WBGene00011892	T21C9.4
					WBGene00011897	T21C9.12
					WBGene00011898	T21C9.13
					WBGene00011908	pash-1
					WBGene00011924	T22C8.3
					WBGene00011925	T22C8.4
					WBGene00011956	T23F11.4
					WBGene00011968	T23G11.1
					WBGene00012076	T27A8.4
					WBGene00012090	T27E7.5
					WBGene00012115	T28B8.4
					WBGene00012150	VF39H2L.1
					WBGene00012173	W01B6.6
					WBGene00012179	W01D2.1
					WBGene00012191	W02A2.8
					WBGene00012192	W02A11.1
					WBGene00012195	bath-34
					WBGene00012283	W05H5.1
					WBGene00012285	W05H5.3
					WBGene00012300	W06D11.2
					WBGene00012308	W06G6.1
					WBGene00012393	Y6B3B.9
					WBGene00012395	Y6D1A.1
					WBGene00012433	Y11D7A.9
					WBGene00012481	Y18D10A.11
					WBGene00012530	Y32F6A.5
					WBGene00012535	Y37A1A.2
					WBGene00012553	cco-2
					WBGene00012576	Y37H9A.1
					WBGene00012581	Y38E10A.3
					WBGene00012583	clec-4
					WBGene00012631	Y38H6C.19
					WBGene00012672	Y39B6A.10
					WBGene00012681	Y39B6A.22
					WBGene00012701	Y39B6A.43
					WBGene00012731	Y39G8C.2
					WBGene00012748	Y40H7A.11
					WBGene00012755	Y41C4A.8
					WBGene00012759	Y41C4A.13
					WBGene00012762	Y41E3.1
					WBGene00012784	Y43C5A.4
					WBGene00012811	Y43F8A.5
					WBGene00012813	Y43F8B.2
					WBGene00012838	Y43F8C.17
					WBGene00012880	Y45F10C.4
					WBGene00012891	tag-208
					WBGene00012894	Y46G5A.1
					WBGene00012915	Y46G5A.26
					WBGene00012942	Y47D3B.6
					WBGene00012944	Y47D3B.11
					WBGene00012950	Y47H9C.7
					WBGene00012984	Y48B6A.13
					WBGene00013008	Y48E1B.9
					WBGene00013058	Y51A2A.1
					WBGene00013060	Y51A2A.4
					WBGene00013066	Y51A2B.2
					WBGene00013087	Y51B9A.5
					WBGene00013134	Y53C10A.3
					WBGene00013162	Y53F4B.16
					WBGene00013177	Y53H1A.1
					WBGene00013231	Y56A3A.11
					WBGene00013254	tag-276
					WBGene00013264	Y57A10A.24
					WBGene00013265	Y57A10A.25
					WBGene00013271	Y57A10A.32
					WBGene00013294	Y57G11B.1
					WBGene00013326	Y57G11C.37
					WBGene00013342	Y59A8B.2
					WBGene00013353	Y59A8B.21
					WBGene00013362	Y60A3A.14
					WBGene00013363	nhr-240
					WBGene00013367	Y60A3A.23
					WBGene00013392	Y62H9A.4
					WBGene00013400	Y62H9A.12
					WBGene00013447	Y66D12A.23
					WBGene00013459	Y67A10A.10
					WBGene00013481	Y69H2.3
					WBGene00013508	Y71A12B.11
					WBGene00013509	Y71A12B.12
					WBGene00013595	Y87G2A.3
					WBGene00013648	Y105C5B.7
					WBGene00013652	Y105C5B.12
					WBGene00013666	Y105E8A.1
					WBGene00013683	tag-301
					WBGene00013685	Y105E8A.28
					WBGene00013695	Y106G6A.2
					WBGene00013702	Y106G6D.6
					WBGene00013711	Y106G6G.2
					WBGene00013716	Y106G6H.1
					WBGene00013718	Y106G6H.5
					WBGene00013751	Y113G7A.14
					WBGene00013763	Y113G7B.14
					WBGene00013775	Y116A8A.4
					WBGene00013807	Y116A8C.30
					WBGene00013809	Y116A8C.33
					WBGene00013812	Y116A8C.40
					WBGene00013824	Y116F11B.8
					WBGene00013844	fbxa-50
					WBGene00013859	ZC247.1
					WBGene00013894	ZC434.8
					WBGene00013900	ugt-18
					WBGene00013944	ZK228.1
					WBGene00013948	C13B4.t1
					WBGene00014012	ZK632.3
					WBGene00014103	ZK849.5
					WBGene00014175	ZK971.1
					WBGene00014200	plsc-3
					WBGene00014210	ZK1067.4
					WBGene00014220	ZK1098.3
					WBGene00014243	ZK1251.9
					WBGene00014281	C36F7.t3
					WBGene00014311	F08G2.10
					WBGene00014350	F28F8.t1
					WBGene00014390	F53F8.t1
					WBGene00014395	F54F7.t1
					WBGene00014421	K03B8.10
					WBGene00014441	K11E4.t4
					WBGene00014444	K11H3.t1
					WBGene00014484	R07E5.16
					WBGene00014534	mir-355
					WBGene00014537	VK10D6R.t1
					WBGene00014563	Y37A1B.t1
					WBGene00014573	Y43D4A.t2
					WBGene00014589	Y54G9A.8
					WBGene00014636	ZK970.t2
					WBGene00014665	C04G2.3
					WBGene00014710	C50B6.13
					WBGene00014801	K08E5.1
					WBGene00014815	R04B5.2
					WBGene00014830	T02E9.4
					WBGene00014843	T21H8.t1
					WBGene00014844	T23D5.5
					WBGene00014856	W06D12.t2
					WBGene00014857	W08D2.9
					WBGene00014864	Y18D10A.22
					WBGene00014882	Y39B6A.t8
					WBGene00014914	Y52B11A.11
					WBGene00014922	Y57G11B.4
					WBGene00014934	Y60A3A.17
					WBGene00014956	Y102A5C.11
					WBGene00014960	Y105C5A.18
					WBGene00014965	Y106G6D.5
					WBGene00014991	ZK829.12
					WBGene00015035	B0212.1
					WBGene00015076	B0238.12
					WBGene00015093	B0261.5
					WBGene00015095	B0261.7
					WBGene00015096	B0261.8
					WBGene00015135	cyp-23A1
					WBGene00015226	B0507.9
					WBGene00015278	C01B10.3
					WBGene00015288	C01B12.5
					WBGene00015419	srsx-18
					WBGene00015421	C04E6.4
					WBGene00015451	C04F5.9
					WBGene00015460	C05C8.1
					WBGene00015463	C05C8.6
					WBGene00015491	C05E4.12
					WBGene00015518	C06E1.1
					WBGene00015541	C06E7.4
					WBGene00015551	C06G3.5
					WBGene00015577	ugt-64
					WBGene00015598	C08E3.6
					WBGene00015692	ugt-25
					WBGene00015700	C11D2.2
					WBGene00015705	nhr-152
					WBGene00015743	C13F10.4
					WBGene00015796	C15F1.5
					WBGene00015804	C15H9.10
					WBGene00015823	C16B8.3
					WBGene00015916	C17G10.2
					WBGene00015925	C17H11.5
					WBGene00015927	dyci-1
					WBGene00015937	C17H12.12
					WBGene00015962	srbc-8
					WBGene00015993	C18H7.1
					WBGene00016007	flna-2
					WBGene00016024	C23H5.2
					WBGene00016059	C24G6.2
					WBGene00016077	C24H12.8
					WBGene00016117	C25H3.8
					WBGene00016135	C26B9.6
					WBGene00016156	C27A12.6
					WBGene00016162	C27D6.4
					WBGene00016183	C28F5.1
					WBGene00016190	C28G1.5
					WBGene00016219	C29F9.4
					WBGene00016314	C32D5.6
					WBGene00016338	srb-14
					WBGene00016356	C33F10.8
					WBGene00016358	C33F10.12
					WBGene00016400	C34D4.4
					WBGene00016427	C34H4.5
					WBGene00016455	C35E7.3
					WBGene00016456	C35E7.4
					WBGene00016457	C35E7.5
					WBGene00016462	C35E7.10
					WBGene00016463	C35E7.11
					WBGene00016475	srab-9
					WBGene00016481	C36C5.12
					WBGene00016501	C37C3.9
					WBGene00016502	C37C3.10
					WBGene00016504	C37C3.12
					WBGene00016513	C38C3.4
					WBGene00016521	fbxa-62
					WBGene00016522	fbxa-38
					WBGene00016525	fbxa-12
					WBGene00016546	C40A11.3
					WBGene00016560	C41D7.1
					WBGene00016572	C41H7.2
					WBGene00016581	C42C1.3
					WBGene00016584	C42C1.6
					WBGene00016600	ets-5
					WBGene00016617	C43H6.4
					WBGene00016638	C44B12.5
					WBGene00016682	C45G9.11
					WBGene00016685	srbc-16
					WBGene00016727	C46H11.1
					WBGene00016732	phat-1
					WBGene00016757	C49A9.3
					WBGene00016789	djr-1.2
					WBGene00016820	C50E3.9
					WBGene00016823	C50E3.12
					WBGene00016830	sre-55
					WBGene00016862	C52A10.1
					WBGene00016910	C54A12.3
					WBGene00016917	C54E4.1
					WBGene00016937	tag-294
					WBGene00016954	C55C3.4
					WBGene00016959	C55H1.1
					WBGene00016982	C56G2.9
					WBGene00017026	D1037.5
					WBGene00017071	D2096.3
					WBGene00017089	E01A2.7
					WBGene00017092	E02C12.6
					WBGene00017095	E02C12.10
					WBGene00017099	E02H9.1
					WBGene00017104	E02H9.6
					WBGene00017106	E02H9.9
					WBGene00017117	fbxb-80
					WBGene00017147	EGAP2.1
					WBGene00017158	F01F1.1
					WBGene00017216	F07F6.2
					WBGene00017217	F07F6.4
					WBGene00017293	bmy-1
					WBGene00017308	F09F9.3
					WBGene00017316	F09G2.8
					WBGene00017325	F10C1.3
					WBGene00017380	F11D5.1
					WBGene00017427	F13D11.1
					WBGene00017470	F14H12.2
					WBGene00017494	F15E11.5
					WBGene00017515	F16F9.4
					WBGene00017526	F16G10.11
					WBGene00017563	F18C5.10
					WBGene00017584	F19B10.2
					WBGene00017593	F19C7.3
					WBGene00017602	F19F10.6
					WBGene00017652	F21C10.1
					WBGene00017662	F21D12.2
					WBGene00017728	F22H10.4
					WBGene00017729	F22H10.5
					WBGene00017749	F23F1.9
					WBGene00017785	F25E5.4
					WBGene00017795	F25F8.1
					WBGene00017805	F26A1.7
					WBGene00017816	F26B1.2
					WBGene00017818	F26D11.1
					WBGene00017836	F26F12.5
					WBGene00017862	F27D9.3
					WBGene00017948	F31D5.5
					WBGene00017959	ugt-42
					WBGene00018001	F33D11.2
					WBGene00018003	F33D11.6
					WBGene00018006	F33D11.9
					WBGene00018025	F35A5.2
					WBGene00018081	F36A4.2
					WBGene00018120	F36H12.4
					WBGene00018128	F36H12.15
					WBGene00018141	F37C4.1
					WBGene00018158	F37E3.3
					WBGene00018189	nhr-181
					WBGene00018190	F38H12.5
					WBGene00018212	F39H12.1
					WBGene00018225	F40B5.1
					WBGene00018244	F40G9.8
					WBGene00018304	agr-1
					WBGene00018321	sand-1
					WBGene00018327	F42A6.5
					WBGene00018333	cyp-33E3
					WBGene00018353	F42G2.4
					WBGene00018356	F42G8.5
					WBGene00018367	F42H10.3
					WBGene00018374	tag-343
					WBGene00018379	F43C11.2
					WBGene00018389	F43C11.12
					WBGene00018400	F43H9.4
					WBGene00018415	nhr-184
					WBGene00018428	F44E7.6
					WBGene00018430	nhr-142
					WBGene00018446	F45C12.15
					WBGene00018523	F46H5.8
					WBGene00018527	F47B3.3
					WBGene00018542	nhr-187
					WBGene00018548	clec-79
					WBGene00018553	srt-60
					WBGene00018557	srt-38
					WBGene00018599	F48C1.6
					WBGene00018605	F48E3.4
					WBGene00018621	F48G7.10
					WBGene00018749	F53C3.5
					WBGene00018770	F53G2.8
					WBGene00018781	F54A3.2
					WBGene00018782	F54A3.3
					WBGene00018784	F54A3.5
					WBGene00018851	F55A3.6
					WBGene00018880	F55D10.5
					WBGene00018894	F55F8.6
					WBGene00018917	F56A4.9
					WBGene00018975	F56E10.1
					WBGene00018999	F57B9.8
					WBGene00019015	F57F4.1
					WBGene00019026	F58A6.9
					WBGene00019061	F58F12.1
					WBGene00019076	F59A3.3
					WBGene00019080	F59A3.7
					WBGene00019084	F59A6.2
					WBGene00019125	ddl-1
					WBGene00019182	H10E21.1
					WBGene00019185	H10E21.5
					WBGene00019191	H12I13.2
					WBGene00019196	H14A12.3
					WBGene00019219	H20J04.4
					WBGene00019229	H23L24.2
					WBGene00019274	H43I07.1
					WBGene00019281	K01A2.6
					WBGene00019305	K02D10.5
					WBGene00019311	K02E7.6
					WBGene00019323	tag-203
					WBGene00019337	K02F6.3
					WBGene00019348	K02H11.4
					WBGene00019353	K03B4.1
					WBGene00019365	K03E6.7
					WBGene00019376	K04A8.5
					WBGene00019415	K05F6.4
					WBGene00019417	fbxb-52
					WBGene00019438	cyp-25A6
					WBGene00019452	K06H6.4
					WBGene00019472	cyp-35B1
					WBGene00019484	K07D4.4
					WBGene00019522	K08B12.3
					WBGene00019533	K08D10.10
					WBGene00019598	K09H9.7
					WBGene00019656	K11G12.5
					WBGene00019738	M02F4.7
					WBGene00019765	M03F8.6
					WBGene00019786	M70.4
					WBGene00019826	R02E4.1
					WBGene00019828	R02E12.4
					WBGene00019836	R02F2.7
					WBGene00019848	R03G5.7
					WBGene00019959	R08E3.3
					WBGene00019998	R10H1.1
					WBGene00020028	R12C12.8
					WBGene00020051	R13A5.9
					WBGene00020090	R119.5
					WBGene00020096	R144.6
					WBGene00020098	R144.10
					WBGene00020114	pde-4
					WBGene00020125	R173.3
					WBGene00020131	gcy-28
					WBGene00020133	T01A4.3
					WBGene00020158	T02C5.1
					WBGene00020171	T02H6.1
					WBGene00020211	T04C9.3
					WBGene00020246	clic-1
					WBGene00020252	T05C1.5
					WBGene00020276	T05H4.15
					WBGene00020326	math-38
					WBGene00020384	T09D3.3
					WBGene00020436	T12A2.1
					WBGene00020447	T12B3.4
					WBGene00020451	fbxa-11
					WBGene00020488	T13G4.1
					WBGene00020504	T14E8.1
					WBGene00020522	T15B7.10
					WBGene00020525	T15B7.13
					WBGene00020557	T19B4.3
					WBGene00020568	T19D2.3
					WBGene00020598	T20B6.2
					WBGene00020670	T22B2.6
					WBGene00020678	T22B11.4
					WBGene00020721	T23B12.6
					WBGene00020722	T23B12.8
					WBGene00020756	T24A6.20
					WBGene00020837	T27A1.5
					WBGene00020881	T28A11.19
					WBGene00020910	W01A11.2
					WBGene00020911	cpt-6
					WBGene00020913	W01B11.1
					WBGene00021025	W04C9.3
					WBGene00021026	W04C9.4
					WBGene00021027	W04C9.5
					WBGene00021033	srz-32
					WBGene00021044	W05H7.1
					WBGene00021081	W08A12.4
					WBGene00021129	W10D9.1
					WBGene00021222	Y19D10A.7
					WBGene00021244	Y22D7AL.4
					WBGene00021273	Y23H5B.2
					WBGene00021286	Y24D9A.8
					WBGene00021308	Y32G9A.11
					WBGene00021329	Y34D9A.3
					WBGene00021336	Y34F4.1
					WBGene00021348	Y37E3.4
					WBGene00021368	Y37E11AR.1
					WBGene00021391	Y38A10A.6
					WBGene00021406	Y38C1AB.4
					WBGene00021456	Y39F10B.1
					WBGene00021465	Y39G10AR.7
					WBGene00021530	Y41G9A.6
					WBGene00021543	Y43B11AR.1
					WBGene00021563	Y45G12B.2
					WBGene00021564	Y45G12B.3
					WBGene00021631	Y47D9A.4
					WBGene00021633	Y47G6A.3
					WBGene00021638	Y47G6A.9
					WBGene00021764	Y51F10.3
					WBGene00021794	Y52E8A.1
					WBGene00021812	Y53G8AR.5
					WBGene00021833	Y54E10A.13
					WBGene00021844	Y54E10BR.5
					WBGene00021858	Y54F10BM.3
					WBGene00021868	Y54G2A.2
					WBGene00021923	Y55F3AM.5
					WBGene00021935	Y55F3BL.1
					WBGene00021958	Y57E12AL.4
					WBGene00021965	Y57G7A.1
					WBGene00021974	Y57G7A.11
					WBGene00021975	Y58A7A.1
					WBGene00021981	Y58G8A.1
					WBGene00021984	Y59C2A.1
					WBGene00021994	Y59E9AL.4
					WBGene00021997	Y59E9AR.1
					WBGene00021998	Y59E9AR.2
					WBGene00022002	Y59E9AR.7
					WBGene00022003	Y59E9AR.8
					WBGene00022041	Y65B4BR.2
					WBGene00022043	Y65B4BR.8
					WBGene00022067	Y67D8C.3
					WBGene00022079	Y69A2AR.8
					WBGene00022141	Y71G12B.1
					WBGene00022174	Y71H2AM.9
					WBGene00022213	Y73B3A.11
					WBGene00022230	Y73B6A.3
					WBGene00022249	Y73B6BL.28
					WBGene00022258	Y73C8B.1
					WBGene00022261	Y73C8C.2
					WBGene00022262	Y73C8C.3
					WBGene00022309	Y77E11A.6
					WBGene00022320	Y82E9BL.3
					WBGene00022347	Y82E9BR.14
					WBGene00022379	Y94H6A.7
					WBGene00022381	ubxn-2
					WBGene00022392	Y97E10AL.1
					WBGene00022406	srsx-7
					WBGene00022462	Y110A7A.15
					WBGene00022488	Y119D3B.11
					WBGene00022512	ZC53.6
					WBGene00022541	ZC190.7
					WBGene00022602	ZC404.7
					WBGene00022630	ZC513.10
					WBGene00022655	srsx-40
					WBGene00022705	ZK354.2
					WBGene00022707	ZK354.6
					WBGene00022731	ZK402.5
					WBGene00022762	ZK546.5
					WBGene00022789	ZK682.5
					WBGene00022811	ZK721.4
					WBGene00022820	ZK813.1
					WBGene00022889	ZK1290.7
					WBGene00022927	C16B8.t1
					WBGene00022941	C25F6.t1
					WBGene00023077	F59C12.t3
					WBGene00023093	K03F8.t1
					WBGene00023175	Y37B11A.t2
					WBGene00023188	Y69A2AR.t2
					WBGene00023191	Y73B3A.17
					WBGene00023221	ZK994.t2
					WBGene00023240	C23H5.4
					WBGene00023257	C50A2.t2
					WBGene00023265	E03H12.8
					WBGene00023270	F17E9.14
					WBGene00023293	F54D12.t1
					WBGene00023308	H11E01.t1
					WBGene00023366	Y37E11B.t1
					WBGene00023401	ZK380.t2
					WBGene00023412	H31B20.1
					WBGene00023421	B0564.11
					WBGene00023469	C16A3.11
					WBGene00023486	K08B4.7
					WBGene00023489	F42A10.9
					WBGene00043283	F23B2.9
					WBGene00043984	C56E6.7
					WBGene00044003	Y41E3.18
					WBGene00044036	ZK673.12
					WBGene00044056	Y53F4B.40
					WBGene00044073	tag-244
					WBGene00044090	srbc-33
					WBGene00044112	srm-5
					WBGene00044235	C06A1.7
					WBGene00044326	tag-322
					WBGene00044347	Y71G12B.30
					WBGene00044403	Y54F10BM.15
					WBGene00044430	T23F4.5
					WBGene00044434	Y18H1A.15
					WBGene00044437	Y47G6A.32
					WBGene00044445	C02F5.14
					WBGene00044454	F27B3.8
					WBGene00044468	Y69A2AL.2
					WBGene00044478	K06B9.6
					WBGene00044495	Y54G2A.40
					WBGene00044603	acbp-7
					WBGene00044614	C36B1.14
					WBGene00044640	B0432.14
					WBGene00044646	B0205.14
					WBGene00044688	E01H11.4
					WBGene00044741	Y57G11C.52
					WBGene00044757	Y55F3BR.11
					WBGene00044764	W01A8.7
					WBGene00044797	F13E9.13
					WBGene00044898	T21G5.6
					WBGene00044906	Y67A10A.11
					WBGene00044921	F53C11.9
					WBGene00044924	M106.7
					WBGene00044928	Y71F9AM.7
