# Supplementary material for: RNAi-dependent expression of sperm genes in ADL chemosensory neurons is required for olfactory responses in Caenorhabditis elegans
Source: Front Mol Biosci. 2024 Jul 11;11:1396587. doi: 10.3389/fmolb.2024.1396587 (PMC11269235; doi:10.3389/fmolb.2024.1396587)
Supplement: Supplementary file 1 [file DataSheet2.zip › Ow et al_supplemental tables/Table S14.xlsx]

## Sheet: Sheet1
Table S14: GO terms of nrde-3 Up genes with the most significant FDR statistical changes
GO Term	Description	P-value	FDR q-value	Enrichment	N	B	n	b	Genes
GO:0030968	endoplasmic reticulum unfolded protein response	1.1e-07	0.000555	2.63	6343	96	930	37	[dpy-18 - protein dpy-18, tag-353 - protein tag-353, cup-2 - protein cup-2, pept-2 - protein pept-2, hsp-16.49 - protein hsp-16.49, dnj-27 - protein dnj-27, crt-1 - protein crt-1, CELE_F38E1.9 - protein f38e1.9, C14B9.2 - protein c14b9.2, C47E12.3 - protein c47e12.3, gale-1 - protein gale-1, K08E4.6 - protein k08e4.6, hsp-16.41 - protein hsp-16.41, Y54G2A.2 - protein y54g2a.2, T06D8.9 - protein t…
GO:0015718	monocarboxylic acid transport	2.14e-06	0.00541	21.07	6343	21	86	6	[M03B6.2 - protein m03b6.2, C07E3.9 - protein c07e3.9, CELE_C01B4.9 - protein c01b4.9, F35C11.5 - protein f35c11.5, C10E2.6 - protein c10e2.6, pmp-2 - protein pmp-2]
GO:0036498	IRE1-mediated unfolded protein response	3.62e-06	0.0061	2.51	6343	87	930	32	[dpy-18 - protein dpy-18, tag-353 - protein tag-353, cup-2 - protein cup-2, pept-2 - protein pept-2, hsp-16.49 - protein hsp-16.49, dnj-27 - protein dnj-27, crt-1 - protein crt-1, CELE_F38E1.9 - protein f38e1.9, C14B9.2 - protein c14b9.2, C47E12.3 - protein c47e12.3, gale-1 - protein gale-1, K08E4.6 - protein k08e4.6, Y54G2A.2 - protein y54g2a.2, hsp-16.41 - protein hsp-16.41, cdr-4 - protein cdr…
GO:0043606	formamide metabolic process	1.12e-05	0.0142	54.21	6343	3	117	3	[CELE_Y51H4A.7 - protein y51h4a.7, T12A2.1 - protein t12a2.1, haly-1 - protein haly-1]
GO:0006547	histidine metabolic process	1.12e-05	0.0114	54.21	6343	3	117	3	[T12A2.1 - protein t12a2.1, CELE_Y51H4A.7 - protein y51h4a.7, haly-1 - protein haly-1]
GO:0006548	histidine catabolic process	1.12e-05	0.00947	54.21	6343	3	117	3	[CELE_Y51H4A.7 - protein y51h4a.7, T12A2.1 - protein t12a2.1, haly-1 - protein haly-1]
GO:0052803	imidazole-containing compound metabolic process	1.12e-05	0.00812	54.21	6343	3	117	3	[CELE_Y51H4A.7 - protein y51h4a.7, T12A2.1 - protein t12a2.1, haly-1 - protein haly-1]
GO:0052805	imidazole-containing compound catabolic process	1.12e-05	0.0071	54.21	6343	3	117	3	[T12A2.1 - protein t12a2.1, CELE_Y51H4A.7 - protein y51h4a.7, haly-1 - protein haly-1]
GO:0015942	formate metabolic process	1.12e-05	0.00631	54.21	6343	3	117	3	[CELE_Y51H4A.7 - protein y51h4a.7, T12A2.1 - protein t12a2.1, haly-1 - protein haly-1]
GO:0019557	histidine catabolic process to glutamate and formate	1.12e-05	0.00568	54.21	6343	3	117	3	[T12A2.1 - protein t12a2.1, CELE_Y51H4A.7 - protein y51h4a.7, haly-1 - protein haly-1]
GO:0019556	histidine catabolic process to glutamate and formamide	1.12e-05	0.00516	54.21	6343	3	117	3	[T12A2.1 - protein t12a2.1, CELE_Y51H4A.7 - protein y51h4a.7, haly-1 - protein haly-1]
GO:0034976	response to endoplasmic reticulum stress	1.42e-05	0.00597	2.2	6343	117	937	38	[dpy-18 - protein dpy-18, sgt-1 - protein sgt-1, tag-353 - protein tag-353, cup-2 - protein cup-2, pept-2 - protein pept-2, hsp-16.49 - protein hsp-16.49, crt-1 - protein crt-1, dnj-27 - protein dnj-27, CELE_F38E1.9 - protein f38e1.9, C14B9.2 - protein c14b9.2, C47E12.3 - protein c47e12.3, gale-1 - protein gale-1, K08E4.6 - protein k08e4.6, hsp-16.41 - protein hsp-16.41, Y54G2A.2 - protein y54g2a…
GO:0015849	organic acid transport	3.15e-05	0.0123	8.94	6343	66	86	8	[M03B6.2 - protein m03b6.2, pept-1 - protein pept-1, C07E3.9 - protein c07e3.9, snf-9 - protein snf-9, CELE_C01B4.9 - protein c01b4.9, F35C11.5 - protein f35c11.5, C10E2.6 - protein c10e2.6, pmp-2 - protein pmp-2]
GO:0046942	carboxylic acid transport	3.15e-05	0.0114	8.94	6343	66	86	8	[M03B6.2 - protein m03b6.2, pept-1 - protein pept-1, C07E3.9 - protein c07e3.9, snf-9 - protein snf-9, CELE_C01B4.9 - protein c01b4.9, F35C11.5 - protein f35c11.5, C10E2.6 - protein c10e2.6, pmp-2 - protein pmp-2]
GO:0015711	organic anion transport	8.2e-05	0.0276	6.77	6343	98	86	9	[M03B6.2 - protein m03b6.2, pept-1 - protein pept-1, C07E3.9 - protein c07e3.9, R07E3.4 - protein r07e3.4, snf-9 - protein snf-9, CELE_C01B4.9 - protein c01b4.9, F35C11.5 - protein f35c11.5, C10E2.6 - protein c10e2.6, pmp-2 - protein pmp-2]
GO:0043648	dicarboxylic acid metabolic process	0.000188	0.0594	19.71	6343	11	117	4	[T12A2.1 - protein t12a2.1, CELE_Y51H4A.7 - protein y51h4a.7, haly-1 - protein haly-1, mel-32 - protein mel-32]
GO:0044282	small molecule catabolic process	0.000237	0.0705	3.32	6343	96	318	16	[gale-1 - protein gale-1, pmp-5 - protein pmp-5, CELE_Y51H4A.7 - protein y51h4a.7, cdd-1 - protein cdd-1, pah-1 - protein pah-1, faah-1 - protein faah-1, B0272.3 - protein b0272.3, ech-8 - protein ech-8, CELE_C01B10.3 - protein c01b10.3, Y87G2A.2 - protein y87g2a.2, T12A2.1 - protein t12a2.1, CELE_C17C3.1 - protein c17c3.1, chhy-1 - protein chhy-1, haly-1 - protein haly-1, mel-32 - protein mel-32…
GO:0016054	organic acid catabolic process	0.000289	0.0811	3.83	6343	74	291	13	[CELE_Y51H4A.7 - protein y51h4a.7, pmp-5 - protein pmp-5, pah-1 - protein pah-1, faah-1 - protein faah-1, B0272.3 - protein b0272.3, ech-8 - protein ech-8, Y87G2A.2 - protein y87g2a.2, T12A2.1 - protein t12a2.1, chhy-1 - protein chhy-1, CELE_C17C3.1 - protein c17c3.1, haly-1 - protein haly-1, mel-32 - protein mel-32, pmp-2 - protein pmp-2]
GO:0046395	carboxylic acid catabolic process	0.000289	0.0768	3.83	6343	74	291	13	[pmp-5 - protein pmp-5, CELE_Y51H4A.7 - protein y51h4a.7, pah-1 - protein pah-1, faah-1 - protein faah-1, B0272.3 - protein b0272.3, ech-8 - protein ech-8, Y87G2A.2 - protein y87g2a.2, T12A2.1 - protein t12a2.1, chhy-1 - protein chhy-1, CELE_C17C3.1 - protein c17c3.1, haly-1 - protein haly-1, mel-32 - protein mel-32, pmp-2 - protein pmp-2]
GO:0006536	glutamate metabolic process	0.000431	0.109	27.11	6343	6	117	3	[CELE_Y51H4A.7 - protein y51h4a.7, T12A2.1 - protein t12a2.1, haly-1 - protein haly-1]
GO:1900101	regulation of endoplasmic reticulum unfolded protein response	0.00048	0.116	8.72	6343	4	727	4	[gale-1 - protein gale-1, pept-1 - protein pept-1, tag-320 - protein tag-320, octr-1 - protein octr-1]
GO:0052548	regulation of endopeptidase activity	0.000698	0.16	11.09	6343	44	65	5	[CELE_Y69H2.3 - protein y69h2.3, Y77E11A.12 - protein y77e11a.12, C53B7.2 - protein c53b7.2, C10G8.4 - protein c10g8.4, Y49G5A.1 - protein y49g5a.1]
GO:1905897	regulation of response to endoplasmic reticulum stress	0.000866	0.19	10.85	6343	7	334	4	[gale-1 - protein gale-1, pept-1 - protein pept-1, tag-320 - protein tag-320, Y54G2A.23 - protein y54g2a.23]
GO:0052547	regulation of peptidase activity	0.000971	0.205	10.38	6343	47	65	5	[CELE_Y69H2.3 - protein y69h2.3, Y77E11A.12 - protein y77e11a.12, C53B7.2 - protein c53b7.2, C10G8.4 - protein c10g8.4, Y49G5A.1 - protein y49g5a.1]
