# Supplementary material for: RNAi-dependent expression of sperm genes in ADL chemosensory neurons is required for olfactory responses in Caenorhabditis elegans
Source: Front Mol Biosci. 2024 Jul 11;11:1396587. doi: 10.3389/fmolb.2024.1396587 (PMC11269235; doi:10.3389/fmolb.2024.1396587)
Supplement: Supplementary file 1 [file DataSheet2.zip › Ow et al_supplemental tables/Table S6.xlsx]

## Sheet: Sheet1
Table S6: GO terms of WT Down genes with the most significant FDR statistical changes
GO Term	Description	P-value	FDR q-value	Enrichment	N	B	n	b	Genes
GO:0040002	collagen and cuticulin-based cuticle development	1.01e-13	4.76e-10	14.2	6335	28	239	15	[dpy-13 - protein dpy-13, dpy-8 - protein dpy-8, sqt-2 - protein sqt-2, dpy-7 - protein dpy-7, dpy-4 - protein dpy-4, bli-1 - protein bli-1, dpy-2 - protein dpy-2, dpy-5 - protein dpy-5, mlt-10 - protein mlt-10, bli-2 - protein bli-2, rol-6 - protein rol-6, sqt-3 - protein sqt-3, sqt-1 - protein sqt-1, col-40 - protein col-40, col-14 - protein col-14]
GO:0042335	cuticle development	1.01e-13	2.38e-10	14.2	6335	28	239	15	[dpy-13 - protein dpy-13, dpy-8 - protein dpy-8, sqt-2 - protein sqt-2, dpy-7 - protein dpy-7, dpy-4 - protein dpy-4, bli-1 - protein bli-1, dpy-2 - protein dpy-2, dpy-5 - protein dpy-5, mlt-10 - protein mlt-10, bli-2 - protein bli-2, rol-6 - protein rol-6, sqt-3 - protein sqt-3, sqt-1 - protein sqt-1, col-40 - protein col-40, col-14 - protein col-14]
GO:0042338	cuticle development involved in collagen and cuticulin-based cuticle molting cycle	3.39e-11	5.33e-08	14.46	6335	22	239	12	[sqt-3 - protein sqt-3, dpy-13 - protein dpy-13, dpy-8 - protein dpy-8, sqt-2 - protein sqt-2, sqt-1 - protein sqt-1, dpy-7 - protein dpy-7, bli-1 - protein bli-1, dpy-4 - protein dpy-4, dpy-2 - protein dpy-2, dpy-5 - protein dpy-5, rol-6 - protein rol-6, mlt-10 - protein mlt-10]
GO:0030968	endoplasmic reticulum unfolded protein response	8.18e-08	9.63e-05	9.03	6335	69	122	12	[pqn-74 - protein pqn-74, abu-11 - protein abu-11, abu-10 - protein abu-10, abu-15 - protein abu-15, D2096.6 - protein d2096.6, abu-8 - protein abu-8, col-109 - protein col-109, F41E6.11 - protein f41e6.11, col-89 - protein col-89, abu-6 - protein abu-6, CELE_T06E4.8 - protein t06e4.8, abu-7 - protein abu-7]
GO:0034976	response to endoplasmic reticulum stress	5.59e-07	0.000526	7.69	6335	81	122	12	[pqn-74 - protein pqn-74, abu-11 - protein abu-11, abu-10 - protein abu-10, abu-15 - protein abu-15, D2096.6 - protein d2096.6, abu-8 - protein abu-8, col-109 - protein col-109, F41E6.11 - protein f41e6.11, abu-6 - protein abu-6, col-89 - protein col-89, CELE_T06E4.8 - protein t06e4.8, abu-7 - protein abu-7]
GO:0022612	gland morphogenesis	1.13e-06	0.000891	9.31	6335	11	495	8	[phat-3 - protein phat-3, phat-5 - protein phat-5, phat-4 - protein phat-4, phat-6 - protein phat-6, phat-1 - protein phat-1, phat-2 - protein phat-2, lys-8 - protein lys-8, dod-6 - protein dod-6]
GO:1905905	pharyngeal gland morphogenesis	1.13e-06	0.000763	9.31	6335	11	495	8	[phat-3 - protein phat-3, phat-5 - protein phat-5, phat-4 - protein phat-4, phat-1 - protein phat-1, phat-6 - protein phat-6, phat-2 - protein phat-2, lys-8 - protein lys-8, dod-6 - protein dod-6]
GO:0060465	pharynx development	0.000101	0.0596	15.04	6335	18	117	5	[abu-15 - protein abu-15, abu-8 - protein abu-8, abu-6 - protein abu-6, abu-14 - protein abu-14, abu-7 - protein abu-7]
GO:0006955	immune response	0.000127	0.0664	1.85	6335	162	952	45	[kin-24 - protein kin-24, gst-7 - protein gst-7, crn-2 - protein crn-2, C18H7.4 - protein c18h7.4, nhr-57 - protein nhr-57, CELE_F11D11.3 - protein f11d11.3, CELE_C08E8.4 - protein c08e8.4, CELE_Y43F8B.2 - protein y43f8b.2, clec-62 - protein clec-62, CELE_C55A6.7 - protein c55a6.7, dod-19 - protein dod-19, CELE_F54D5.4 - protein f54d5.4, cnc-4 - protein cnc-4, clec-41 - protein clec-41, lys-7 - p…
GO:0045087	innate immune response	0.000128	0.0603	1.9	6335	158	952	45	[kin-24 - protein kin-24, gst-7 - protein gst-7, crn-2 - protein crn-2, C18H7.4 - protein c18h7.4, nhr-57 - protein nhr-57, CELE_F11D11.3 - protein f11d11.3, CELE_C08E8.4 - protein c08e8.4, CELE_Y43F8B.2 - protein y43f8b.2, clec-62 - protein clec-62, CELE_C55A6.7 - protein c55a6.7, dod-19 - protein dod-19, CELE_F54D5.4 - protein f54d5.4, cnc-4 - protein cnc-4, clec-41 - protein clec-41, lys-7 - p…
GO:0006470	protein dephosphorylation	0.00014	0.06	2.14	6335	129	781	34	[CELE_ZK938.1 - protein zk938.1, CELE_F36H12.10 - protein f36h12.10, CELE_B0280.11 - protein b0280.11, Y54F10BM.3 - protein y54f10bm.3, F26B1.5 - protein f26b1.5, K07F5.8 - protein k07f5.8, F38H4.4 - protein f38h4.4, CELE_F23B12.1 - protein f23b12.1, Y113G7C.1 - protein y113g7c.1, gsp-4 - protein gsp-4, F49E11.7 - protein f49e11.7, C43E11.5 - protein c43e11.5, Y71G12B.30 - protein y71g12b.30, T16…
GO:0006952	defense response	0.000142	0.0557	1.74	6335	207	952	54	[gst-7 - protein gst-7, crn-2 - protein crn-2, C18H7.4 - protein c18h7.4, clec-60 - protein clec-60, nhr-57 - protein nhr-57, F45E4.5 - protein f45e4.5, CELE_Y43F8B.2 - protein y43f8b.2, lipl-5 - protein lipl-5, dod-19 - protein dod-19, CELE_C55A6.7 - protein c55a6.7, CELE_Y41C4A.8 - protein y41c4a.8, C37A5.6 - protein c37a5.6, Y69E1A.3 - protein y69e1a.3, CELE_F01D5.1 - protein f01d5.1, cdr-4 - …
GO:0002376	immune system process	0.000163	0.059	1.83	6335	164	952	45	[kin-24 - protein kin-24, gst-7 - protein gst-7, crn-2 - protein crn-2, C18H7.4 - protein c18h7.4, nhr-57 - protein nhr-57, CELE_F11D11.3 - protein f11d11.3, CELE_C08E8.4 - protein c08e8.4, CELE_Y43F8B.2 - protein y43f8b.2, clec-62 - protein clec-62, CELE_C55A6.7 - protein c55a6.7, dod-19 - protein dod-19, CELE_F54D5.4 - protein f54d5.4, cnc-4 - protein cnc-4, clec-41 - protein clec-41, lys-7 - p…
GO:0006950	response to stress	0.000216	0.0728	1.7	6335	437	511	60	[tor-1 - protein tor-1, abu-10 - protein abu-10, gst-7 - protein gst-7, C18H7.4 - protein c18h7.4, clec-60 - protein clec-60, nhr-57 - protein nhr-57, abu-4 - protein abu-4, CELE_Y43F8B.2 - protein y43f8b.2, lipl-5 - protein lipl-5, scl-1 - protein scl-1, C37A5.6 - protein c37a5.6, CELE_F01D5.1 - protein f01d5.1, cdr-4 - protein cdr-4, CELE_W01B6.5 - protein w01b6.5, lys-1 - protein lys-1, C04G6.…
GO:0035335	peptidyl-tyrosine dephosphorylation	0.00025	0.0785	2.53	6335	72	764	22	[CELE_F36H12.10 - protein f36h12.10, CELE_B0280.11 - protein b0280.11, CELE_C17H12.3 - protein c17h12.3, Y54F10BM.3 - protein y54f10bm.3, F55F8.7 - protein f55f8.7, K07F5.8 - protein k07f5.8, ZK809.1 - protein zk809.1, W03F11.4 - protein w03f11.4, F38H4.4 - protein f38h4.4, C07E3.4 - protein c07e3.4, F47B3.1 - protein f47b3.1, moa-1 - protein moa-1, Y113G7C.1 - protein y113g7c.1, T22C1.8 - protei…
GO:0016311	dephosphorylation	0.000335	0.0987	1.99	6335	151	781	37	[CELE_ZK938.1 - protein zk938.1, CELE_F36H12.10 - protein f36h12.10, CELE_B0280.11 - protein b0280.11, ttx-7 - protein ttx-7, Y54F10BM.3 - protein y54f10bm.3, F26B1.5 - protein f26b1.5, K07F5.8 - protein k07f5.8, F38H4.4 - protein f38h4.4, CELE_F23B12.1 - protein f23b12.1, F45E1.4 - protein f45e1.4, Y113G7C.1 - protein y113g7c.1, gsp-4 - protein gsp-4, F49E11.7 - protein f49e11.7, C43E11.5 - prot…
GO:0033554	cellular response to stress	0.000539	0.149	3.73	6335	167	122	12	[pqn-74 - protein pqn-74, abu-11 - protein abu-11, abu-10 - protein abu-10, abu-15 - protein abu-15, D2096.6 - protein d2096.6, abu-8 - protein abu-8, col-109 - protein col-109, F41E6.11 - protein f41e6.11, abu-6 - protein abu-6, CELE_T06E4.8 - protein t06e4.8, col-89 - protein col-89, abu-7 - protein abu-7]
