# Supplementary material for: RNAi-dependent expression of sperm genes in ADL chemosensory neurons is required for olfactory responses in Caenorhabditis elegans
Source: Front Mol Biosci. 2024 Jul 11;11:1396587. doi: 10.3389/fmolb.2024.1396587 (PMC11269235; doi:10.3389/fmolb.2024.1396587)
Supplement: Supplementary file 1 [file DataSheet2.zip › Ow et al_supplemental tables/Table S17.xlsx]

## Sheet: Sheet
Table S17: NRDE-3-dependent WT DE Down genes
Gene Name	Sequence Name			Germline (48)	Oogenic (4)	Spermatogenic (6)	Collagen (81)	Secreted proteins (273)	Transmembrane domain (77)	Endoplasmic reticulum (58)
col-185	H06A10.2			ACS-20	GST-7	ACS-20	B0222.6	B0205.13	B0399.2	B0222.6
pud-3	F15E11.15			ANT-1.3	LIN-42	ANT-1.3	B0222.7	B0222.7	BE10.2	B0222.7
cut-1	C47G2.1			ANT-1.4	MLT-10	ANT-1.4	B0222.8	B0222.8	C03A7.9	B0222.8
col-50	T28F2.6			B0261.6	R08E5.3	B0261.6	B0491.2	B0280.7	C04F12.7	BE10.2
W08E12.4	W08E12.4			B0393.4	SURO-1	B0393.4	C01B12.1	B0310.6	C05B5.2	C01B12.1
abu-8	C03A7.14			BTB-2	Y65B4BL.1	BTB-2	C01H6.1	B0410.3	C09E8.3	C18H7.3
idpp-12	W08E12.3			C03B8.3		C03B8.3	C09G5.4	B0491.2	C12D8.14	C27H5.5
R03C1.1	R03C1.1			C04F12.7		C04F12.7	C09G5.6	C01B12.1	C12D8.16	C29F4.1
col-44	F54B11.2			C04G2.9		C04G2.9	C18H7.3	C01G10.4	C12D8.17	C34H4.4
col-37	ZK863.2			C05B5.2		C05B5.2	C27H5.5	C01G10.5	C12D8.6	C40H1.4
grl-16	Y65B4BR.6			C10G11.8		C10G11.8	C29E4.1	C01G12.10	C13A2.1	C44C10.1
idpc-4	T06E4.14			C14A6.13		C14A6.13	C29F4.1	C01G12.11	C13A2.12	C46A5.3
col-40	T13B5.4			C14C10.1		C14C10.1	C31H2.2	C01G12.2	C13A2.9	D2024.8
col-43	ZC513.8			C15C6.2		C15C6.2	C34D4.15	C01G12.6	C14A6.13	F02E11.1
lon-3	ZK836.1			C17F3.3		C17F3.3	C34H4.4	C01H6.1	C14C10.1	F15H10.2
col-162	Y2H9A.3			C18H7.4		C18H7.4	C35B8.1	C02E7.6	C24D10.2	F19C7.7
ZK180.5	ZK180.5			C24D10.2		C24D10.2	C39E9.3	C02E7.7	C27A7.7	F23H12.4
col-104	F58F6.1			C27D6.3		C27D6.3	C44C10.1	C03A7.14	C27D6.3	F25G6.7
col-65	K08C9.4			C28C12.11		C28C12.11	C46A5.3	C03A7.4	C28C12.11	F26B1.4
col-48	Y54E10BL.2			C28D4.8		C28D4.8	D2023.7	C03A7.7	C29E6.4	F28D1.9
col-145	B0222.7			C33F10.1		C33F10.1	D2024.8	C03A7.8	C30H6.5	F35G2.4
gst-14	F37B1.3			C33F10.11		C33F10.11	F08G5.4	C05E7.2	C33F10.1	F36A4.6
col-133	F52B11.4			C38H2.2		C38H2.2	F15H10.2	C06G1.2	C33F10.11	F38A3.1
sqt-2	C01B12.1			C39H7.1		C39H7.1	F17C8.2	C07G3.10	C33G3.3	F38A3.2
R02E4.3	R02E4.3			C41G7.6		C41G7.6	F19C7.7	C09E8.2	C40H1.4	F38B6.5
col-88	W05G11.3			C48E7.7		C48E7.7	F22D6.10	C09G5.4	C45B2.7	F41C3.2
col-14	C46A5.3			COL-111		COL-111	F23H12.4	C09G5.6	C47A10.1	F46C8.2
col-17	F11G11.10			COL-45		COL-45	F26B1.4	C14C6.5	C47G2.1	F46C8.6
col-175	C35B8.1			DPY-8		DPY-8	F29B9.9	C17F3.3	F02E11.1	F52B11.4
idpc-5	T06E4.8			E03H12.5		E03H12.5	F36A4.6	C17H12.8	F10E7.10	F53G12.7
col-109	Y38C1BA.3			ELO-4		ELO-4	F38A3.2	C18H7.3	F17E9.5	F54C9.4
col-154	F55C10.2			ENT-3		ENT-3	F38B6.5	C23H5.9	F23D12.6	F54D1.3
C02E7.7	C02E7.7			F07A5.2		F07A5.2	F41F3.4	C26F1.1	F25G6.7	F55C10.2
C13A2.12	C13A2.12			F17E9.5		F17E9.5	F46B3.17	C27A2.5	F28D1.9	F57B7.3
rol-8	ZK1290.3			F21H7.5		F21H7.5	F46C8.2	C29E4.1	F38A3.1	F59E12.12
col-131	C39E9.3			F27C1.1		F27C1.1	F46C8.6	C29F3.2	F38A5.14	K08C9.4
col-71	Y49F6B.10			F28E10.4		F28E10.4	F52B11.4	C29F4.1	F41C3.2	T10B9.4
idpc-6	T06E4.9			F32A11.3		F32A11.3	F53G12.7	C31H2.2	F44G3.10	T10E10.2
R12E2.7	R12E2.7			F32B6.4		F32B6.4	F54B11.2	C32H11.10	F52B11.3	T10E10.5
B0280.7	B0280.7			F35C11.3		F35C11.3	F54C9.4	C32H11.11	F53B6.4	T10E10.7
col-45	F53G12.7			F35C12.3		F35C12.3	F54D1.2	C32H11.12	F56D6.13	T11F9.9
col-157	T11F9.9			F36A2.10		F36A2.10	F54D1.3	C32H11.5	F59B10.3	T13B5.4
grl-25	ZK643.8			F36D3.16		F36D3.16	F55C10.2	C32H11.6	H04M03.2	T14B4.6
Y48G8AL.12	Y48G8AL.12			F38H4.4		F38H4.4	F57B7.3	C32H11.8	K01H12.2	T21B4.2
col-156	F57B7.3			F49C12.15		F49C12.15	F58F6.1	C34H4.4	K02E11.1	T21D12.2
W08E12.2	W08E12.2			F52F12.5		F52F12.5	F59E12.12	C35A5.11	K06A4.4	T28C6.4
pud-4	F15E11.12			F53B6.4		F53B6.4	H06A10.2	C35B8.1	K06A5.2	W01B6.7
T25E4.1	T25E4.1			F56D6.13		F56D6.13	K01A2.7	C38C6.6	K07C6.11	W05B2.6
idpc-2	F41E6.11			F58A6.9		F58A6.9	K08C9.4	C38H2.2	M28.9	W05G11.3
col-36	C27H5.5			F59A6.4		F59A6.4	K12D12.3	C39B5.5	R04D3.1	Y38C1BA.3
Y65B4BL.6	Y65B4BL.6			GIPC-1		GIPC-1	T01B7.7	C39E9.3	R07B1.9	Y41D4A.2
msp-78	T13F2.11			GLN-2		GLN-2	T06E4.4	C41G7.6	R155.2	Y49F6B.10
C02E7.6	C02E7.6			GSP-3		GSP-3	T06E4.6	C45B2.2	T01B11.4	Y51H4A.9
rol-6	T01B7.7			GST-7		HIS-70	T10B10.1	C46A5.3	T04C12.8	Y54E10BL.2
col-125	C29F4.1			HIS-70		K05F1.9	T10E10.2	C46H11.8	T06E4.9	ZC101.3
phat-4	T05B4.3			K05F1.9		K06A5.2	T10E10.5	C48E7.7	T13B5.4	ZC373.7
col-60	F22D6.10			K06A5.2		K07A3.3	T10E10.7	C49F8.3	T21B4.4	ZC513.8
pqn-74	W02A2.3			K07A3.3		K08F4.5	T11F9.9	C49G7.3	T21E8.1	ZK1290.3
col-13	F15H10.2			K08F4.5		KIN-24	T14B4.6	C49H3.12	T26H2.7
col-107	C34H4.4			KIN-24		LGC-26	T21B4.2	C52D10.11	W03C9.8
idpc-7	T06E4.10			LGC-26		MOA-1	T21D12.2	C56C10.4	W03D8.9
col-158	D2023.7			LIN-42		MSD-3	T21D9.1	D1025.6	W03F11.2
F17E9.5	F17E9.5			MLT-10		MSD-4	T28C6.4	D1025.8	W03F8.6
col-38	F54C9.4			MOA-1		MSP-10	T28C6.6	D1054.9	W05E10.2
ssq-4	T28H11.1			MSD-3		MSP-113	T28F2.6	D2023.7	W07E6.3
abu-6	C03A7.7			MSD-4		MSP-152	W01B6.7	D2024.4	Y116A8C.23
col-33	F36A4.6			MSP-10		MSP-19	W05B2.6	D2024.8	Y11D7A.9
bus-8	T23F2.1			MSP-113		MSP-3	W05G11.3	D2092.8	Y38C1AA.7
col-126	F54D1.2			MSP-152		MSP-31	W08D2.6	D2096.6	Y38F1A.3
C04F12.7	C04F12.7			MSP-19		MSP-36	W09G10.1	E02H4.4	Y47D9A.3
ttr-1	K03H1.6			MSP-3		MSP-38	Y2H9A.3	E03H12.5	Y51A2D.5
col-102	C18H7.3			MSP-31		MSP-45	Y38C1BA.3	E03H4.10	Y58G8A.1
col-84	K12D12.3			MSP-36		MSP-49	Y41D4A.2	F01D5.3	Y69E1A.1
lgc-21	C33G3.3			MSP-38		MSP-50	Y49F6B.10	F01D5.6	Y80D3A.8
col-127	F54D1.3			MSP-45		MSP-51	Y51H4A.9	F08F1.6	Y87G2A.19
msp-19	F36H12.7			MSP-49		MSP-55	Y54E10BL.2	F08G5.4	ZC101.3
ZK662.2	ZK662.2			MSP-50		MSP-56	ZC373.7	F10D11.6	ZK1025.3
rips-1	R08E5.3			MSP-51		MSP-64	ZC513.8	F11C7.2
nsph-3.2	C04G2.9			MSP-55		MSP-65	ZK1290.3	F13H8.5
C33F10.11	C33F10.11			MSP-56		MSP-77	ZK836.1	F17C8.2
abu-15	C03A7.4			MSP-64		MSP-78	ZK863.2	F19C7.7
msp-3	F26G1.7			MSP-65		MSP-79		F20A1.1
R12E2.15	R12E2.15			MSP-77		MSP-81		F20B10.3
bli-2	F59E12.12			MSP-78		NEP-13		F21H7.4
msd-3	F44D12.7			MSP-79		NSPD-1		F21H7.5
F55G11.4	F55G11.4			MSP-81		NSPD-10		F22D6.10
clec-145	Y48E1B.16			NEP-13		NSPD-2		F23H12.4
col-137	Y51H4A.9			NSPD-1		NSPD-3		F26B1.4
lgc-26	Y58G8A.1			NSPD-10		NSPD-7		F26G1.5
col-114	D2024.8			NSPD-2		PHY-2		F29B9.9
col-111	F29B9.9			NSPD-3		R03D7.2		F29C12.1
rml-3	C14F11.6			NSPD-7		R09E10.6		F33D4.6
Y47G6A.15	Y47G6A.15			PHY-2		R10E9.2		F35A5.3
cut-2	F53F1.5			R03D7.2		RNH-1.1		F35B3.4
R09E10.6	R09E10.6			R08E5.3		RPL-42		F35C5.10
col-146	T06E4.6			R09E10.6		SSP-9		F35C5.6
sss-1	F32B6.5			R10E9.2		SSQ-1		F36H5.6
W08E12.5	W08E12.5			RNH-1.1		SSQ-2		F39C12.4
F27C1.1	F27C1.1			RPL-42		SSQ-3		F40C5.3
Y73F4A.1	Y73F4A.1			SSP-9		SSQ-4		F40F8.4
T08B2.12	T08B2.12			SSQ-1		SSS-1		F41D9.3
sqt-3	F23H12.4			SSQ-2		T08B2.12		F41E6.11
R08F11.4	R08F11.4			SSQ-3		T08B6.9		F41F3.4
msp-77	F32B6.6			SSQ-4		T22C1.8		F42F12.1
col-113	C34D4.15			SSS-1		T23B3.5		F42F12.6
cyp-13A8	T10B9.4			SURO-1		T27C10.8		F42F12.8
abu-10	F35A5.3			T08B2.12		UBXN-5		F42F12.9
C17H12.8	C17H12.8			T08B6.9		W01B6.5		F44B9.1
F10D11.6	F10D11.6			T22C1.8		W02B12.12		F45D3.4
F45D11.14	F45D11.14			T23B3.5		W03B1.5		F45G2.1
abu-14	ZK1067.7			T27C10.8		W03C9.8		F46B3.17
R12E2.14	R12E2.14			UBXN-5		W03D8.9		F49C5.11
dod-24	C32H11.12			W01B6.5		W09B7.2		F49E10.2
C39B5.5	C39B5.5			W02B12.12		WHT-4		F52B11.4
T03G6.1	T03G6.1			W03B1.5		WRK-1		F53F1.4
Y59E9AR.7	Y59E9AR.7			W03C9.8		Y105E8A.13		F53F1.5
col-117	T28C6.4			W03D8.9		Y106G6A.4		F53F4.13
grl-27	F40C5.3			W09B7.2		Y106G6H.13		F54B8.5
fipr-4	C12D8.14			WHT-4		Y116A8C.23		F54C9.4
msp-36	C04G2.4			WRK-1		Y116F11B.7		F55C10.2
msp-81	K07F5.1			Y105E8A.13		Y37E11B.10		F55G11.2
col-89	F17C8.2			Y106G6A.4		Y38C1AA.7		F55G11.4
Y38C1AA.7	Y38C1AA.7			Y106G6H.13		Y47D9A.3		F55G11.5
grl-20	C23H5.9			Y116A8C.23		Y53F4B.11		F56A4.2
dao-2	M03A1.7			Y116F11B.7		Y59E9AL.2		F56C3.8
C01G10.4	C01G10.4			Y37E11B.10		Y59E9AL.3		F56D3.1
wrk-1	F41D9.3			Y38C1AA.7		Y59E9AL.6		F56D6.2
msp-51	ZK354.5			Y47D9A.3		Y59E9AR.7		F57B7.3
C32H11.5	C32H11.5			Y53F4B.11		Y66D12A.3		F57H12.3
msp-113	ZK354.4			Y59E9AL.2		Y69E1A.1		F58F6.1
Y39B6A.5	Y39B6A.5			Y59E9AL.3		Y69E1A.2		F58G1.5
T02B11.3	T02B11.3			Y59E9AL.6		Y71G12B.22		F58H1.2
ZK180.6	ZK180.6			Y59E9AR.7		Y73F4A.1		F59D6.3
col-2	W01B6.7			Y65B4BL.1		Y80D3A.8		H02K04.1
D2096.6	D2096.6			Y66D12A.3		ZC581.7		H06A10.2
grl-7	T02E9.2			Y69E1A.1		ZK1248.5		H10E21.4
T23B3.5	T23B3.5			Y69E1A.2		ZK354.2		H23N18.5
H23N18.5	H23N18.5			Y71G12B.22		ZK809.1		H32K21.1
F21H7.5	F21H7.5			Y73F4A.1		ZK84.5		K01D12.11
C07G3.10	C07G3.10			Y80D3A.8		ZK849.6		K02E11.6
lin-42	F47F6.1			ZC581.7		ZK938.1		K02F3.3
Y102A11A.5	Y102A11A.5			ZK1248.5				K03H1.6
msp-10	K07F5.2			ZK354.2				K05F6.11
glf-1	H04M03.4			ZK809.1				K08C9.4
nspb-6	H04M03.2			ZK84.5				K08D12.4
col-110	F19C7.7			ZK849.6				K08D12.7
msp-49	C34F11.6			ZK938.1				K08F4.5
C49F8.3	C49F8.3							K09B3.1
E03H12.5	E03H12.5							K09C8.9
D1054.9	D1054.9							K09H11.4
C14C6.5	C14C6.5							K10H10.4
col-164	T21D9.1							K11E4.1
C15C6.2	C15C6.2							K12D12.3
clec-63	F35C5.6							M02G9.1
col-85	T21B4.2							M02G9.3
abu-7	C03A7.8							M03A1.7
C05E7.2	C05E7.2							M03E7.4
col-174	F46C8.2							M03F4.6
msp-31	R05F9.13							M04B2.6
F38H4.4	F38H4.4							R02F11.1
pud-1.1	F15E11.13							R03C1.1
abu-11	T01D1.6							R06F6.11
D2092.8	D2092.8							R07B1.5
T22C1.8	T22C1.8							R09B5.5
mlt-10	C09E8.3							R09F10.7
col-39	C09G5.4							R11G11.6
msd-4	C35D10.11							R12A1.3
col-123	W08D2.6							R12C12.10
C32H11.11	C32H11.11							R12E2.14
ZK1010.4	ZK1010.4							R12E2.15
msp-45	F58A6.8							R12E2.7
B0310.6	B0310.6							R90.2
B0205.14	B0205.14							T01B7.7
col-147	T06E4.4							T01B7.8
tba-8	ZK899.4							T01D1.6
K10H10.4	K10H10.4							T02B11.3
H10E21.4	H10E21.4							T02B11.4
msp-56	K07F5.3							T02E9.2
Y116A8C.3	Y116A8C.3							T05H10.3
dpy-8	C31H2.2							T06E4.10
C27D6.3	C27D6.3							T06E4.14
dpy-9	T21D12.2							T06E4.4
msp-152	ZK546.6							T06E4.6
col-90	C29E4.1							T06E4.8
ram-2	F38A3.2							T06G6.6
msp-64	ZK1248.6							T08B2.12
dod-21	C32H11.10							T08B6.9
col-172	F38B6.5							T10B10.1
F53F4.13	F53F4.13							T10B10.6
K08D12.4	K08D12.4							T10E10.5
C01G10.5	C01G10.5							T10E9.3
ZK354.2	ZK354.2							T11F9.9
W03D8.9	W03D8.9							T13C2.2
F56D2.3	F56D2.3							T13H5.3
col-144	B0222.6							T16G1.2
tag-209	R06F6.11							T18H9.1
nas-1	F45G2.1							T19C3.2
F26G1.5	F26G1.5							T20G5.7
F33D4.6	F33D4.6							T21C9.9
cylc-1	Y59E9AL.6							T21D12.2
F11C7.2	F11C7.2							T21D9.1
clec-67	F56D6.2							T22F7.4
hmit-1.2	Y51A2D.5							T23B3.5
ssq-3	ZC477.1							T23F1.6
R11G11.6	R11G11.6							T23F6.1
F59B10.3	F59B10.3							T25E4.1
asns-1	F25G6.6							T28C6.4
nspc-15	F42F12.8							T28C6.6
lips-7	C09E8.2							W02A2.3
nspc-16	D1025.6							W04G3.2
Y69E1A.1	Y69E1A.1							W04G3.3
clec-17	E03H4.10							W05B2.6
mlt-8	W08F4.6							W05G11.3
T06G6.6	T06G6.6							W08D2.6
M28.9	M28.9							W08E12.2
Y65B4BL.1	Y65B4BL.1							W08E12.3
dod-6	T20G5.7							W08E12.4
msp-38	K08F4.8							W08E12.5
pqn-57	R09F10.7							W08G11.1
F07A5.2	F07A5.2							Y102A11A.5
nlp-82	H32K21.1							Y110A2AL.3
col-167	T10E10.2							Y110A2AL.9
nspb-8	C01G12.10							Y116A8C.3
F52F12.5	F52F12.5							Y11D7A.5
phat-7	C49G7.3							Y19D10A.9
F49C5.11	F49C5.11							Y22F5A.4
Y75B7AR.1	Y75B7AR.1							Y22F5A.5
T19C3.2	T19C3.2							Y2H9A.3
nspb-1	F38A5.14							Y37A1B.7
nspb-11	F35C5.10							Y37H2A.13
F08B4.8	F08B4.8							Y38C1BA.3
Y53F4B.11	Y53F4B.11							Y38H6C.22
F15B9.8	F15B9.8							Y39B6A.5
K02E11.6	K02E11.6							Y40C5A.3
lys-2	Y22F5A.5							Y43F8A.1
lys-1	Y22F5A.4							Y43F8B.3
C35A5.11	C35A5.11							Y47D7A.5
msp-55	C09B9.6							Y47G6A.15
grl-5	Y47D7A.5							Y48E1B.16
cht-2	T13H5.3							Y48E1B.8
pqn-32	F29C12.1							Y48G8AL.12
C56C10.4	C56C10.4							Y50D7A.5
col-3	T28C6.6							Y51H7C.13
Y48E1B.8	Y48E1B.8							Y53F4B.27
ptr-4	C45B2.7							Y54E10BL.2
msp-65	ZK354.1							Y57G11A.2
F01D5.6	F01D5.6							Y59E9AL.6
dpy-7	F46C8.6							Y65B4BL.6
znf-782	Y55F3AM.14							Y65B4BR.6
col-180	C44C10.1							Y69A2AR.22
C45B2.2	C45B2.2							Y73F4A.1
pgp-6	T21E8.1							Y73F4A.2
ssq-1	K07F5.11							Y75B7AR.1
T22F7.4	T22F7.4							ZC373.6
Y53F4B.27	Y53F4B.27							ZC373.7
ant-1.4	T01B11.4							ZC434.3
wrt-8	C29F3.2							ZC513.8
F20B10.3	F20B10.3							ZC84.6
col-41	T10B10.1							ZK1010.4
spe-18	F32A11.3							ZK1067.7
msp-79	T13F2.10							ZK1290.8
nspd-7	Y43C5A.1							ZK180.5
wrt-6	ZK377.1							ZK180.6
Y37H2A.13	Y37H2A.13							ZK262.2
nas-28	F42A10.8							ZK377.1
clec-209	Y19D10A.9							ZK643.8
msp-50	C34F11.4							ZK662.2
F56A4.2	F56A4.2							ZK666.6
F40F8.4	F40F8.4							ZK678.5
col-169	T10E10.5							ZK829.3
gmd-2	F56H6.5							ZK836.1
far-8	K02F3.3							ZK849.6
R02F11.1	R02F11.1							ZK863.2
K08F4.5	K08F4.5
agmo-1	BE10.2
col-81	F38A3.1
ssq-2	T28H11.5
C26F1.1	C26F1.1
tag-297	C38C6.6
F12E12.11	F12E12.11
ssp-9	E03H12.10
col-130	F08G5.4
gln-2	K03H1.1
dao-4	ZC373.6
gst-24	F37B1.1
gcy-17	W03F11.2
T16G1.2	T16G1.2
R12A1.3	R12A1.3
F44G3.10	F44G3.10
K08D12.8	K08D12.8
C32H11.6	C32H11.6
col-69	K01A2.7
W03F8.6	W03F8.6
pgp-9	C47A10.1
wht-4	F02E11.1
idpp-8	M02G9.3
col-139	F41F3.4
col-72	W09G10.1
wrt-4	ZK678.5
EEED8.12	EEED8.12
K09C8.9	K09C8.9
acs-20	F28D1.9
col-176	ZC373.7
noah-2	F52B11.3
btb-2	T25D10.5
nspd-1	ZK484.8
pqn-71	T23F1.6
nspc-17	D1025.8
ZK1025.3	ZK1025.3
phat-6	T10B10.6
C05B5.2	C05B5.2
epic-3	K08D12.7
alg-3	T22B3.2
Y73F4A.2	Y73F4A.2
srx-68	K07C6.11
ora-1	F57H12.3
sqt-1	B0491.2
wrt-10	ZK1290.8
col-171	T10E10.7
F01D5.3	F01D5.3
F35B3.4	F35B3.4
nspd-2	K07F5.5
gsp-4	T03F1.5
nsph-4.1	Y59E9AL.2
C39H7.1	C39H7.1
Y11D7A.9	Y11D7A.9
ntc-1	F39C12.4
F20A1.1	F20A1.1
abf-4	Y38H6C.22
phy-2	F35G2.4
T05H10.3	T05H10.3
srj-4	C27A7.7
cyp-14A4	R04D3.1
Y106G6A.4	Y106G6A.4
C48E7.7	C48E7.7
nspc-10	F42F12.9
ZK938.1	ZK938.1
bli-1	C09G5.6
K09B3.1	K09B3.1
F32B6.4	F32B6.4
fipr-7	C12D8.16
C33F10.1	C33F10.1
K11E4.1	K11E4.1
C18H7.4	C18H7.4
T27C10.8	T27C10.8
F35C12.3	F35C12.3
pck-3	H04M03.1
flp-17	C52D10.11
fipr-3	F23D12.6
Y57G11A.2	Y57G11A.2
E02H4.4	E02H4.4
daf-42	Y40C5A.3
B0393.4	B0393.4
T04C12.8	T04C12.8
Y87G2A.19	Y87G2A.19
C30H6.5	C30H6.5
F53B6.4	F53B6.4
F07C6.3	F07C6.3
ZK177.9	ZK177.9
R08A2.7	R08A2.7
ZK856.5	ZK856.5
nspc-9	F42F12.1
slc-17.8	F25G6.7
W02F12.8	W02F12.8
dpy-2	T14B4.6
lpr-4	W04G3.3
his-70	E03A3.4
Y106G6H.13	Y106G6H.13
clec-229	H02K04.1
gpx-3	C11E4.2
fipr-6	C12D8.17
W02B12.12	W02B12.12
C17F3.3	C17F3.3
C13A2.9	C13A2.9
K09H11.4	K09H11.4
swt-5	K06A4.4
ZC434.3	ZC434.3
cht-6	T05H4.7
F56D3.1	F56D3.1
idpp-9	T22B2.6
B0205.13	B0205.13
K06A5.2	K06A5.2
oac-1	B0399.2
ant-1.3	K01H12.2
pqn-54	R09B5.5
lips-9	F58G1.5
nspb-9	C01G12.11
cycl-2	C41G7.6
phat-1	C46H11.8
elo-4	C40H1.4
F53F1.4	F53F1.4
Y43F8B.3	Y43F8B.3
F57B9.3	F57B9.3
nspd-10	T27C10.7
F45D3.4	F45D3.4
C10G11.8	C10G11.8
nspb-7	C01G12.2
F56C3.8	F56C3.8
Y37E11B.10	Y37E11B.10
col-10	B0222.8
spp-13	F08F1.6
nspd-3	C24D10.7
pde-6	Y95B8A.10
W08G11.1	W08G11.1
sms-5	W07E6.3
hpo-38	Y50D7A.5
F49C12.15	F49C12.15
C24D10.2	C24D10.2
Y45F3A.8	Y45F3A.8
kin-24	K07F5.4
Y51H7C.13	Y51H7C.13
W05E10.2	W05E10.2
ZK1248.5	ZK1248.5
Y66D12A.3	Y66D12A.3
F46C8.8	F46C8.8
T22D1.18	T22D1.18
oac-49	T26H2.7
ldh-1	F13D12.2
clec-19	F36H5.6
R07B1.9	R07B1.9
grd-6	T18H9.1
ZK262.2	ZK262.2
cdr-4	K01D12.11
Y11D7A.5	Y11D7A.5
F13H8.5	F13H8.5
Y110A2AL.9	Y110A2AL.9
alg-4	ZK757.3
lpr-5	W04G3.2
ent-3	K02E11.1
dod-22	F55G11.5
F59A6.4	F59A6.4
D2024.4	D2024.4
odr-7	T18D3.2
suro-1	R11A5.7
ubxn-5	T01E8.9
cutl-27	C29E6.4
cpg-19	C06G1.2
nsph-4.2	Y59E9AL.3
asp-8	F59D6.3
clec-60	ZK666.6
clec-178	T19E7.1
Y37A1B.7	Y37A1B.7
C14A6.13	C14A6.13
Y80D3A.8	Y80D3A.8
cky-1	C15C8.2
F49E10.2	F49E10.2
ZC123.1	ZC123.1
R10E9.2	R10E9.2
lep-5	H36L18.2
F41H10.1	F41H10.1
pck-1	W05G11.6
Y105E8A.13	Y105E8A.13
lrpc-1	M03E7.4
Y71G12B.22	Y71G12B.22
col-58	F26B1.4
poml-4	K05F6.11
ZK84.5	ZK84.5
T13C2.2	T13C2.2
Y69A2AR.22	Y69A2AR.22
M03F4.6	M03F4.6
ZK809.1	ZK809.1
idpb-2	C27A2.5
ttr-27	R90.2
F55G11.2	F55G11.2
gst-7	F11G11.2
Y47D9A.3	Y47D9A.3
abf-3	F54B8.5
col-108	Y41D4A.2
dpf-6	F44B9.1
nspb-10	C01G12.6
gipc-1	C35D10.2
T21C9.9	T21C9.9
F35C11.3	F35C11.3
clec-233	F21H7.4
K07A3.3	K07A3.3
ador-1	T21B4.4
unc-54	F11C3.3
sqrd-1	F02H6.5
nsph-3.1	Y69E1A.2
moa-1	R155.2
nspc-13	F42F12.6
F41C3.2	F41C3.2
W01B6.5	W01B6.5
F58H1.2	F58H1.2
rnh-1.1	ZK1290.6
ZC84.6	ZC84.6
C38H2.2	C38H2.2
ZK829.3	ZK829.3
idpb-4	T01B7.8
R12C12.10	R12C12.10
F36A2.10	F36A2.10
col-92	W05B2.6
pqn-63	T06E4.11
Y43F8A.1	Y43F8A.1
idpp-7	T23F6.1
col-163	F46B3.17
hhat-1	ZC101.3
R05H11.2	R05H11.2
scl-1	F49E11.9
C28C12.11	C28C12.11
appg-1	M02G9.1
ZK849.6	ZK849.6
spp-31	Y77E11A.14
F58A6.9	F58A6.9
cpg-22	T10E9.3
nep-13	F39E9.4
C14C10.1	C14C10.1
C13A2.1	C13A2.1
asp-17	Y39B6A.24
gsp-3	W09C3.6
ptr-18	Y38F1A.3
B0410.3	B0410.3
B0261.6	B0261.6
C32H11.8	C32H11.8
K05F1.9	K05F1.9
C03B8.3	C03B8.3
rpl-42	C09H10.1
F56D6.13	F56D6.13
F19G12.2	F19G12.2
Y46G5A.38	Y46G5A.38
T02B11.4	T02B11.4
col-61	C01H6.1
C28D4.8	C28D4.8
Y116F11B.7	Y116F11B.7
W03C9.8	W03C9.8
C49H3.12	C49H3.12
F36D3.16	F36D3.16
cutl-5	F10E7.10
W03B1.5	W03B1.5
M04B2.6	M04B2.6
Y110A2AL.3	Y110A2AL.3
Y116A8C.23	Y116A8C.23
srt-64	C03A7.9
W09B7.2	W09B7.2
T08B6.9	T08B6.9
fipr-8	C12D8.6
R07B1.5	R07B1.5
F28E10.4	F28E10.4
ZC581.7	ZC581.7
R03D7.2	R03D7.2
sym-2	ZK1067.6
