# Supplementary material for: RNAi-dependent expression of sperm genes in ADL chemosensory neurons is required for olfactory responses in Caenorhabditis elegans
Source: Front Mol Biosci. 2024 Jul 11;11:1396587. doi: 10.3389/fmolb.2024.1396587 (PMC11269235; doi:10.3389/fmolb.2024.1396587)
Supplement: Supplementary file 1 [file DataSheet2.zip › Ow et al_supplemental tables/Table S5.xlsx]

## Sheet: Sheet1
Table S5: WT DE Up and Down genes in ADL (FDR <0.05)
WT DE Up (FDR < 0.05) (116 genes)							WT DE Down (FDR <0.05) (595 genes)
Gene Name	Sequence Name	FDR p-value	Fold change (PDphe over CON)				Gene Name	Sequence Name	FDR p-value	Fold change (PDphe over CON)
F35E8.10	F35E8.10	0.0180151	525.455				F13B6.3	F13B6.3	0	-3047.56
scl-24	F08E10.7	0	97.5543				col-185	H06A10.2	0	-2909.74
srh-281	F11A5.1	2.0862e-05	75.5485				pud-3	F15E11.15	0	-689.484
ins-12	C17C3.19	8.49301e-06	64.8992				cut-1	C47G2.1	0	-429.626
hch-1	F40E10.1	0.00285157	45.3376				col-50	T28F2.6	0	-372.61
C09G9.8	C09G9.8	0.00986504	39.2694				W08E12.4	W08E12.4	0	-170.841
sri-32	T10D4.12	0.0478899	35.658				abu-8	C03A7.14	0	-161.088
F10A3.4	F10A3.4	3.13739e-05	34.246				idpp-12	W08E12.3	0	-139.887
Y82E9BR.17	Y82E9BR.17	0.029621	27.8723				R03C1.1	R03C1.1	0	-136.647
W03F9.4	W03F9.4	8.89652e-07	25.2442				col-44	F54B11.2	0	-133.788
srh-222	F47C12.10	0.00347509	22.948				col-37	ZK863.2	0	-120.074
srw-89	K09D9.13	0.00213273	20.6777				grl-16	Y65B4BR.6	0	-62.2785
scl-25	T19C9.5	0.00147427	20.3864				idpc-4	T06E4.14	0	-62.2226
M199.9	M199.9	1.86279e-10	17.8106				pud-1.2	Y19D10B.7	0	-59.0484
srz-47	Y68A4A.2	0.0287303	17.4397				col-40	T13B5.4	0	-58.2918
dpy-14	H27M09.4	0.0195461	15.844				pud-2.1	F15E11.1	0	-54.2717
ugt-4	ZC455.5	0.000225781	15.2136				pud-2.2	F15E11.14	0	-51.1433
cyp-25A1	C36A4.1	0.00201342	14.6553				col-161	C50B6.4	0	-39.5825
Y51H7C.15	Y51H7C.15	0.0363853	14.5133				col-97	ZK1010.7	0	-35.6103
ugt-37	F10D2.6	0.00211266	13.4319				col-120	Y11D7A.11	0	-33.4912
clec-190	M199.4	0	12.5748				col-43	ZC513.8	0	-33.1905
C50B6.7	C50B6.7	0.00798245	11.007				lon-3	ZK836.1	0	-33.0576
srh-204	E03D2.3	0.029621	10.9868				col-77	M195.1	0	-32.9161
fat-7	F10D2.9	0	10.5865				col-138	C52D10.13	0	-31.0947
pgp-11	DH11.3	0.00117028	9.93722				col-162	Y2H9A.3	0	-29.9447
best-7	C29F4.2	0.000100921	9.80429				ZK180.5	ZK180.5	0	-27.023
srsx-7	Y97E10B.4	0.0302309	9.18802				col-104	F58F6.1	0	-20.4182
zip-8	F23F12.9	0.0010523	9.16228				col-12	F15H10.1	0	-13.7113
irld-15	Y19D10B.3	0.00430688	7.7178				col-62	C15A11.6	0	-10.0113
srsx-6	Y97E10B.3	0.0340276	6.67021				col-65	K08C9.4	5.90814e-14	-46.7673
K10C2.7	K10C2.7	0.00881402	6.53092				col-48	Y54E10BL.2	5.90814e-14	-40.2131
C18H9.6	C18H9.6	0.00722328	6.40404				col-145	B0222.7	5.90814e-14	-30.4765
pbo-4	K09C8.1	0.00121355	6.24853				gst-14	F37B1.3	5.90814e-14	-19.9587
spl-2	B0222.4	0.00494395	6.23303				bli-6	Y73B6BL.34	5.90814e-14	-16.3229
vit-1	K09F5.2	3.01524e-06	6.22199				col-133	F52B11.4	5.90814e-14	-13.2917
T25D3.3	T25D3.3	0.00802357	6.08036				idpc-1	Y47D3B.6	1.15133e-13	-18.0895
cyp-25A2	C36A4.2	1.45922e-06	6.04237				sqt-2	C01B12.1	1.68382e-13	-27.7599
cpt-5	F09F3.9	0.000240882	5.95929				col-170	T10E10.6	2.13818e-13	-90.9045
srw-23	F49A5.8	0.0112345	5.45553				R02E4.3	R02E4.3	2.13818e-13	-42.3671
T16G1.7	T16G1.7	0.0263407	5.39204				dpy-5	F27C1.8	4.17692e-13	-25.5392
far-3	F15B9.1	3.33754e-07	5.33314				col-91	F09G8.6	5.10248e-13	-25.3132
ckb-2	B0285.9	1.2631e-07	5.3316				col-88	W05G11.3	5.48801e-13	-59.7595
Y87G2A.2	Y87G2A.2	0.00237276	5.09801				dpy-13	F30B5.1	5.85676e-13	-20.3411
clec-97	ZK39.6	0.000160114	5.0797				col-14	C46A5.3	9.07591e-13	-18.9721
T28A11.2	T28A11.2	0.0100497	4.71842				dpy-4	Y41E3.2	1.40318e-12	-19.6719
fbxa-72	F31F4.15	5.10172e-06	4.65763				col-17	F11G11.10	1.97018e-12	-26.6323
vit-5	C04F6.1	2.20472e-05	4.62501				col-49	K09H9.3	2.11039e-12	-23.9989
B0041.11	B0041.11	0.0033176	4.60995				col-175	C35B8.1	2.81737e-12	-30.5717
C02F5.14	C02F5.14	0.0435718	4.57386				idpc-5	T06E4.8	3.49716e-12	-87.8132
clec-218	W02D7.2	0.000543418	4.55488				col-109	Y38C1BA.3	3.9395e-12	-36.6215
ugt-22	C08F11.8	0.000153227	4.46944				col-154	F55C10.2	6.44425e-12	-18.1542
vit-3	F59D8.1	0.000136804	4.43623				C02E7.7	C02E7.7	6.93938e-12	-63.6805
cest-4	C17H12.4	0.0122453	4.34834				C13A2.12	C13A2.12	8.05828e-12	-60.0755
Y49G5A.1	Y49G5A.1	0.0180982	4.22652				rol-8	ZK1290.3	9.72874e-12	-18.4303
vit-6	K07H8.6	4.05929e-05	4.21624				col-131	C39E9.3	1.03739e-11	-219.28
C10C5.4	C10C5.4	0.000158951	4.15307				col-71	Y49F6B.10	1.4536e-11	-24.5771
cyp-35C1	C06B3.3	0.00777213	4.10465				col-73	F11G11.12	1.70627e-11	-20.1929
C30G12.2	C30G12.2	0.000295932	4.04818				idpc-6	T06E4.9	1.93593e-11	-62.1199
aex-1	D2030.10	0.0079219	4.03099				R12E2.7	R12E2.7	2.03869e-11	-35.7596
warf-1	F45E4.1	0.00220678	4.01942				B0280.7	B0280.7	2.07047e-11	-515.408
C03H5.7	C03H5.7	0.0186574	3.98486				col-45	F53G12.7	2.78532e-11	-361.349
D2063.1	D2063.1	0.029621	3.90429				col-157	T11F9.9	2.91171e-11	-35.5069
vit-4	F59D8.2	0.000307052	3.88471				grl-25	ZK643.8	5.88827e-11	-94.3442
anp-1	T07F10.1	0.010867	3.82609				Y48G8AL.12	Y48G8AL.12	8.8899e-11	-59.6126
cyp-35A2	C03G6.15	0.000647543	3.79735				col-156	F57B7.3	9.0332e-11	-117.409
Y54G2A.12	Y54G2A.12	0.0450896	3.70239				W08E12.2	W08E12.2	1.63436e-10	-49.8511
ech-8	F01G10.2	0.0145228	3.6012				idpc-3	T06E4.12	1.87196e-10	-29.1027
F59E11.2	F59E11.2	0.0251241	3.5796				pud-4	F15E11.12	3.48738e-10	-56.6288
math-4	C08F1.5	0.0253221	3.52631				T25E4.1	T25E4.1	9.40909e-10	-55.8837
asp-12	F21F8.4	0.0234509	3.52503				idpc-2	F41E6.11	9.84655e-10	-35.6111
F59B1.2	F59B1.2	5.20101e-05	3.51053				col-36	C27H5.5	9.87901e-10	-13058.9
hrg-7	C15C8.3	0.000273571	3.50723				Y65B4BL.6	Y65B4BL.6	1.02849e-09	-35.1906
pho-13	F07H5.9	0.0220945	3.4688				msp-78	T13F2.11	1.5017e-09	-10.8568
M7.12	M7.12	0.0185298	3.44303				C02E7.6	C02E7.6	1.52307e-09	-29.0422
daf-36	C12D8.5	0.0284267	3.41619				rol-6	T01B7.7	1.95732e-09	-17.1742
acs-5	Y76A2B.3	0.00369607	3.39582				cpg-7	K09E4.6	2.20639e-09	-8.61433
C46C2.5	C46C2.5	0.00453885	3.36668				col-125	C29F4.1	2.72579e-09	-10.4003
W06A7.4	W06A7.4	0.0019445	3.35538				phat-4	T05B4.3	3.04451e-09	-7.51856
ifd-2	F25E2.4	0.0248278	3.2407				col-60	F22D6.10	3.45614e-09	-31.1377
vit-2	C42D8.2	0.00140582	3.22851				pqn-74	W02A2.3	3.78969e-09	-10.8834
K09F6.9	K09F6.9	0.0218984	3.19274				col-13	F15H10.2	4.64053e-09	-8.52733
fbxa-24	F54D10.2	0.0161185	3.17466				col-107	C34H4.4	8.24886e-09	-13.4828
F30A10.14	F30A10.14	0.0146992	3.132				idpc-7	T06E4.10	9.83795e-09	-71.5889
pitr-3	B0222.3	0.0326378	3.11366				col-158	D2023.7	1.01994e-08	-22.5401
gfi-1	F57F4.3	0.0423131	3.08187				F17E9.5	F17E9.5	1.47903e-08	-10.1258
F41E6.15	F41E6.15	0.0271017	2.968				col-38	F54C9.4	1.86573e-08	-57.863
ugt-47	R04B5.9	0.0404027	2.94821				E01G4.6	E01G4.6	2.52008e-08	-12.3192
C08F11.12	C08F11.12	0.00933388	2.92239				ssq-4	T28H11.1	3.44252e-08	-7.71217
fmo-3	Y39A1A.19	0.0402578	2.89339				abu-6	C03A7.7	3.99569e-08	-58.834
T15B7.1	T15B7.1	0.00014609	2.8779				col-33	F36A4.6	7.82887e-08	-25.3242
K10C2.8	K10C2.8	0.0372164	2.87459				bus-8	T23F2.1	8.11597e-08	-14.0238
F10C1.9	F10C1.9	0.0401091	2.80378				col-126	F54D1.2	9.73066e-08	-20.2802
pept-2	C06G8.2	0.040656	2.64047				C04F12.7	C04F12.7	1.28928e-07	-10.2871
C52B11.5	C52B11.5	0.0383839	2.62622				phat-2	C46H11.9	1.47695e-07	-31.2112
C49C8.5	C49C8.5	0.0242101	2.61544				ttr-1	K03H1.6	1.58608e-07	-4.44038
ifa-4	K05B2.3	0.00703584	2.5984				lys-7	C02A12.4	1.76141e-07	-6.16865
acdh-2	C17C3.12	0.00117028	2.56483				col-102	C18H7.3	1.98266e-07	-5293.71
C41G11.1	C41G11.1	0.0160311	2.54035				col-84	K12D12.3	2.03447e-07	-4673.93
D1086.7	D1086.7	0.0052416	2.52369				lgc-21	C33G3.3	2.43345e-07	-55.5277
C10G8.4	C10G8.4	0.0295268	2.50323				col-127	F54D1.3	2.4904e-07	-18.3701
pho-11	C05C10.4	0.0337827	2.45608				msp-19	F36H12.7	2.64353e-07	-8.3554
ZK813.2	ZK813.2	0.023457	2.43223				ZK662.2	ZK662.2	2.96332e-07	-14.0856
nhx-2	B0495.4	0.0340184	2.38828				rips-1	R08E5.3	3.40329e-07	-4.25062
M05D6.2	M05D6.2	0.0400262	2.37294				nsph-3.2	C04G2.9	3.47619e-07	-7.5511
Y47G6A.33	Y47G6A.33	0.029621	2.36434				C33F10.11	C33F10.11	4.02112e-07	-16.0842
nep-17	F54F11.2	0.0439412	2.26864				abu-15	C03A7.4	4.04177e-07	-3947.71
nrf-6	C08B11.4	0.0423131	2.25194				msp-3	F26G1.7	4.04177e-07	-9.4442
pcyt-1	F08C6.2	0.023532	2.24253				R12E2.15	R12E2.15	4.12013e-07	-30.8875
F44E2.7	F44E2.7	0.0281077	2.23288				bli-2	F59E12.12	4.17902e-07	-19.3623
cpr-5	W07B8.5	0.0280151	2.22852				msd-3	F44D12.7	4.8488e-07	-8.94858
F48E3.2	F48E3.2	0.0346342	2.22606				F55G11.4	F55G11.4	4.86327e-07	-7.94144
mua-6	W10G6.3	0.0197035	2.20962				clec-145	Y48E1B.16	5.30094e-07	-4.86264
pat-12	T17H7.4	0.012515	2.1605				col-137	Y51H4A.9	5.44192e-07	-37.8096
F55F10.1	F55F10.1	0.0210466	2.13029				lgc-26	Y58G8A.1	6.1255e-07	-4.24805
chs-1	T25G3.2	0.0346342	2.08432				col-114	D2024.8	6.23481e-07	-58.7207
dhgd-1	F54D5.12	0.0427098	2.02685				col-111	F29B9.9	7.22785e-07	-25.4275
							clec-85	Y54G2A.6	7.88782e-07	-5.43631
							rml-3	C14F11.6	7.94061e-07	-12.6486
							Y47G6A.15	Y47G6A.15	1.04644e-06	-13.8324
							cut-2	F53F1.5	1.05299e-06	-16.4894
							R09E10.6	R09E10.6	1.13381e-06	-7.59645
							col-146	T06E4.6	1.20928e-06	-8.17891
							sss-1	F32B6.5	1.21821e-06	-7.04338
							W08E12.5	W08E12.5	1.50492e-06	-85.2096
							F27C1.1	F27C1.1	1.54713e-06	-10.2426
							Y73F4A.1	Y73F4A.1	1.5895e-06	-4.7844
							T08B2.12	T08B2.12	1.62195e-06	-15.0216
							sqt-3	F23H12.4	1.71363e-06	-6.39681
							R08F11.4	R08F11.4	1.89817e-06	-4.72769
							msp-77	F32B6.6	1.98079e-06	-7.76263
							col-113	C34D4.15	2.05129e-06	-11.8015
							cyp-13A8	T10B9.4	2.32808e-06	-2536.87
							abu-10	F35A5.3	2.32808e-06	-16.8445
							C17H12.8	C17H12.8	2.32808e-06	-4.99203
							F10D11.6	F10D11.6	2.65752e-06	-7.30551
							F45D11.14	F45D11.14	3.14424e-06	-2976.12
							abu-14	ZK1067.7	3.33419e-06	-12.9713
							spp-2	T08A9.12	3.7331e-06	-6.14607
							R12E2.14	R12E2.14	3.85992e-06	-24.4587
							dod-24	C32H11.12	4.02943e-06	-5.71582
							C39B5.5	C39B5.5	4.26054e-06	-7.61469
							T03G6.1	T03G6.1	4.45051e-06	-25.2585
							Y59E9AR.7	Y59E9AR.7	4.74137e-06	-9.34254
							col-117	T28C6.4	5.10078e-06	-9.61504
							grl-27	F40C5.3	5.12175e-06	-108.45
							fipr-4	C12D8.14	5.14054e-06	-34.4041
							cysl-2	K10H10.2	5.1849e-06	-4.531
							msp-36	C04G2.4	5.24161e-06	-6.90468
							msp-81	K07F5.1	5.39895e-06	-7.09407
							col-89	F17C8.2	5.57599e-06	-8.60452
							Y38C1AA.7	Y38C1AA.7	5.73889e-06	-7.05623
							grl-20	C23H5.9	5.86291e-06	-36.4904
							dao-2	M03A1.7	5.86291e-06	-8.8552
							ins-19	T10D4.13	5.86745e-06	-16.678
							C01G10.4	C01G10.4	5.86745e-06	-9.3657
							wrk-1	F41D9.3	5.86745e-06	-3.56479
							msp-51	ZK354.5	6.1723e-06	-5.74222
							srlf-4	C32H11.5	7.91621e-06	-2597.06
							F14D2.19	F14D2.19	7.91621e-06	-2126.23
							msp-113	ZK354.4	7.91621e-06	-5.97233
							T26H5.9	T26H5.9	8.50422e-06	-5.92441
							Y39B6A.5	Y39B6A.5	8.50422e-06	-3.73088
							T02B11.3	T02B11.3	8.93193e-06	-3.68161
							ZK180.6	ZK180.6	1.03071e-05	-11.0447
							col-2	W01B6.7	1.05182e-05	-1961.06
							D2096.6	D2096.6	1.05182e-05	-15.5689
							grl-7	T02E9.2	1.0523e-05	-14.3308
							T23B3.5	T23B3.5	1.07693e-05	-5.9574
							H23N18.5	H23N18.5	1.12346e-05	-19.69
							F21H7.5	F21H7.5	1.33087e-05	-8.05868
							C07G3.10	C07G3.10	1.3505e-05	-6.05856
							F09C8.1	F09C8.1	1.3505e-05	-5.25475
							lin-42	F47F6.1	1.43105e-05	-5.7482
							Y102A11A.5	Y102A11A.5	1.5195e-05	-22.0812
							msp-10	K07F5.2	1.5195e-05	-7.25043
							glf-1	H04M03.4	1.55264e-05	-14.8323
							nspb-6	H04M03.2	1.58382e-05	-25.8188
							ZC262.9	ZC262.9	1.59641e-05	-1756.38
							col-110	F19C7.7	1.64797e-05	-15.6643
							msp-49	C34F11.6	1.72574e-05	-7.54741
							C49F8.3	C49F8.3	1.78851e-05	-8.72187
							E03H12.5	E03H12.5	1.80085e-05	-6.32088
							D1054.9	D1054.9	1.88801e-05	-16.5339
							ZC262.10	ZC262.10	1.90934e-05	-1657.06
							C14C6.5	C14C6.5	1.97291e-05	-4.01191
							col-164	T21D9.1	2.02612e-05	-1958.63
							C15C6.2	C15C6.2	2.13792e-05	-8.61489
							clec-63	F35C5.6	2.1977e-05	-3.90687
							col-85	T21B4.2	2.2312e-05	-57.9207
							abu-7	C03A7.8	2.24268e-05	-37.528
							C05E7.2	C05E7.2	2.47968e-05	-12.4568
							col-174	F46C8.2	2.68261e-05	-117.735
							comt-4	Y40B10A.6	2.70104e-05	-13.9887
							msp-31	R05F9.13	2.72485e-05	-6.86043
							F38H4.4	F38H4.4	2.75694e-05	-114.292
							pud-1.1	F15E11.13	2.91516e-05	-30.2071
							glb-1	ZK637.13	2.96507e-05	-3.86435
							abu-11	T01D1.6	3.1052e-05	-8.5643
							D2092.8	D2092.8	3.23916e-05	-1493.57
							T22C1.8	T22C1.8	3.34407e-05	-69.4606
							mlt-10	C09E8.3	3.34407e-05	-13.5951
							col-39	C09G5.4	3.40007e-05	-17.3827
							msd-4	C35D10.11	3.49608e-05	-6.67098
							K09C6.9	K09C6.9	3.60081e-05	-5.29945
							col-123	W08D2.6	3.90566e-05	-1468.98
							C32H11.11	C32H11.11	3.97847e-05	-2341.85
							ZK1010.4	ZK1010.4	3.98587e-05	-42.5345
							msp-45	F58A6.8	4.0883e-05	-8.1438
							B0310.6	B0310.6	4.25849e-05	-38.987
							B0205.14	B0205.14	4.37247e-05	-7.55634
							col-147	T06E4.4	4.47339e-05	-4.27522
							tba-8	ZK899.4	4.62409e-05	-1611.18
							K10H10.4	K10H10.4	4.71008e-05	-28.875
							pqn-2	AC3.4	4.71008e-05	-22.1109
							H10E21.4	H10E21.4	4.71008e-05	-15.4329
							msp-56	K07F5.3	4.71008e-05	-7.62491
							Y116A8C.3	Y116A8C.3	4.71008e-05	-3.26495
							dpy-8	C31H2.2	5.7582e-05	-6.68773
							C27D6.3	C27D6.3	6.07383e-05	-6.29023
							dpy-9	T21D12.2	6.19791e-05	-10.7278
							msp-152	ZK546.6	6.36302e-05	-5.6366
							col-90	C29E4.1	6.45029e-05	-11.4734
							gst-19	F37B1.8	7.6713e-05	-10.4287
							ram-2	F38A3.2	7.77872e-05	-4.82964
							msp-64	ZK1248.6	8.03105e-05	-11.455
							dod-21	C32H11.10	8.46282e-05	-1190.63
							col-172	F38B6.5	9.0052e-05	-60.3376
							F53F4.13	F53F4.13	9.73285e-05	-3.22524
							K08D12.4	K08D12.4	9.90308e-05	-21.4437
							C01G10.5	C01G10.5	9.90308e-05	-12.0701
							ZK354.2	ZK354.2	9.90308e-05	-9.37064
							W03D8.9	W03D8.9	0.000100837	-7.07697
							F56D2.3	F56D2.3	0.000100841	-23.2202
							col-144	B0222.6	0.000107321	-4.81448
							tag-209	R06F6.11	0.000111919	-3.88417
							nas-1	F45G2.1	0.000112464	-1137.68
							F26G1.5	F26G1.5	0.000117128	-7.4793
							F33D4.6	F33D4.6	0.000123369	-10.6797
							cylc-1	Y59E9AL.6	0.000132855	-5.8372
							F11C7.2	F11C7.2	0.000160843	-5.75525
							clec-67	F56D6.2	0.000165483	-5.37357
							hmit-1.2	Y51A2D.5	0.000165483	-5.15915
							ssq-3	ZC477.1	0.000171493	-13.3184
							srlf-19	R11G11.6	0.000173579	-48.572
							F59B10.3	F59B10.3	0.000183842	-8.7993
							asns-1	F25G6.6	0.000190724	-8.88816
							nspc-15	F42F12.8	0.000198168	-3.30176
							lips-7	C09E8.2	0.000199395	-994.359
							nspc-16	D1025.6	0.000206635	-3.38131
							Y69E1A.1	Y69E1A.1	0.000214233	-9.29191
							clec-17	E03H4.10	0.0002205	-9.23627
							mlt-8	W08F4.6	0.000241787	-7.2141
							T06G6.6	T06G6.6	0.000251917	-28.8938
							M28.9	M28.9	0.000287669	-17.9066
							Y65B4BL.1	Y65B4BL.1	0.000299606	-7.43831
							dod-6	T20G5.7	0.000328879	-2.78417
							msp-38	K08F4.8	0.000334262	-7.50641
							pqn-57	R09F10.7	0.000345582	-946.647
							F07A5.2	F07A5.2	0.000370968	-10.1969
							nlp-82	H32K21.1	0.000371284	-3.9058
							col-167	T10E10.2	0.000424996	-5.20742
							nspb-8	C01G12.10	0.000432473	-912.393
							F52F12.5	F52F12.5	0.000472878	-48.0695
							phat-7	C49G7.3	0.000520626	-2.84096
							F49C5.11	F49C5.11	0.000543418	-52.47
							Y75B7AR.1	Y75B7AR.1	0.000543418	-6.78435
							D1054.18	D1054.18	0.000585092	-25.5325
							T19C3.2	T19C3.2	0.000596537	-23.681
							nspb-1	F38A5.14	0.000597577	-814.007
							nspb-11	F35C5.10	0.000599599	-17.0926
							asah-1	K11D2.2	0.000599816	-4.86041
							F08B4.8	F08B4.8	0.000627199	-7.22314
							Y53F4B.11	Y53F4B.11	0.000654964	-47.432
							F15B9.8	F15B9.8	0.000676946	-10.6418
							K02E11.6	K02E11.6	0.000678358	-5.23841
							lys-8	C17G10.5	0.00067868	-3.00555
							lys-2	Y22F5A.5	0.000706026	-3.03094
							lys-1	Y22F5A.4	0.000763041	-2.83427
							C35A5.11	C35A5.11	0.000787586	-30.1131
							msp-55	C09B9.6	0.00101707	-5.36093
							grl-5	Y47D7A.5	0.00103409	-12.6482
							vap-1	F11C7.3	0.00104484	-5.22653
							cht-2	T13H5.3	0.00105992	-57.7909
							pqn-32	F29C12.1	0.00105992	-16.4523
							C56C10.4	C56C10.4	0.00121603	-100.959
							col-3	T28C6.6	0.00123066	-5.31848
							Y48E1B.8	Y48E1B.8	0.00128261	-9.2742
							ptr-4	C45B2.7	0.00128326	-7.41092
							msp-65	ZK354.1	0.00129195	-5.72469
							F01D5.6	F01D5.6	0.00134632	-18.7712
							dpy-7	F46C8.6	0.00138924	-7.39941
							znf-782	Y55F3AM.14	0.00142869	-8.62121
							col-180	C44C10.1	0.00145775	-6.04125
							C45B2.2	C45B2.2	0.00147225	-5.50339
							clec-65	F35C5.8	0.00153386	-3.13388
							pgp-6	T21E8.1	0.00153803	-4.85576
							ssq-1	K07F5.11	0.00154508	-4.64644
							T22F7.4	T22F7.4	0.00164025	-5.36701
							Y53F4B.27	Y53F4B.27	0.00169187	-664.943
							ant-1.4	T01B11.4	0.00169187	-12.2044
							rol-1	Y57A10A.11	0.00173392	-12.1987
							wrt-8	C29F3.2	0.00176574	-628.083
							F20B10.3	F20B10.3	0.00186594	-37.3718
							col-41	T10B10.1	0.00190337	-14.2783
							spe-18	F32A11.3	0.00196954	-5.31248
							msp-79	T13F2.10	0.00204805	-5.92583
							nspd-7	Y43C5A.1	0.00206976	-5.72442
							wrt-6	ZK377.1	0.00210445	-16.858
							Y37H2A.13	Y37H2A.13	0.0021204	-6.82247
							nas-28	F42A10.8	0.00212112	-595.949
							clec-209	Y19D10A.9	0.00212112	-2.75524
							msp-50	C34F11.4	0.00214317	-4.771
							F56A4.2	F56A4.2	0.00217944	-2.76223
							F40F8.4	F40F8.4	0.00219264	-3.40594
							col-169	T10E10.5	0.0023188	-6.1335
							gmd-2	F56H6.5	0.00249156	-664.743
							odr-10	C53B7.5	0.00254433	-4.05263
							far-8	K02F3.3	0.00254433	-3.11953
							R02F11.1	R02F11.1	0.00261765	-5.81765
							K08F4.5	K08F4.5	0.00265322	-6.08703
							agmo-1	BE10.2	0.00266997	-15.4794
							col-81	F38A3.1	0.00276529	-3.02776
							ssq-2	T28H11.5	0.00282075	-3.85396
							C26F1.1	C26F1.1	0.00282244	-9.4371
							tag-297	C38C6.6	0.0028512	-523.365
							nta-1	F12E12.11	0.00285266	-5.43195
							ssp-9	E03H12.10	0.00285266	-5.35644
							col-130	F08G5.4	0.00291107	-14.4411
							gln-2	K03H1.1	0.00296561	-20.13
							dao-4	ZC373.6	0.00299358	-578.404
							gst-24	F37B1.1	0.00312161	-3.35667
							gcy-17	W03F11.2	0.00312386	-39.5255
							T16G1.2	T16G1.2	0.00317511	-54.785
							R12A1.3	R12A1.3	0.00321392	-24.1106
							F44G3.10	F44G3.10	0.00323221	-11.0838
							Y60C6A.1	Y60C6A.1	0.00334085	-13.9743
							K08D12.8	K08D12.8	0.00339235	-519.258
							srlf-5	C32H11.6	0.00347509	-602.336
							col-69	K01A2.7	0.00347509	-554.006
							W03F8.6	W03F8.6	0.00354774	-4.86135
							pgp-9	C47A10.1	0.00364038	-3.06051
							wht-4	F02E11.1	0.00369607	-575.654
							idpp-8	M02G9.3	0.00369607	-539.498
							col-139	F41F3.4	0.00369607	-2.58135
							col-72	W09G10.1	0.00370392	-18.3507
							wrt-4	ZK678.5	0.00370392	-14.424
							EEED8.12	EEED8.12	0.00370392	-8.10616
							K01A12.4	K01A12.4	0.00371493	-2.97507
							K09C8.9	K09C8.9	0.00374314	-563.342
							acs-20	F28D1.9	0.00379282	-5.11976
							col-176	ZC373.7	0.00390671	-6.75352
							noah-2	F52B11.3	0.00390671	-5.22574
							btb-2	T25D10.5	0.00409116	-91.787
							nspd-1	ZK484.8	0.00415139	-5.69491
							pqn-71	T23F1.6	0.00417974	-28.9173
							nspc-17	D1025.8	0.00419648	-3.72175
							ZK1025.3	ZK1025.3	0.00421659	-5.38939
							phat-6	T10B10.6	0.00421659	-3.30474
							C05B5.2	C05B5.2	0.00429331	-11.7991
							epic-3	K08D12.7	0.00436219	-43.7854
							alg-3	T22B3.2	0.0043624	-14.1728
							Y73F4A.2	Y73F4A.2	0.00438249	-3.15632
							srx-68	K07C6.11	0.00446416	-479.594
							ora-1	F57H12.3	0.00450883	-17.716
							sqt-1	B0491.2	0.00458272	-32.9999
							wrt-10	ZK1290.8	0.00465017	-4.8969
							col-171	T10E10.7	0.0046532	-516.581
							F01D5.3	F01D5.3	0.0046532	-4.67405
							F35B3.4	F35B3.4	0.0047165	-7.43061
							nspd-2	K07F5.5	0.00472463	-5.37519
							gsp-4	T03F1.5	0.00477408	-4.83717
							nsph-4.1	Y59E9AL.2	0.00484	-4.6249
							ttbk-8.2	C39H7.1	0.00484701	-9.09751
							Y11D7A.9	Y11D7A.9	0.00487538	-13.9007
							ntc-1	F39C12.4	0.00488066	-3.66009
							F20A1.1	F20A1.1	0.00488066	-3.3684
							abf-4	Y38H6C.22	0.00491846	-459.7
							phy-2	F35G2.4	0.0049211	-2.84708
							T05H10.3	T05H10.3	0.00492763	-12.4072
							srj-4	C27A7.7	0.00512744	-16.0119
							cyp-14A4	R04D3.1	0.00512744	-12.7964
							Y106G6A.4	Y106G6A.4	0.00512744	-7.51339
							C48E7.7	C48E7.7	0.00512744	-5.36839
							nspc-10	F42F12.9	0.00512744	-3.10924
							ZK938.1	ZK938.1	0.00524193	-7.66119
							bli-1	C09G5.6	0.00541967	-21.6319
							K09B3.1	K09B3.1	0.00546817	-35.4394
							F32B6.4	F32B6.4	0.00546817	-23.0741
							fipr-7	C12D8.16	0.00670023	-11.5746
							C33F10.1	C33F10.1	0.00670023	-4.59936
							K11E4.1	K11E4.1	0.00675973	-4.80736
							C18H7.4	C18H7.4	0.00683786	-35.083
							T27C10.8	T27C10.8	0.00684554	-421.465
							bus-5	F53B1.4	0.00686987	-8.25751
							F35C12.3	F35C12.3	0.00689987	-2.74904
							pck-3	H04M03.1	0.00710066	-137.347
							flp-17	C52D10.11	0.00712021	-3.0926
							fipr-3	F23D12.6	0.00715859	-5.01201
							Y57G11A.2	Y57G11A.2	0.00722788	-4.56356
							E02H4.4	E02H4.4	0.00775458	-8.17802
							daf-42	Y40C5A.3	0.00777213	-466.545
							B0393.4	B0393.4	0.00777213	-23.4125
							T04C12.8	T04C12.8	0.00777213	-8.21829
							Y87G2A.19	Y87G2A.19	0.00777213	-2.81766
							C30H6.5	C30H6.5	0.00777216	-436.633
							F53B6.4	F53B6.4	0.00792055	-4.91357
							F07C6.3	F07C6.3	0.00796098	-3.93689
							ZK177.9	ZK177.9	0.00799232	-29.8848
							R08A2.7	R08A2.7	0.00803005	-4.39865
							ZK856.5	ZK856.5	0.0080464	-2.81745
							nspc-9	F42F12.1	0.00844455	-2.63251
							slc-17.8	F25G6.7	0.00880216	-381.245
							W02F12.8	W02F12.8	0.00884149	-15.3746
							dpy-2	T14B4.6	0.00886398	-4.51837
							lpr-4	W04G3.3	0.00903282	-9.01979
							his-70	E03A3.4	0.00954056	-377.813
							Y106G6H.13	Y106G6H.13	0.009573	-6.61666
							clec-229	H02K04.1	0.00961605	-405.464
							gpx-3	C11E4.2	0.00961605	-3.95083
							fipr-6	C12D8.17	0.0100497	-21.1482
							W02B12.12	W02B12.12	0.0104509	-8.94883
							C17F3.3	C17F3.3	0.0105834	-7.89741
							C13A2.9	C13A2.9	0.0109367	-383.384
							K09H11.4	K09H11.4	0.0111691	-400.596
							swt-5	K06A4.4	0.0111691	-395.114
							ZC434.3	ZC434.3	0.0111691	-394.87
							cht-6	T05H4.7	0.0111691	-358.336
							F56D3.1	F56D3.1	0.0115907	-6.40892
							idpp-9	T22B2.6	0.0116548	-345.163
							B0205.13	B0205.13	0.0116548	-3.266
							K06A5.2	K06A5.2	0.0118097	-7.51119
							oac-1	B0399.2	0.0119509	-31.4787
							ant-1.3	K01H12.2	0.0120966	-6.52896
							pqn-54	R09B5.5	0.0123717	-6.31392
							lips-9	F58G1.5	0.0125094	-27.0128
							nspb-9	C01G12.11	0.0126979	-362.257
							cylc-2	C41G7.6	0.0127034	-5.09341
							phat-1	C46H11.8	0.013165	-23.6097
							elo-4	C40H1.4	0.0131685	-11.7688
							F53F1.4	F53F1.4	0.0131918	-2.85072
							Y43F8B.3	Y43F8B.3	0.0132287	-9.30569
							F57B9.3	F57B9.3	0.0134374	-7.83616
							dod-3	C24B9.9	0.0137574	-5.60547
							nspd-10	T27C10.7	0.0140384	-5.10828
							F45D3.4	F45D3.4	0.0140732	-2.5033
							C10G11.8	C10G11.8	0.0143614	-6.92872
							nspb-7	C01G12.2	0.0145294	-338.671
							F56C3.8	F56C3.8	0.0145294	-323.142
							Y37E11B.10	Y37E11B.10	0.014589	-13.2872
							col-10	B0222.8	0.0148663	-5.16537
							spp-13	F08F1.6	0.0151092	-25.8348
							nspd-3	C24D10.7	0.0151092	-5.83945
							pde-6	Y95B8A.10	0.0151092	-2.43898
							W08G11.1	W08G11.1	0.0152808	-362.638
							sms-5	W07E6.3	0.0157176	-5.91275
							hpo-38	Y50D7A.5	0.0158045	-4.35485
							F49C12.15	F49C12.15	0.0158899	-7.07501
							C24D10.2	C24D10.2	0.0160311	-8.49985
							Y45F3A.8	Y45F3A.8	0.0160699	-418.646
							kin-24	K07F5.4	0.0160932	-423.967
							T14B1.1	T14B1.1	0.0161185	-3.88922
							Y51H7C.13	Y51H7C.13	0.016557	-3.38398
							W05E10.2	W05E10.2	0.0166535	-3.87087
							ZK1248.5	ZK1248.5	0.0171253	-385.724
							Y66D12A.3	Y66D12A.3	0.017485	-347.565
							F46C8.8	F46C8.8	0.0178019	-9.92356
							T22D1.18	T22D1.18	0.0181752	-339.691
							oac-49	T26H2.7	0.0186574	-384.772
							ldh-1	F13D12.2	0.0188429	-2.14932
							clec-19	F36H5.6	0.019097	-348.37
							R07B1.9	R07B1.9	0.019097	-14.9567
							grd-6	T18H9.1	0.0195461	-14.7123
							ZK262.2	ZK262.2	0.0195842	-3.23441
							cdr-4	K01D12.11	0.019825	-2.32556
							Y11D7A.5	Y11D7A.5	0.0199247	-296.929
							F13H8.5	F13H8.5	0.0200916	-7.41872
							Y110A2AL.9	Y110A2AL.9	0.020191	-6.8698
							alg-4	ZK757.3	0.0204486	-11.4565
							lpr-5	W04G3.2	0.0219028	-6.83903
							ZK742.7	ZK742.7	0.0219621	-4.02922
							ent-3	K02E11.1	0.022049	-365.134
							dod-22	F55G11.5	0.0223481	-20.2652
							F59A6.4	F59A6.4	0.0223949	-300.08
							D2024.4	D2024.4	0.0224368	-379.323
							odr-7	T18D3.2	0.0228825	-338.144
							suro-1	R11A5.7	0.0228825	-5.63759
							ubxn-5	T01E8.9	0.0230345	-13.7723
							cutl-27	C29E6.4	0.0233655	-302.036
							cpg-19	C06G1.2	0.0234509	-293.493
							nsph-4.2	Y59E9AL.3	0.0234509	-9.05012
							asp-8	F59D6.3	0.0234509	-3.21099
							clec-60	ZK666.6	0.023457	-26.2752
							clec-178	T19E7.1	0.0234704	-2.48728
							Y37A1B.7	Y37A1B.7	0.0238509	-8.17555
							C14A6.13	C14A6.13	0.0241493	-318.093
							Y80D3A.8	Y80D3A.8	0.0243571	-296.133
							cky-1	C15C8.2	0.0244276	-313.916
							F49E10.2	F49E10.2	0.0247705	-29.8434
							ZC123.1	ZC123.1	0.0251241	-7.64837
							R10E9.2	R10E9.2	0.0254567	-5.85738
							lep-5	H36L18.2	0.0256278	-2.11608
							F41H10.1	F41H10.1	0.0259864	-4.42433
							pck-1	W05G11.6	0.0261483	-2.31556
							Y105E8A.13	Y105E8A.13	0.0262531	-12.2214
							lrpc-1	M03E7.4	0.0264439	-274.415
							Y71G12B.22	Y71G12B.22	0.0264439	-267.024
							col-58	F26B1.4	0.0264439	-14.5352
							poml-4	K05F6.11	0.0264439	-8.73621
							ZK84.5	ZK84.5	0.0267559	-339.281
							T13C2.2	T13C2.2	0.0273346	-4.54373
							Y69A2AR.22	Y69A2AR.22	0.0274303	-2.96186
							M03F4.6	M03F4.6	0.0285972	-5.61173
							ZK809.1	ZK809.1	0.0286259	-271.752
							idpb-2	C27A2.5	0.0290753	-269.12
							ttr-27	R90.2	0.0291934	-3.07911
							F55G11.2	F55G11.2	0.029621	-77.2831
							gst-7	F11G11.2	0.029621	-2.74082
							Y47D9A.3	Y47D9A.3	0.0300313	-264.517
							abf-3	F54B8.5	0.0306525	-338.37
							col-108	Y41D4A.2	0.0309246	-285.63
							ins-24	ZC334.3	0.0309246	-2.55995
							dpf-6	F44B9.1	0.0312071	-6.51879
							nspb-10	C01G12.6	0.0316014	-16.4799
							gipc-1	C35D10.2	0.0316171	-7.52435
							T21C9.9	T21C9.9	0.0317788	-10.9432
							F35C11.3	F35C11.3	0.0319072	-311.579
							clec-233	F21H7.4	0.0321856	-19.4651
							K07A3.3	K07A3.3	0.0326378	-38.7596
							ador-1	T21B4.4	0.0326378	-3.2685
							unc-54	F11C3.3	0.0327722	-2.13931
							sqrd-1	F02H6.5	0.0330856	-3.40785
							nsph-3.1	Y69E1A.2	0.0331086	-3.39829
							moa-1	R155.2	0.0333291	-331.641
							nspc-13	F42F12.6	0.0340184	-2.89366
							F41C3.2	F41C3.2	0.0346342	-3.0579
							W01B6.5	W01B6.5	0.0346693	-41.164
							F58H1.2	F58H1.2	0.0346693	-6.71542
							rnh-1.1	ZK1290.6	0.0351916	-24.8258
							H34I24.2	H34I24.2	0.0351916	-2.61309
							ZC84.6	ZC84.6	0.0353379	-274.845
							C38H2.2	C38H2.2	0.0353702	-2.27081
							ZK829.3	ZK829.3	0.0361117	-245.968
							idpb-4	T01B7.8	0.0365502	-272.955
							R12C12.10	R12C12.10	0.0366699	-241.085
							F36A2.10	F36A2.10	0.0373459	-5.29026
							col-92	W05B2.6	0.0373459	-2.42484
							pqn-63	T06E4.11	0.0378711	-18.4667
							Y43F8A.1	Y43F8A.1	0.0384672	-15.6833
							idpp-7	T23F6.1	0.038805	-57.1902
							col-163	F46B3.17	0.0390277	-50.057
							hhat-1	ZC101.3	0.0391896	-7.27076
							R05H11.2	R05H11.2	0.0396326	-22.827
							scl-1	F49E11.9	0.0398397	-257.121
							C28C12.11	C28C12.11	0.0398397	-7.37161
							appg-1	M02G9.1	0.0400262	-29.5284
							ZK849.6	ZK849.6	0.0400499	-281.589
							spp-31	Y77E11A.14	0.0400499	-38.4496
							F58A6.9	F58A6.9	0.0400499	-8.61935
							cpg-22	T10E9.3	0.0400499	-4.2079
							nep-13	F39E9.4	0.0401091	-315.888
							C14C10.1	C14C10.1	0.0401091	-5.76019
							C13A2.1	C13A2.1	0.0403807	-238.044
							asp-17	Y39B6A.24	0.0407471	-217.163
							gsp-3	W09C3.6	0.0417757	-3.48471
							ptr-18	Y38F1A.3	0.0422966	-4.72331
							B0410.3	B0410.3	0.0422966	-2.92869
							B0261.6	B0261.6	0.0427948	-4.85614
							srlf-6	C32H11.8	0.0431771	-15.5029
							K05F1.9	K05F1.9	0.0431771	-4.67275
							C03B8.3	C03B8.3	0.0433643	-62.3116
							rpl-42	C09H10.1	0.0437256	-247.466
							F56D6.13	F56D6.13	0.0439154	-59.1357
							F19G12.2	F19G12.2	0.0439412	-236.707
							Y46G5A.38	Y46G5A.38	0.0439412	-220.608
							T02B11.4	T02B11.4	0.0439412	-2.38689
							col-61	C01H6.1	0.0442984	-30.5299
							C28D4.8	C28D4.8	0.0448304	-215.275
							Y116F11B.7	Y116F11B.7	0.0449278	-251.122
							W03C9.8	W03C9.8	0.0450846	-241.678
							C49H3.12	C49H3.12	0.0458129	-245.569
							F36D3.16	F36D3.16	0.0458129	-232.892
							cutl-5	F10E7.10	0.0459542	-268.067
							W03B1.5	W03B1.5	0.0462817	-243.696
							M04B2.6	M04B2.6	0.0464332	-3.44884
							Y110A2AL.3	Y110A2AL.3	0.0468014	-7.66348
							Y116A8C.23	Y116A8C.23	0.0468108	-245.293
							srt-64	C03A7.9	0.0474872	-202.794
							W09B7.2	W09B7.2	0.0474872	-27.2922
							T08B6.9	T08B6.9	0.0476572	-98.248
							fipr-8	C12D8.6	0.0479823	-5.57724
							R07B1.5	R07B1.5	0.0483221	-234.645
							F28E10.4	F28E10.4	0.048485	-238.041
							ZC581.7	ZC581.7	0.0486845	-47.1679
							R03D7.2	R03D7.2	0.0489564	-3.88304
							sym-2	ZK1067.6	0.0496678	-2.58109
