# Supplementary material for: RNAi-dependent expression of sperm genes in ADL chemosensory neurons is required for olfactory responses in Caenorhabditis elegans
Source: Front Mol Biosci. 2024 Jul 11;11:1396587. doi: 10.3389/fmolb.2024.1396587 (PMC11269235; doi:10.3389/fmolb.2024.1396587)
Supplement: Supplementary file 1 [file DataSheet2.zip › Ow et al_supplemental tables/Table S9.xlsx]

## Sheet: Sheet1
Table S9: WT DE Down and Up genes in this study present in germline-specific gene list (Ortiz et al. 2014)
Gene Name	Sequence Name
B0041.11	B0041.11
pitr-3	B0222.3
col-144	B0222.6
col-145	B0222.7
col-10	B0222.8
B0261.6	B0261.6
ckb-2	B0285.9
B0393.4	B0393.4
nhx-2	B0495.4
lys-7	C02A12.4
C02F5.14	C02F5.14
C03B8.3	C03B8.3
C04F12.7	C04F12.7
vit-5	C04F6.1
msp-36	C04G2.4
nsph-3.2	C04G2.9
C05B5.2	C05B5.2
pho-11	C05C10.4
nrf-6	C08B11.4
msp-55	C09B9.6
mlt-10	C09E8.3
col-39	C09G5.4
rpl-42	C09H10.1
C10C5.4	C10C5.4
C10G11.8	C10G11.8
daf-36	C12D8.5
C14A6.13	C14A6.13
C14C10.1	C14C10.1
C14C6.5	C14C6.5
col-62	C15A11.6
C15C6.2	C15C6.2
hrg-7	C15C8.3
C17F3.3	C17F3.3
lys-8	C17G10.5
C18H7.4	C18H7.4
C18H9.6	C18H9.6
C24D10.2	C24D10.2
nspd-3	C24D10.7
C27D6.3	C27D6.3
C28C12.11	C28C12.11
C28D4.8	C28D4.8
col-90	C29E4.1
col-125	C29F4.1
best-7	C29F4.2
C30G12.2	C30G12.2
dpy-8	C31H2.2
C33F10.1	C33F10.1
C33F10.11	C33F10.11
col-113	C34D4.15
msp-50	C34F11.4
msp-49	C34F11.6
col-107	C34H4.4
msd-4	C35D10.11
gipc-1	C35D10.2
cyp-25A2	C36A4.2
C38H2.2	C38H2.2
C39B5.5	C39B5.5
ttbk-8.2	C39H7.1
elo-4	C40H1.4
cylc-2	C41G7.6
vit-2	C42D8.2
col-180	C44C10.1
col-14	C46A5.3
C48E7.7	C48E7.7
phat-7	C49G7.3
col-161	C50B6.4
C52B11.5	C52B11.5
col-138	C52D10.13
C56C10.4	C56C10.4
E01G4.6	E01G4.6
his-70	E03A3.4
ssp-9	E03H12.10
E03H12.5	E03H12.5
wht-4	F02E11.1
F07A5.2	F07A5.2
pho-13	F07H5.9
pcyt-1	F08C6.2
col-130	F08G5.4
col-91	F09G8.6
F10C1.9	F10C1.9
F10D11.6	F10D11.6
fat-7	F10D2.9
unc-54	F11C3.3
col-73	F11G11.12
gst-7	F11G11.2
ldh-1	F13D12.2
F13H8.5	F13H8.5
pud-2.1	F15E11.1
pud-1.1	F15E11.13
pud-2.2	F15E11.14
col-12	F15H10.1
col-13	F15H10.2
F17E9.5	F17E9.5
F20A1.1	F20A1.1
asp-12	F21F8.4
F21H7.5	F21H7.5
col-60	F22D6.10
ifd-2	F25E2.4
msp-3	F26G1.7
F27C1.1	F27C1.1
dpy-5	F27C1.8
acs-20	F28D1.9
F28E10.4	F28E10.4
col-111	F29B9.9
dpy-13	F30B5.1
fbxa-72	F31F4.15
spe-18	F32A11.3
F32B6.4	F32B6.4
sss-1	F32B6.5
msp-77	F32B6.6
F35C11.3	F35C11.3
F35C12.3	F35C12.3
clec-63	F35C5.6
clec-65	F35C5.8
phy-2	F35G2.4
F36A2.10	F36A2.10
F36D3.16	F36D3.16
msp-19	F36H12.7
col-81	F38A3.1
ram-2	F38A3.2
F38H4.4	F38H4.4
nep-13	F39E9.4
grl-27	F40C5.3
wrk-1	F41D9.3
col-139	F41F3.4
msd-3	F44D12.7
F44E2.7	F44E2.7
F45D11.14	F45D11.14
F45D3.4	F45D3.4
warf-1	F45E4.1
lin-42	F47F6.1
F48E3.2	F48E3.2
F49C12.15	F49C12.15
col-133	F52B11.4
F52F12.5	F52F12.5
F53B6.4	F53B6.4
F53F1.4	F53F1.4
F53F4.13	F53F4.13
col-45	F53G12.7
col-38	F54C9.4
col-126	F54D1.2
col-127	F54D1.3
dhgd-1	F54D5.12
nep-17	F54F11.2
col-154	F55C10.2
F55F10.1	F55F10.1
F56A4.2	F56A4.2
F56D6.13	F56D6.13
clec-67	F56D6.2
F57B9.3	F57B9.3
gfi-1	F57F4.3
msp-45	F58A6.8
F58A6.9	F58A6.9
col-104	F58F6.1
F58H1.2	F58H1.2
F59A6.4	F59A6.4
F59B1.2	F59B1.2
vit-3	F59D8.1
vit-4	F59D8.2
H34I24.2	H34I24.2
lep-5	H36L18.2
cdr-4	K01D12.11
ant-1.3	K01H12.2
ent-3	K02E11.1
far-8	K02F3.3
gln-2	K03H1.1
ifa-4	K05B2.3
K05F1.9	K05F1.9
K06A5.2	K06A5.2
K07A3.3	K07A3.3
msp-81	K07F5.1
ssq-1	K07F5.11
msp-10	K07F5.2
msp-56	K07F5.3
kin-24	K07F5.4
nspd-2	K07F5.5
vit-6	K07H8.6
K08D12.4	K08D12.4
K08F4.5	K08F4.5
msp-38	K08F4.8
pbo-4	K09C8.1
cpg-7	K09E4.6
vit-1	K09F5.2
cysl-2	K10H10.2
K10H10.4	K10H10.4
asah-1	K11D2.2
M03F4.6	M03F4.6
M05D6.2	M05D6.2
col-77	M195.1
M7.12	M7.12
R03D7.2	R03D7.2
ugt-47	R04B5.9
msp-31	R05F9.13
tag-209	R06F6.11
rips-1	R08E5.3
R09E10.6	R09E10.6
R10E9.2	R10E9.2
suro-1	R11A5.7
moa-1	R155.2
ant-1.4	T01B11.4
ubxn-5	T01E8.9
T02B11.3	T02B11.3
phat-4	T05B4.3
col-147	T06E4.4
col-146	T06E4.6
anp-1	T07F10.1
T08B2.12	T08B2.12
T08B6.9	T08B6.9
col-167	T10E10.2
col-169	T10E10.5
col-170	T10E10.6
col-157	T11F9.9
msp-79	T13F2.10
msp-78	T13F2.11
T15B7.1	T15B7.1
pat-12	T17H7.4
dod-6	T20G5.7
dpy-9	T21D12.2
pgp-6	T21E8.1
alg-3	T22B3.2
T22C1.8	T22C1.8
T23B3.5	T23B3.5
btb-2	T25D10.5
nspd-10	T27C10.7
T27C10.8	T27C10.8
T28A11.2	T28A11.2
col-117	T28C6.4
col-3	T28C6.6
ssq-4	T28H11.1
ssq-2	T28H11.5
W01B6.5	W01B6.5
W02B12.12	W02B12.12
W03B1.5	W03B1.5
W03C9.8	W03C9.8
W03D8.9	W03D8.9
col-92	W05B2.6
col-88	W05G11.3
pck-1	W05G11.6
W06A7.4	W06A7.4
cpr-5	W07B8.5
col-123	W08D2.6
W09B7.2	W09B7.2
gsp-3	W09C3.6
mua-6	W10G6.3
Y105E8A.13	Y105E8A.13
Y106G6A.4	Y106G6A.4
Y106G6H.13	Y106G6H.13
Y116A8C.23	Y116A8C.23
Y116F11B.7	Y116F11B.7
col-120	Y11D7A.11
clec-209	Y19D10A.9
pud-1.2	Y19D10B.7
lys-1	Y22F5A.4
lys-2	Y22F5A.5
col-162	Y2H9A.3
Y37E11B.10	Y37E11B.10
Y38C1AA.7	Y38C1AA.7
Y39B6A.5	Y39B6A.5
dpy-4	Y41E3.2
nspd-7	Y43C5A.1
Y47D9A.3	Y47D9A.3
Y47G6A.15	Y47G6A.15
Y47G6A.33	Y47G6A.33
col-71	Y49F6B.10
hpo-38	Y50D7A.5
col-137	Y51H4A.9
Y51H7C.15	Y51H7C.15
Y53F4B.11	Y53F4B.11
Y54G2A.12	Y54G2A.12
clec-85	Y54G2A.6
rol-1	Y57A10A.11
lgc-26	Y58G8A.1
nsph-4.1	Y59E9AL.2
nsph-4.2	Y59E9AL.3
cylc-1	Y59E9AL.6
Y59E9AR.7	Y59E9AR.7
Y65B4BL.1	Y65B4BL.1
grl-16	Y65B4BR.6
Y66D12A.3	Y66D12A.3
Y69E1A.1	Y69E1A.1
nsph-3.1	Y69E1A.2
Y71G12B.22	Y71G12B.22
bli-6	Y73B6BL.34
Y73F4A.1	Y73F4A.1
acs-5	Y76A2B.3
Y80D3A.8	Y80D3A.8
Y87G2A.2	Y87G2A.2
pde-6	Y95B8A.10
ssq-3	ZC477.1
ZC581.7	ZC581.7
col-97	ZK1010.7
sym-2	ZK1067.6
ZK1248.5	ZK1248.5
msp-64	ZK1248.6
rnh-1.1	ZK1290.6
msp-65	ZK354.1
ZK354.2	ZK354.2
msp-113	ZK354.4
msp-51	ZK354.5
nspd-1	ZK484.8
msp-152	ZK546.6
glb-1	ZK637.13
alg-4	ZK757.3
ZK809.1	ZK809.1
ZK84.5	ZK84.5
ZK849.6	ZK849.6
ZK856.5	ZK856.5
ZK938.1	ZK938.1
