# Supplementary material for: RNAi-dependent expression of sperm genes in ADL chemosensory neurons is required for olfactory responses in Caenorhabditis elegans
Source: Front Mol Biosci. 2024 Jul 11;11:1396587. doi: 10.3389/fmolb.2024.1396587 (PMC11269235; doi:10.3389/fmolb.2024.1396587)
Supplement: Supplementary file 1 [file DataSheet2.zip › Ow et al_supplemental tables/Table S20.xlsx]

## Sheet: Figure 4
Figure 4: Major sperm proteins are expressed in ADL neurons
Figure 4B: Quantification of msp relative to gfp smFISH intensity in ADL							Figure 4D: Quantification of MSP immunofluorescence intensity relative to the intensity of GFP immunofluorescence						Figure 4F: Quantification of MSP immunofluorescence intensity relative to the intensity of GFP immunofluorescence
Wild-type	nrde-3						WT CON	WT PDPhe					Wild-type	gsp-3 gsp-4
106.847	0.02736						25.2872	2.8621					17.527	1.89671
54.1916	0.02311						34.1044	-0.331867					12.9904	1.78714
1.35395	0.08105						45.4643	-1.43794					18.4554	4.5821
0.60833	1.23568						57.2949	10.9596					32.8934	3.72926
0.25496	-0.39						43.7558	5.21412					20.9508	1.67959
31.7339	0.20358						41.2985	9.86182					12.1277	-2.1609
20.7732	0.89426						50.8972	1.58774					8.80464	6.03712
33.9127	1.7777						41.2933	4.4598					32.7059	1.33079
32.9747	-2.8176						64.9221	4.78907					28.2802	-0.211
5.92788	-2.9378						53.3831	10.9275					27.1126	1.47323
3.18239	-1.7567						47.373	0.33379					7.15126	2.99689
3.18239	-1.7567						38.6534	0.199002					16.6686	4.00732
29.8578	-1.0378						34.5846	4.97054					17.631	5.11
10.2958	2.16721						46.4396	8.13639					37.0788	13.3857
1.86961	0.34373						54.6222	18.8875					32.7489	2.90417
6.77538	0.45672						95.5903	16.7397					7.23148	0.46227
5.19827	-0.4434						74.5873	21.2552					5.09	-3.3743
	-0.67						52.0289	2.3753					11.3241	5.45695
	1.10913						22.6348	1.82143					7.09535	0.08325
	0.34004						47.1665	0.0111402					17.7048	2.92471
							39.267	1.57604					24.3496	4.91991
							3.05756	7.42371					24.4843	4.47379
							10.4484	22.7493					29.3308	4.39286
							1.31524	14.0876					9.4172	2.91985
							2.71788	6.52284					20.9492	7.81444
							3.87506	0.170964					31.7129	11.8638
							8.28322	22.1871					8.44948
							10.2415	9.28512					16.3871
							28.4265	11.2639					28.9815
							26.2872	18.0943					42.6784
							5.5292	1.73036					32.173
							21.3864	7.55931					27.2634
							22.1589	16.7855					16.7786
							16.0174	12.7716					11.255
							12.8261	13.1102					6.82871
							15.0801	3.83526					11.0273
							18.4688	34.8839					16.2029
							3.50068	22.8722
							4.05422	13.1863
							19.4882	6.43288
							10.1075	19.515
							54.9604	9.49291
							20.4159	3.218
							7.40228	1.70812
							8.04528	10.6014
							12.3764	2.67108
								-3.30178
								2.25222

## Sheet: Figure 5B
Figure 5B: Fraction of animals with ADLON status in wild-type, gsp-3(tm1647), and gsp-4(y148) CON and PDPhe one-day adults expressing the osm-9p::gfp transgene reporter.
	ADL
	ON	OFF	Total	Fraction of animals with ADL ON	Fraction of animals with ADL OFF
SH51 pdrIs1 CONphe	4	0	4	1	0
SH51 pdrIs1 PDphe	4	23	27	0.148148	0.851852
SH51 pdrIs1 CONphe	12	5	17	0.705882	0.294118
SH51 pdrIs1 PDphe	5	27	32	0.15625	0.84375
SH51 pdrIs1 CONphe	20	8	28	0.714286	0.285714
SH51 pdrIs1 PDphe	5	27	32	0.15625	0.84375
SH51 pdrIs1 CONphe	18	15	33	0.545455	0.454545
SH51 pdrIs1 PDphe	6	28	34	0.176471	0.823529
SH51 pdrIs1 CONphe	22	11	33	0.666667	0.333333
SH51 pdrIs1 PDphe	4	30	34	0.117647	0.882353
SH387 gsp-3(tm1647); pdrIs1 CONphe	1	13	14	0.0714286	0.928571
SH387 gsp-3(tm1647); pdrIs1 PDphe	1	7	8	0.125	0.875
SH388 gsp-4(y148); pdrIs1 CONphe	1	1	2	0.5	0.5
SH388 gsp-4(y148); pdrIs1 PDphe	5	25	30	0.166667	0.833333
SH387 gsp-3(tm1647); pdrIs1 CONphe	2	5	7	0.285714	0.714286
SH387 gsp-3(tm1647); pdrIs1 PDphe	3	9	12	0.25	0.75
SH388 gsp-4(y148); pdrIs1 CONphe	4	1	5	0.8	0.2
SH388 gsp-4(y148); pdrIs1 PDphe	6	26	32	0.1875	0.8125
SH387 gsp-3(tm1647); pdrIs1 CONphe	18	14	32	0.5625	0.4375
SH387 gsp-3(tm1647); pdrIs1 PDphe	0	16	16	0	1
SH388 gsp-4(y148); pdrIs1 CONphe	4	0	4	1	0
SH388 gsp-4(y148); pdrIs1 PDphe	3	31	34	0.0882353	0.911765
SH387 gsp-3(tm1647); pdrIs1 CONphe	4	31	35	0.114286	0.885714
SH387 gsp-3(tm1647); pdrIs1 PDphe	6	22	28	0.214286	0.785714
SH388 gsp-4(y148) CONphe	24	11	35	0.685714	0.314286
SH388 gsp-4(y148) PDphe	6	29	35	0.171429	0.828571

## Sheet: Figure 5C
Figure 5C: Fraction of one-day old wild-type, osm-9(ky10), gsp-3(tm1647), gsp-4(y148), and gsp-3(tm1647) gsp-4(y148) CON adults reversing in ascr#3 avoidance behavior assays.
WT	osm-9	gsp-3	gsp-4	gsp-3 gsp-4
0.75	0.333333	0.454545	0.666667	0.666667
0.75	0	0.5	0.5	0.909091
0.5	0	0.583333	0.5	0.833333
0.727273	0.0833333	0.416667	0.583333	0.5
0.583333	0.166667	0.5	0.25	0.583333
0.916667	0	0.727273	0.5	0.416667
0.666667	0			0.5
0.583333	0.25			0.75
0.75				0.909091

## Sheet: Figure 5D
Figure 5D: Avoidance index of one-day old wild-type, osm-9(ky10), gsp-3(tm1647), and gsp-3(tm1647) gsp-4(y148) CON adults in response to 1-octanol. Additional strains include expression of GSP-3 (gsp-3; sre-1p::gsp-3::gfp) or MSP-19 (gsp-3; sre-1p::msp-19::gfp lines 1 and 2) in ADL neurons in gsp-3 mutants.
					gsp-3; sre-1p::msp-19::gfp
WT	osm-9	gsp-3	gsp-3 gsp-4	gsp-3; sre-1p::gsp-3::gfp	line 1	line 2
-0.456853	-0.113402	0.210526	0.0526316	-0.189655	0.0775194	0.0727273
-0.298319	-0.214912	-0.142857	0.0596027	0.0361446	-0.1	-0.152941
-0.668224	-0.284672	-0.0628272	-0.0315789	-0.153846	0.2	0.0863309
-0.502645	-0.293194	0.00787402	-0.0740741	0.0673575
-0.396552	-0.214286		0.304878
-0.535971	-0.0542857		-0.0324324
-0.580952	-0.244444		-0.0821918
-0.644809
-0.461539
-0.776596
-0.675

## Sheet: Figure 5E
Figure 5E: Fraction of one-day old wild-type, osm-9(ky10), gsp-3(tm1647), gsp-4(y148), and gsp-3(tm1647) gsp-4(y148) CON adults reversing upon exposure to 1M glycerol.
WT	osm-9	gsp-3	gsp-4	gsp-3 gsp-4
0.666667	0.416667	0.909091	0.833333	0.5
0.833333	0.666667	0.666667	0.5	0.818182
1	0.166667	0.75	0.916667	0.666667
0.818182	0.166667	0.916667	0.833333	0.727273
0.636364	0.25	0.833333	0.583333	0.5
1	0.0833333	1	0.909091	0.666667
0.916667	0.0833333			0.833333
0.833333	0.0833333			0.583333
0.916667				0.818182

## Sheet: Figure 5F
Figure 5F: Chemotaxis indexes of one-day old wild-type, osm-9(ky10), nrde-3(gg66), gsp-3(tm1647), gsp-4(y148), and gsp-3(tm1647) gsp-4(y148) CON adults in response to diacetyl. Additional strains include expression of GSP-3 (gsp-3; sre-1p::gsp-3::gfp) or MSP-19 (gsp-3; sre-1p::msp-19::gfp lines 1 and 2) in ADL neurons in gsp-3 mutants.
							gsp-3; sre-1p::msp-19::gfp
WT	osm-9	nrde-3	gsp-3	gsp-4	gsp-3 gsp-4	gsp-3; sre-1p::gsp-3::gfp	line 1	line 2
0.5625	0.0236842	0.456763	0.365979	0.51963	0.307692	0.386364	0.444444	0.416667
0.684211	0	0.336066	0.305556	0.458333	0.125	0.444444	0.467213	0.5
0.781437	0	0.803347	-0.014218	0.543956	0.118644	0.637931	0.559524	0.526316
0.880859	0.0857143	0.719212	0.357143	0.721014	0.326923
0.775819	0.0192308	0.703333	0.333333	0.729659	0.214286
0.857477	0.286713	0.67033	0.550607	0.759124	0.163636
0.688889	0.0382166	0.675824	0.392523	0.889764	0.380952
0.748011	0.15		0.416667
0.895105	0.0766423		0.54955
0.593626	0.0529801		0.417355
0.637427	0.0433071
0.602941	-0.0064309
0.786325
0.848101
0.794224

## Sheet: Figure 5G
Figure 5G: Chemotaxis indexes of one-day old wild-type, osm-9(ky10), nrde-3(gg66), gsp-3(tm1647), gsp-4(y148), and gsp-3(tm1647) gsp-4(y148) CON adults in response to benzaldehyde. Additional strains include expression of GSP-3 (gsp-3; sre-1p::gsp-3::gfp) or MSP-19 (gsp-3; sre-1p::msp-19::gfp lines 1 and 2) in ADL neurons in gsp-3 mutants.
							gsp-3; sre-1p::msp-19::gfp
WT	osm-9	nrde-3	gsp-3	gsp-4	gsp-3 gsp-4	gsp-3; sre-1p::gsp-3::gfp	line 1	line 2
0.645683	0.221053	0.484772	0.0104712	0.713924	0	0.28	0.130435	0.15
0.653731	0	0.476077	-0.0705128	0.492918	-0.0689655	0	-0.0645161	0.0307692
0.842912	0.183206	0.4	0.354701	0.658333	0.0191083	-0.363636	-0.037594	-0.207792
0.81087	0.296296	0.818182	-0.0366492	0.691919	0.0131579
0.843612	0.113208	0.690096	-0.0472441	0.81137	0
0.697674	0.07173	0.831099	0.0379747	0.832117	-0.0063694
0.767327	0.0620155	0.939891	0.0106762	0.884146	0.0789474
0.79065	0.190476		-0.031746
0.898649	0.549738		-0.0956938
0.845878	0.312849		0.057554
0.796935	0.555556
0.712687	0.297189
1
0.975945
0.921965

## Sheet: Figure 6
Figure 6: ADL chemosensory neurons contribute to fecundity
Figure 6A: Fraction of one-day old wild-type and hlh-4(tm604) CON adults reversing in response to ascr#3					Figure 6B: Fraction of one-day old wild-type and hlh-4(tm604) CON adults reversing in response to 1M glycerol					Figure 6C: Brood size assays of wild-type and hlh-4(tm604) CON adults					Figure 6D: Brood size assays of CON adults with (+) or without (-) extra-chromosomal arrays consisting of tetanus toxin (TeTx) or a gain-of-function constitutively active protein kinase C isoform gene (pkc-1 (gf)) under the control of the sre-1 promoter (sre-1p).
N2	hlh-4				N2	hlh-4				N2	hlh-4				"TeTx (-)"	"TeTx (+)"	"pkc-1(gf) (-)"	"pkc-1(gf) (+)"
0.83333	0.25				0.75	0.5				359	217				346	162	327	175
0.75	0.16667				0.75	0.66667				342	347				321	314	351	372
0.5	0				0.83333	0.83333				267	389				334	166	366	263
0.83333	0.16667				0.83333	0.58333				379	379				320	343	345	304
0.75	0.08333				0.75	0.83333				149	393				328	410	206	338
0.90909	0.08333				1	1				380	357				325	153	257	280
1	0.08333				1	0.91667				261	304				313	355	330	392
										296	368				329	387	312	318
										155	353				335	234	263	349
										373	409				321	340	130	335
										355	341				308	255	337	296
										403	331				398	338	329	270
										348	196				325	322	331	92
										380	323				371	179	107	369
										388	210				322	237	305	300
										380	140				376	316	309	370
										349	357				346	393	149	294
										333	357				329	172	39	227
										386	333				377	293	349	335
										326	149				234	176	136	328
										339	320				476	345	355	331
										265	345				317	370	386	198
										321	339				429	344	76	245
										134	333				401	193	290	204
										66	353				362	242	334	169
										297	323				383	329	338	425
										280	277				368	353	207	245
										302	293				376	347	383	142
										365	251				367	223	341	343
										335	346				292	410	305	346
										360	316				349	182	339	339
										358	325				331	400	382	403
										319	305				322	453	155	324
										257	385				319	217	393	322
										336	383				273	185	387	324
										327	399				396	331	214	294
										157	353				422	385	353	305
										334	308				309	379	370	311
															430	291	307
															331

## Sheet: Figure 7
Figure 7: Endogenous small RNAi pathways mediate ascr#3 avoidance response. Data represents fraction of population reversing in response to ascr#3.
WT	osm-9	glp-1		WT	fem-1	fog-2		WT	hrde-1		WT	wago-1		WT	wago-4		WT	prg-1		WT	prg-2		WT	ppw-1	ppw-2		WT	alg-1	alg-2
0.75	0.166667	0.5		0.4	0.4	0.7		0.545455	0.8		0.2	0.4		0.2	0.5		0.666667	0.8		0.5	0.5		0.7	0.166667	0.4		0.3	0	0.4
0.75	0.166667	0.583333		0.6	0.3	0.7		0.7	0.5		0.363636	0.4		0.6	0.6		0.3	0.6		0.4	0.5		0.5	0.4	0.6		0.5	0	0.1
0.666667	0	0.916667		0.6	0.8	0.3		0.3	0.9		0.3	0.7		0.363636	0.5		0.4	0.6		0.5	0.6		0.4	0.3	0.5		0.4	0	0.5
0.636364		0.416667		0.6	0.5	0.8		0.6	0.6		0.2	0.3		0.5	0.3		0.6	0.8		0.4	0.6		0.6	0.2	0.3		0.4	0.2	0.5
0.75		0.416667		0.3	0.4	0.4		0.4	0.3		0.4	0.5		0.2	0.7		0.5	0.4		0.666667	0.4		0.4	0.7	0.8		0.6	0	0.6
				0.2	0.7	0.6		0.4	0.6		0.6	0.3		0.4	0.7		0.2	0.5		0.3	0.4		0.4	0	0.3		0.5	0	0.6
				0.4	0.3	0.625		0.6	0.9		0.272727	0.2		0.6	0.7		0.5	0.5		0.5	0.6		0.6	0.4	0.3		0.363636		0.2
				0.3	0.1	0.222222								0.272727	0.5								0.6		0.3
																							0.454545
																							0.6
																							0.3

## Sheet: Figure 8
Figure 8: The AGO gene Y49F6A.1/wago-11 is required for ascr#3 avoidance behavior
Figure 8B: Fraction of animals with ADLON status in wild-type and wago-11 CON and PDPhe one-day adults expressing the osm-9p::gfp transgene reporter
	ADL
	ON	OFF	Total	Fraction of animals with ADL ON	Fraction of animals with ADL OFF
SH51 pdrIs1 CONphe	4	0	4	1	0
SH51 pdrIs1 PDphe	4	23	27	0.148148	0.851852
SH389 wago-11(tm1127); pdrIs1 CONphe	2	0	2	1	0
SH399 wago-11(tm1127); pdrIs1 PDphe	4	22	26	0.153846	0.846154
SH51 pdrIs1 CONphe	12	5	17	0.705882	0.294118
SH51 pdrIs1 PDphe	5	27	32	0.15625	0.84375
SH389 wago-11(tm1127); pdrIs1 CONphe	18	8	26	0.692308	0.307692
SH399 wago-11(tm1127); pdrIs1 PDphe	5	29	34	0.147059	0.852941
SH51 pdrIs1 CONphe	20	8	28	0.714286	0.285714
SH51 pdrIs1 PDphe	5	27	32	0.15625	0.84375
SH389 wago-11(tm1127); pdrIs1 CONphe	15	5	20	0.75	0.25
SH389 wago-11(tm1127); pdrIs1 PDphe	5	32	37	0.135135	0.864865
SH51 pdrIs1 CONphe	22	11	33	0.666667	0.333333
SH51 pdrIs1 PDphe	4	30	34	0.117647	0.882353
SH389 wago-11(tm1127) CONphe	24	10	34	0.705882	0.294118
SH389 wago-11(tm1127) PDphe	4	29	33	0.121212	0.878788
Figure 8C: Fraction of one-day old wild-type and wago-11(tm1127) CON adults that respond to ascr#3
WT	wago-11
0.5	0.1
0.454545	0.3
0.6	0.2
0.727273	0.0833333
0.583333	0
0.916667	0.25
0.666667	0.333333
0.583333	0
0.75	0.0833333
Figure 8D: Avoidance index of 1-octanol by one-day old WT and wago-11(tm1127) CON adults
WT	wago-11
-0.456853	-0.413934
-0.247706	-0.19863
-0.298319	-0.365759
-0.668224	-0.431138
-0.502645	-0.489011
-0.396552	-0.580524
-0.535971	-0.52924
-0.27907	-0.442786
-0.189189	-0.395105
-0.580952	-0.342857
-0.644809	-0.242424
Figure 8E: Benzaldehyde and diacetyl chemotaxis indexes of one-day old WT and wago-11(tm1127) CON adults
Benzaldehyde		Diacetyl
WT	wago-11	WT	wago-11
0.645683	0.493274
0.653731	0.502183	0.684211	0.45614
0.767327	0.832461	0.688889	0.745
0.79065	0.8	0.748011	0.609524
0.898649	0.843137	0.895105	0.623853
0.845878	0.928287	0.593626	0.542857
0.796935	0.837696	0.637427	0.577586
0.712687	0.775	0.602941	0.533333

[truncated: 1 more sheets: Figure S5]
