# Supplementary material for: RNAi-dependent expression of sperm genes in ADL chemosensory neurons is required for olfactory responses in Caenorhabditis elegans
Source: Front Mol Biosci. 2024 Jul 11;11:1396587. doi: 10.3389/fmolb.2024.1396587 (PMC11269235; doi:10.3389/fmolb.2024.1396587)
Supplement: Supplementary file 1 [file DataSheet2.zip › Ow et al_supplemental tables/Table S8.xlsx]

## Sheet: Sheet1
Table S8: WT DE Down and Up genes present in this study in pan-neuronal gene list (Kaletsky et al. 2018)
Gene Name	Sequence Nane
B0041.11	B0041.11
col-144	B0222.6
col-145	B0222.7
col-10	B0222.8
B0410.3	B0410.3
nspb-7	C01G12.2
col-61	C01H6.1
lys-7	C02A12.4
C02E7.6	C02E7.6
C02E7.7	C02E7.7
C02F5.14	C02F5.14
abu-8	C03A7.14
C04F12.7	C04F12.7
vit-5	C04F6.1
pept-2	C06G8.2
col-39	C09G5.4
C10G8.4	C10G8.4
gpx-3	C11E4.2
fipr-4	C12D8.14
col-125	C29F4.1
col-113	C34D4.15
col-107	C34H4.4
col-175	C35B8.1
C38H2.2	C38H2.2
C39B5.5	C39B5.5
vit-2	C42D8.2
col-14	C46A5.3
phat-7	C49G7.3
col-161	C50B6.4
flp-17	C52D10.11
col-138	C52D10.13
odr-10	C53B7.5
D1086.7	D1086.7
E01G4.6	E01G4.6
F07C6.3	F07C6.3
pcyt-1	F08C6.2
col-130	F08G5.4
unc-54	F11C3.3
col-17	F11G11.10
col-73	F11G11.12
gst-7	F11G11.2
ldh-1	F13D12.2
F15B9.8	F15B9.8
col-12	F15H10.1
F20A1.1	F20A1.1
fipr-3	F23D12.6
zip-8	F23F12.9
sqt-3	F23H12.4
dpy-5	F27C1.8
pqn-32	F29C12.1
dpy-13	F30B5.1
F35B3.4	F35B3.4
F35C12.3	F35C12.3
nspb-11	F35C5.10
clec-63	F35C5.6
phy-2	F35G2.4
gst-24	F37B1.1
col-81	F38A3.1
ram-2	F38A3.2
ntc-1	F39C12.4
grl-27	F40C5.3
F40F8.4	F40F8.4
wrk-1	F41D9.3
idpc-2	F41E6.11
col-139	F41F3.4
nspc-9	F42F12.1
nspc-13	F42F12.6
nspc-10	F42F12.9
F44E2.7	F44E2.7
F45D3.4	F45D3.4
col-174	F46C8.2
lin-42	F47F6.1
F48E3.2	F48E3.2
col-133	F52B11.4
F53F1.4	F53F1.4
col-38	F54C9.4
fbxa-24	F54D10.2
dhgd-1	F54D5.12
col-154	F55C10.2
F55F10.1	F55F10.1
F56D2.3	F56D2.3
F56D3.1	F56D3.1
F58H1.2	F58H1.2
F59B1.2	F59B1.2
F59B10.3	F59B10.3
H10E21.4	H10E21.4
nlp-82	H32K21.1
lep-5	H36L18.2
cdr-4	K01D12.11
far-8	K02F3.3
ttr-1	K03H1.6
ifa-4	K05B2.3
vit-6	K07H8.6
K08D12.4	K08D12.4
K09F6.9	K09F6.9
col-49	K09H9.3
cysl-2	K10H10.2
M04B2.6	M04B2.6
M05D6.2	M05D6.2
col-77	M195.1
M7.12	M7.12
R02E4.3	R02E4.3
R03C1.1	R03C1.1
tag-209	R06F6.11
R08A2.7	R08A2.7
rips-1	R08E5.3
pqn-54	R09B5.5
R12A1.3	R12A1.3
R12E2.14	R12E2.14
R12E2.7	R12E2.7
ttr-27	R90.2
phat-4	T05B4.3
pqn-63	T06E4.11
idpc-3	T06E4.12
idpc-4	T06E4.14
col-147	T06E4.4
idpc-5	T06E4.8
idpc-6	T06E4.9
phat-6	T10B10.6
col-167	T10E10.2
col-169	T10E10.5
cpg-22	T10E9.3
col-157	T11F9.9
T13C2.2	T13C2.2
T14B1.1	T14B1.1
pat-12	T17H7.4
clec-178	T19E7.1
dod-6	T20G5.7
ador-1	T21B4.4
T22F7.4	T22F7.4
T25E4.1	T25E4.1
col-3	T28C6.6
pqn-74	W02A2.3
col-92	W05B2.6
W05E10.2	W05E10.2
pck-1	W05G11.6
cpr-5	W07B8.5
mua-6	W10G6.3
Y116A8C.3	Y116A8C.3
col-120	Y11D7A.11
lys-1	Y22F5A.4
col-162	Y2H9A.3
col-109	Y38C1BA.3
Y39B6A.5	Y39B6A.5
dpy-4	Y41E3.2
Y43F8A.1	Y43F8A.1
idpc-1	Y47D3B.6
Y47G6A.15	Y47G6A.15
Y47G6A.33	Y47G6A.33
Y48G8AL.12	Y48G8AL.12
col-71	Y49F6B.10
hpo-38	Y50D7A.5
col-48	Y54E10BL.2
clec-85	Y54G2A.6
znf-782	Y55F3AM.14
lgc-26	Y58G8A.1
Y65B4BL.1	Y65B4BL.1
grl-16	Y65B4BR.6
bli-6	Y73B6BL.34
Y73F4A.1	Y73F4A.1
Y73F4A.2	Y73F4A.2
Y75B7AR.1	Y75B7AR.1
Y87G2A.19	Y87G2A.19
pde-6	Y95B8A.10
ins-24	ZC334.3
col-97	ZK1010.7
sym-2	ZK1067.6
abu-14	ZK1067.7
ZK180.5	ZK180.5
wrt-6	ZK377.1
glb-1	ZK637.13
ZK662.2	ZK662.2
ZK742.7	ZK742.7
ZK813.2	ZK813.2
ZK856.5	ZK856.5
