# Supplementary material for: RNAi-dependent expression of sperm genes in ADL chemosensory neurons is required for olfactory responses in Caenorhabditis elegans
Source: Front Mol Biosci. 2024 Jul 11;11:1396587. doi: 10.3389/fmolb.2024.1396587 (PMC11269235; doi:10.3389/fmolb.2024.1396587)
Supplement: Supplementary file 1 [file DataSheet2.zip › Ow et al_supplemental tables/Table S4.xlsx]

## Sheet: Sheet
Table S4: WT CON and PDphe genes (rpkm > 10) present in pan-neuronal gene list (Kaletsky et al. 2018)
WT CON genes (rpkm >10) present in pan-neuronal dataset by Kaletsky et al. 2018 (4779)				WT PDphe genes (rpkm >10) present in pan-neuronal dataset by Kaletsky et al. 2018 (5240)
Gene Name	Sequence Name			Gene Name	Sequence Name
rga-9	2RSSE.1			rga-9	2RSSE.1
lin-24	B0001.1			soc-2	AC7.2
B0001.3	B0001.3			AH9.3	AH9.3
B0001.4	B0001.4			lin-24	B0001.1
eri-12	B0001.6			B0001.3	B0001.3
B0024.11	B0024.11			B0001.4	B0001.4
gna-1	B0024.12			eri-12	B0001.6
B0024.13	B0024.13			B0001.8	B0001.8
col-150	B0024.2			amx-2	B0019.1
trx-2	B0024.9			asps-1	B0024.10
vps-34	B0025.1			B0024.11	B0024.11
csn-2	B0025.2			gna-1	B0024.12
casy-1	B0034.3			B0024.13	B0024.13
znf-207	B0035.1			col-150	B0024.2
leo-1	B0035.11			trx-2	B0024.9
dnj-1	B0035.14			vps-34	B0025.1
B0035.15	B0035.15			csn-2	B0025.2
B0035.18	B0035.18			casy-1	B0034.3
dnj-2	B0035.2			znf-207	B0035.1
B0035.3	B0035.3			leo-1	B0035.11
pfd-4	B0035.4			dnj-1	B0035.14
gspd-1	B0035.5			B0035.15	B0035.15
ain-2	B0041.2			B0035.18	B0035.18
rpl-4	B0041.4			dnj-2	B0035.2
B0041.5	B0041.5			B0035.3	B0035.3
ptps-1	B0041.6			pfd-4	B0035.4
xnp-1	B0041.7			gspd-1	B0035.5
B0041.8	B0041.8			B0041.11	B0041.11
tsp-20	B0198.1			ain-2	B0041.2
mrpl-9	B0205.11			lmd-2	B0041.3
rpn-10	B0205.3			rpl-4	B0041.4
nfs-1	B0205.6			B0041.5	B0041.5
kin-3	B0205.7			ptps-1	B0041.6
B0205.8	B0205.8			xnp-1	B0041.7
air-2	B0207.4			B0041.8	B0041.8
B0207.6	B0207.6			tsp-20	B0198.1
nlp-28	B0213.3			mrpl-9	B0205.11
nlp-29	B0213.4			rpn-10	B0205.3
faah-1	B0218.1			nfs-1	B0205.6
pmk-1	B0218.3			kin-3	B0205.7
B0222.1	B0222.1			B0205.8	B0205.8
col-144	B0222.6			gpa-14	B0207.3
col-145	B0222.7			air-2	B0207.4
col-10	B0222.8			B0207.6	B0207.6
B0228.1	B0228.1			nlp-28	B0213.3
B0228.7	B0228.7			nlp-29	B0213.4
B0238.11	B0238.11			faah-1	B0218.1
B0238.12	B0238.12			pmk-1	B0218.3
npp-22	B0240.4			B0222.1	B0222.1
ida-1	B0244.2			col-144	B0222.6
egg-1	B0244.8			col-10	B0222.8
rpl-2	B0250.1			B0228.1	B0228.1
B0250.5	B0250.5			B0228.6	B0228.6
B0252.8	B0252.8			B0228.7	B0228.7
B0261.1	B0261.1			B0238.11	B0238.11
mrpl-47	B0261.4			B0238.12	B0238.12
B0261.7	B0261.7			npp-22	B0240.4
B0261.8	B0261.8			ida-1	B0244.2
tbb-4	B0272.1			egg-1	B0244.8
B0272.3	B0272.3			rpl-2	B0250.1
ggtb-1	B0280.1			B0250.5	B0250.5
rpia-1	B0280.3			B0252.8	B0252.8
cpg-2	B0280.5			B0261.1	B0261.1
nhr-10	B0280.8			mrpl-47	B0261.4
B0280.9	B0280.9			B0261.7	B0261.7
lcmt-1	B0285.4			B0261.8	B0261.8
B0286.1	B0286.1			tbb-4	B0272.1
ntl-2	B0286.4			B0272.3	B0272.3
B0294.1	B0294.1			ggtb-1	B0280.1
B0294.3	B0294.3			rpia-1	B0280.3
B0302.5	B0302.5			cpg-2	B0280.5
mrpl-11	B0303.15			nhr-10	B0280.8
B0303.3	B0303.3			B0280.9	B0280.9
B0303.4	B0303.4			cdk-12	B0285.1
B0303.7	B0303.7			B0285.3	B0285.3
vps-33.1	B0303.9			lcmt-1	B0285.4
ttr-18	B0334.1			hse-5	B0285.5
ooc-3	B0334.11			B0286.1	B0286.1
emc-5	B0334.15			ntl-2	B0286.4
twk-5	B0334.2			B0294.1	B0294.1
hacl-1	B0334.3			B0294.3	B0294.3
B0334.4	B0334.4			B0302.5	B0302.5
B0334.5	B0334.5			mrpl-11	B0303.15
rpl-23	B0336.10			B0303.3	B0303.3
B0336.13	B0336.13			B0303.4	B0303.4
arf-1	B0336.2			B0303.7	B0303.7
rbm-26	B0336.3			vps-33.1	B0303.9
arle-14	B0336.5			ttr-18	B0334.1
abi-1	B0336.6			ooc-3	B0334.11
lgg-3	B0336.8			emc-5	B0334.15
egl-8	B0348.4			twk-5	B0334.2
ife-3	B0348.6			hacl-1	B0334.3
B0353.1	B0353.1			B0334.4	B0334.4
ykt-6	B0361.10			B0334.5	B0334.5
cwf-19L2	B0361.2			rpl-23	B0336.10
psd-1	B0361.5			B0336.13	B0336.13
B0361.6	B0361.6			arf-1	B0336.2
pho-5	B0361.7			rbm-26	B0336.3
B0361.9	B0361.9			arle-14	B0336.5
acly-2	B0365.1			abi-1	B0336.6
eat-6	B0365.3			B0336.7	B0336.7
B0379.1	B0379.1			lgg-3	B0336.8
scpl-1	B0379.4			swp-1	B0336.9
rps-0	B0393.1			egl-8	B0348.4
rbg-3	B0393.2			ife-3	B0348.6
B0393.9	B0393.9			unc-44	B0350.2
B0395.3	B0395.3			B0353.1	B0353.1
pdi-6	B0403.4			ykt-6	B0361.10
B0410.3	B0410.3			cwf-19L2	B0361.2
daf-7	B0412.2			B0361.3	B0361.3
trpp-11	B0412.3			psd-1	B0361.5
rps-29	B0412.4			B0361.6	B0361.6
hil-5	B0414.3			pho-5	B0361.7
vps-51	B0414.8			B0361.9	B0361.9
B0416.5	B0416.5			acly-2	B0365.1
B0432.14	B0432.14			eat-6	B0365.3
djr-1.1	B0432.2			B0379.1	B0379.1
mrpl-41	B0432.3			scpl-1	B0379.4
misc-1	B0432.4			rps-0	B0393.1
lin-8	B0454.1			rbg-3	B0393.2
lat-1	B0457.1			B0393.9	B0393.9
B0457.6	B0457.6			B0395.3	B0395.3
dars-1	B0464.1			kcnl-1	B0399.1
ctr-9	B0464.2			B0403.3	B0403.3
nlp-36	B0464.3			pdi-6	B0403.4
bre-3	B0464.4			B0410.3	B0410.3
spk-1	B0464.5			daf-7	B0412.2
B0464.6	B0464.6			trpp-11	B0412.3
B0464.9	B0464.9			rps-29	B0412.4
pigm-1	B0491.1			hil-5	B0414.3
nduf-11	B0491.5			vps-51	B0414.8
dph-5	B0491.7			B0416.5	B0416.5
cpna-5	B0495.10			B0432.14	B0432.14
moa-2	B0495.6			djr-1.1	B0432.2
B0495.7	B0495.7			mrpl-41	B0432.3
luc-7L	B0495.8			misc-1	B0432.4
B0495.9	B0495.9			lin-8	B0454.1
B0496.11	B0496.11			lat-1	B0457.1
valv-1	B0496.7			B0457.6	B0457.6
tes-1	B0496.8			dars-1	B0464.1
B0507.2	B0507.2			ctr-9	B0464.2
eif-3.E	B0511.10			nlp-36	B0464.3
B0511.6	B0511.6			bre-3	B0464.4
B0511.7	B0511.7			spk-1	B0464.5
mrps-30	B0511.8			B0464.6	B0464.6
cdc-26	B0511.9			tag-342	B0464.8
lin-66	B0513.1			B0464.9	B0464.9
rpl-29	B0513.3			pigm-1	B0491.1
B0513.4	B0513.4			nduf-11	B0491.5
prdh-1	B0513.5			B0491.6	B0491.6
vamp-8	B0513.9			clh-2	B0491.8
tpa-1	B0545.1			cpna-5	B0495.10
B0545.4	B0545.4			moa-2	B0495.6
mai-2	B0546.1			B0495.7	B0495.7
otub-4	B0546.2			luc-7L	B0495.8
B0546.3	B0546.3			B0495.9	B0495.9
B0546.4	B0546.4			B0496.11	B0496.11
csn-5	B0547.1			valv-1	B0496.7
tmbi-4	B0563.4			tes-1	B0496.8
chin-1	BE0003N10.2			B0507.2	B0507.2
C01A2.4	C01A2.4			eif-3.E	B0511.10
tads-1	C01A2.5			B0511.6	B0511.6
nlp-38	C01A2.7			B0511.7	B0511.7
C01B10.11	C01B10.11			mrps-30	B0511.8
C01B10.3	C01B10.3			cdc-26	B0511.9
C01B10.8	C01B10.8			lin-66	B0513.1
gmeb-1	C01B12.2			rpl-29	B0513.3
acl-12	C01C10.3			B0513.4	B0513.4
nlp-1	C01C4.1			prdh-1	B0513.5
C01C4.3	C01C4.3			vamp-8	B0513.9
gtf-2F1	C01F1.1			tpa-1	B0545.1
sco-1	C01F1.2			B0545.4	B0545.4
C01F1.6	C01F1.6			mai-2	B0546.1
aly-1	C01F6.5			otub-4	B0546.2
nrfl-1	C01F6.6			B0546.3	B0546.3
icln-1	C01F6.8			B0546.4	B0546.4
znf-706	C01F6.9			csn-5	B0547.1
unc-76	C01G10.11			tmbi-4	B0563.4
txt-12	C01G10.16			rde-11	B0564.11
C01G10.7	C01G10.7			fask-1	B0564.7
ahsa-1	C01G10.8			chin-1	BE0003N10.2
C01G5.25	C01G5.25			C01A2.4	C01A2.4
aqp-2	C01G6.1			tads-1	C01A2.5
C01G6.4	C01G6.4			nlp-38	C01A2.7
C01G6.5	C01G6.5			C01B10.11	C01B10.11
mtrr-1	C01G6.6			C01B10.3	C01B10.3
cam-1	C01G6.8			hil-7	C01B10.5
C01G8.1	C01G8.1			C01B10.8	C01B10.8
dhs-1	C01G8.3			C01B10.9	C01B10.9
erm-1	C01G8.5			gmeb-1	C01B12.2
hpo-32	C01G8.6			acl-12	C01C10.3
let-526	C01G8.9			nlp-1	C01C4.1
swsn-9	C01H6.7			C01C4.3	C01C4.3
lys-7	C02A12.4			ark-1	C01C7.1
ivd-1	C02B10.1			gtf-2F1	C01F1.1
snpn-1	C02B10.2			sco-1	C01F1.2
C02B10.3	C02B10.3			C01F1.6	C01F1.6
C02B10.4	C02B10.4			cpna-3	C01F6.1
C02B10.5	C02B10.5			aly-1	C01F6.5
nhr-17	C02B4.2			nrfl-1	C01F6.6
nlp-76	C02B4.4			icln-1	C01F6.8
C02B8.3	C02B8.3			znf-706	C01F6.9
cup-4	C02C2.3			unc-76	C01G10.11
dyn-1	C02C6.1			C01G10.7	C01G10.7
lron-3	C02C6.3			ahsa-1	C01G10.8
C02D5.4	C02D5.4			C01G5.25	C01G5.25
nra-4	C02E11.1			C01G5.5	C01G5.5
C02E7.6	C02E7.6			aqp-2	C01G6.1
C02E7.7	C02E7.7			C01G6.4	C01G6.4
snet-1	C02F12.3			C01G6.5	C01G6.5
tax-6	C02F4.2			mtrr-1	C01G6.6
C02F5.14	C02F5.14			cam-1	C01G6.8
C02F5.3	C02F5.3			C01G8.1	C01G8.1
cids-1	C02F5.4			dhs-1	C01G8.3
henn-1	C02F5.6			erm-1	C01G8.5
pbs-6	C02F5.9			hpo-32	C01G8.6
C03A3.2	C03A3.2			let-526	C01G8.9
abu-8	C03A7.14			swsn-9	C01H6.7
lmp-1	C03B1.12			lys-7	C02A12.4
kin-19	C03C10.1			ivd-1	C02B10.1
rnr-2	C03C10.3			snpn-1	C02B10.2
npp-14	C03D6.4			C02B10.3	C02B10.3
rpl-24.2	C03D6.8			C02B10.4	C02B10.4
gly-20	C03E10.4			C02B10.5	C02B10.5
sdha-1	C03G5.1			nhr-17	C02B4.2
flp-5	C03G5.7			nlp-76	C02B4.4
srp-6	C03G6.19			C02B8.3	C02B8.3
nstp-4	C03H5.2			cup-4	C02C2.3
C03H5.3	C03H5.3			dyn-1	C02C6.1
tbc-6	C04A2.1			lron-3	C02C6.3
dnj-5	C04A2.7			C02D5.4	C02D5.4
arrd-25	C04C11.2			nra-4	C02E11.1
pdhb-1	C04C3.3			snet-1	C02F12.3
dyf-3	C04C3.5			tax-6	C02F4.2
C04E6.13	C04E6.13			C02F5.13	C02F5.13
C04E6.8	C04E6.8			C02F5.14	C02F5.14
lim-7	C04F1.3			C02F5.3	C02F5.3
fce-1	C04F12.10			cids-1	C02F5.4
rpl-14	C04F12.4			henn-1	C02F5.6
C04F12.5	C04F12.5			pbs-6	C02F5.9
C04F12.7	C04F12.7			C03A3.2	C03A3.2
C04F12.8	C04F12.8			lmp-1	C03B1.12
C04F5.8	C04F5.8			kin-19	C03C10.1
vit-5	C04F6.1			rnr-2	C03C10.3
unc-78	C04F6.4			cel-1	C03D6.3
ttr-39	C04G2.1			npp-14	C03D6.4
pld-1	C04G6.3			rpl-24.2	C03D6.8
C04G6.4	C04G6.4			gly-20	C03E10.4
nlp-41	C04H5.8			sdha-1	C03G5.1
pph-1	C05A2.1			flp-5	C03G5.7
lip-1	C05B10.1			srp-6	C03G6.19
rgs-1	C05B5.7			nstp-4	C03H5.2
C05C10.3	C05C10.3			C03H5.3	C03H5.3
C05C10.5	C05C10.5			egl-27	C04A2.3
ufd-3	C05C10.6			dnj-5	C04A2.7
C05C8.1	C05C8.1			arrd-25	C04C11.2
krr-1	C05C8.2			pdhb-1	C04C3.3
fkb-3	C05C8.3			dyf-3	C04C3.5
hpo-9	C05C8.6			C04E6.13	C04E6.13
C05C8.7	C05C8.7			C04E6.7	C04E6.7
attf-4	C05D10.1			C04E6.8	C04E6.8
C05D10.4	C05D10.4			lim-7	C04F1.3
C05D11.1	C05D11.1			vsra-1	C04F12.1
mrps-17	C05D11.10			fce-1	C04F12.10
mel-32	C05D11.11			rpl-14	C04F12.4
let-721	C05D11.12			C04F12.5	C04F12.5
vps-16	C05D11.2			C04F12.8	C04F12.8
atgl-1	C05D11.7			C04F5.8	C04F5.8
C05D12.7	C05D12.7			vit-5	C04F6.1
wdr-37	C05D2.10			unc-78	C04F6.4
snx-1	C05D9.1			ttr-39	C04G2.1
ife-4	C05D9.5			dis-3	C04G2.6
C05D9.9	C05D9.9			pld-1	C04G6.3
flp-12	C05E11.8			C04G6.4	C04G6.4
srp-2	C05E4.1			C04H5.1	C04H5.1
icl-1	C05E4.9			mog-4	C04H5.6
C05E7.3	C05E7.3			nlp-41	C04H5.8
sucl-1	C05G5.4			pph-1	C05A2.1
ckk-1	C05H8.1			lip-1	C05B10.1
cdc-48.1	C06A1.1			rgs-1	C05B5.7
txt-13	C06A1.2			C05C10.3	C05C10.3
C06A12.3	C06A12.3			C05C10.5	C05C10.5
unc-94	C06A5.7			ufd-3	C05C10.6
mvb-12	C06A6.3			C05C8.1	C05C8.1
C06A6.4	C06A6.4			krr-1	C05C8.2
mthf-1	C06A8.1			fkb-3	C05C8.3
srlf-1	C06A8.3			gei-6	C05C8.4
C06A8.8	C06A8.8			C05C8.5	C05C8.5
stdh-1	C06B3.4			hpo-9	C05C8.6
C06B3.6	C06B3.6			C05C8.7	C05C8.7
rpl-38	C06B8.8			attf-4	C05D10.1
mel-11	C06C3.1			C05D10.4	C05D10.4
C06E1.9	C06E1.9			C05D11.1	C05D11.1
C06E2.1	C06E2.1			mrps-17	C05D11.10
ins-9	C06E2.8			mel-32	C05D11.11
C06E4.2	C06E4.2			let-721	C05D11.12
sams-3	C06E7.1			C05D11.13	C05D11.13
C06E7.2	C06E7.2			vps-16	C05D11.2
sams-4	C06E7.3			atgl-1	C05D11.7
prk-1	C06E8.3			C05D12.7	C05D12.7
ain-1	C06G1.4			daf-4	C05D2.1
nhr-105	C06G3.1			wdr-37	C05D2.10
tin-9.1	C06G3.11			madf-11	C05D2.6
adah-1	C06G3.5			snx-1	C05D9.1
trxr-1	C06G3.7			ife-4	C05D9.5
C06G3.8	C06G3.8			C05D9.9	C05D9.9
ufl-1	C06G3.9			lnp-1	C05E11.1
clp-1	C06G4.2			C05E11.6	C05E11.6
atp-5	C06H2.1			flp-12	C05E11.8
C06H2.2	C06H2.2			srp-2	C05E4.1
glb-3	C06H2.5			icl-1	C05E4.9
C07A12.2	C07A12.2			C05E7.3	C05E7.3
pdi-2	C07A12.4			sucl-1	C05G5.4
C07A12.7	C07A12.7			ckk-1	C05H8.1
tlk-1	C07A9.3			cdc-48.1	C06A1.1
C07B5.3	C07B5.3			txt-13	C06A1.2
bath-44	C07D10.2			C06A12.3	C06A12.3
C07D8.6	C07D8.6			sir-2.4	C06A5.11
pro-2	C07E3.2			C06A5.3	C06A5.3
pct-1	C07G1.3			unc-94	C06A5.7
hgrs-1	C07G1.5			mvb-12	C06A6.3
glrx-22	C07G1.8			C06A6.4	C06A6.4
cpg-1	C07G2.1			mthf-1	C06A8.1
atf-7	C07G2.2			snpc-1.1	C06A8.2
cct-5	C07G2.3			srlf-1	C06A8.3
clh-5	C07H4.2			stdh-1	C06B3.4
sap-140	C07H6.4			C06B3.6	C06B3.6
cgh-1	C07H6.5			rpl-38	C06B8.8
cux-7	C07H6.8			mel-11	C06C3.1
sod-3	C08A9.1			C06E1.9	C06E1.9
zyg-11	C08B11.1			sams-3	C06E7.1
swsn-7	C08B11.3			C06E7.2	C06E7.2
sap-49	C08B11.5			sams-4	C06E7.3
arp-6	C08B11.6			prk-1	C06E8.3
ubh-4	C08B11.7			ain-1	C06G1.4
C08B11.9	C08B11.9			nhr-105	C06G3.1
wdr-20	C08B6.7			cogc-2	C06G3.10
C08B6.8	C08B6.8			tin-9.1	C06G3.11
aos-1	C08B6.9			adah-1	C06G3.5
C08F11.1	C08F11.1			C06G3.6	C06G3.6
pfd-1	C08F8.1			trxr-1	C06G3.7
C08F8.9	C08F8.9			C06G3.8	C06G3.8
snt-6	C08G5.4			ufl-1	C06G3.9
C08G5.7	C08G5.7			clp-1	C06G4.2
C08G9.1	C08G9.1			pept-2	C06G8.2
C08H9.15	C08H9.15			atp-5	C06H2.1
C09B7.2	C09B7.2			C06H2.2	C06H2.2
hsp-25	C09B8.6			jmjd-5	C06H2.3
pak-1	C09B8.7			glb-3	C06H2.5
hot-9	C09B9.8			C07A12.2	C07A12.2
zig-4	C09C7.1			pdi-2	C07A12.4
C09D4.2	C09D4.2			C07A12.7	C07A12.7
rpl-19	C09D4.5			tlk-1	C07A9.3
dgk-1	C09E10.2			C07A9.9	C07A9.9
oig-1	C09E7.3			C07B5.3	C07B5.3
C09E8.1	C09E8.1			bath-44	C07D10.2
C09E9.1	C09E9.1			C07D8.6	C07D8.6
orai-1	C09F5.2			stip-1	C07E3.1
C09G1.5	C09G1.5			pro-2	C07E3.2
ced-10	C09G12.8			pct-1	C07G1.3
tsg-101	C09G12.9			wsp-1	C07G1.4
hyl-1	C09G4.1			hgrs-1	C07G1.5
pkg-2	C09G4.2			glrx-22	C07G1.8
cks-1	C09G4.3			cpg-1	C07G2.1
col-39	C09G5.4			atf-7	C07G2.2
col-80	C09G5.5			cct-5	C07G2.3
C09G9.1	C09G9.1			clh-5	C07H4.2
npp-23	C09G9.2			sap-140	C07H6.4
nuo-1	C09H10.3			cgh-1	C07H6.5
nasp-1	C09H10.6			lin-39	C07H6.7
lin-10	C09H6.2			cux-7	C07H6.8
C10B5.3	C10B5.3			zyg-11	C08B11.1
C10C5.7	C10C5.7			swsn-7	C08B11.3
npr-3	C10C6.2			sap-49	C08B11.5
catp-8	C10C6.6			arp-6	C08B11.6
hda-4	C10E2.3			ubh-4	C08B11.7
mct-6	C10E2.6			C08B11.9	C08B11.9
mcp-1	C10F3.4			wdr-20	C08B6.7
pcm-1	C10F3.5			C08B6.8	C08B6.8
pnk-1	C10G11.5			aos-1	C08B6.9
egal-1	C10G6.1			C08F11.1	C08F11.1
C10G8.4	C10G8.4			pfd-1	C08F8.1
ncx-2	C10G8.5			C08F8.9	C08F8.9
ceh-34	C10G8.6			snt-6	C08G5.4
C10G8.8	C10G8.8			C08G5.7	C08G5.7
let-502	C10H11.9			C08G9.1	C08G9.1
C11D2.4	C11D2.4			C08H9.15	C08H9.15
C11D2.7	C11D2.7			C08H9.16	C08H9.16
gpx-5	C11E4.1			C09B7.2	C09B7.2
gpx-3	C11E4.2			ipp-5	C09B8.1
hsp-70	C12C8.1			hsp-25	C09B8.6
lin-41	C12C8.3			pak-1	C09B8.7
glt-1	C12D12.2			zig-4	C09C7.1
sox-4	C12D12.5			C09D4.2	C09D4.2
C12D5.3	C12D5.3			C09D4.4	C09D4.4
fubl-1	C12D8.1			rpl-19	C09D4.5
akt-1	C12D8.10			ptp-3	C09D8.1
rop-1	C12D8.11			dgk-1	C09E10.2
fipr-4	C12D8.14			oig-1	C09E7.3
fipr-5	C12D8.18			C09E8.1	C09E8.1
C13A10.2	C13A10.2			C09E9.1	C09E9.1
usp-14	C13B4.2			orai-1	C09F5.2
C13B7.6	C13B7.6			C09G1.4	C09G1.4
copd-1	C13B9.3			C09G1.5	C09G1.5
pdfr-1	C13B9.4			ced-10	C09G12.8
C13F10.5	C13F10.5			tsg-101	C09G12.9
C13F10.7	C13F10.7			hyl-1	C09G4.1
C13G3.1	C13G3.1			pkg-2	C09G4.2
pptr-2	C13G3.3			cks-1	C09G4.3
tsp-6	C14A11.1			col-80	C09G5.5
ssr-2	C14A11.7			C09G9.1	C09G9.1
C14A11.9	C14A11.9			npp-23	C09G9.2
dohh-1	C14A4.1			nbs-1	C09H10.10
taf-13	C14A4.10			nuo-1	C09H10.3
ccm-3	C14A4.11			nasp-1	C09H10.6
mrps-22	C14A4.14			lin-10	C09H6.2
dap-3	C14A4.2			mau-2	C09H6.3
algn-9	C14A4.3			C10B5.3	C10B5.3
crn-3	C14A4.4			daf-15	C10C5.6
pdi-1	C14B1.1			C10C5.7	C10C5.7
C14B1.2	C14B1.2			kin-4	C10C6.1
wdr-5.1	C14B1.4			npr-3	C10C6.2
dph-1	C14B1.5			catp-8	C10C6.6
hsp-12.2	C14B9.1			hda-4	C10E2.3
C14B9.10	C14B9.10			mct-6	C10E2.6
C14B9.2	C14B9.2			mcp-1	C10F3.4
plk-1	C14B9.4			pcm-1	C10F3.5
gei-8	C14B9.6			pnk-1	C10G11.5
rpl-21	C14B9.7			egal-1	C10G6.1
ril-2	C14C10.3			C10G8.4	C10G8.4
C14C10.5	C14C10.5			ncx-2	C10G8.5
got-2.2	C14F11.1			ceh-34	C10G8.6
lite-1	C14F11.3			C10G8.8	C10G8.8
C14F11.4	C14F11.4			viln-1	C10H11.1
hsp-43	C14F11.5			let-502	C10H11.9
dct-1	C14F5.1			C11D2.4	C11D2.4
tnt-3	C14F5.3			C11D2.7	C11D2.7
sfxn-2	C14F5.4			gpx-5	C11E4.1
sem-5	C14F5.5			hsp-70	C12C8.1
C14H10.3	C14H10.3			lin-41	C12C8.3
C15C6.3	C15C6.3			glt-1	C12D12.2
C15C7.4	C15C7.4			sox-4	C12D12.5
bbln-1	C15C7.5			C12D5.3	C12D5.3
xbx-9	C15C8.1			fubl-1	C12D8.1
C15C8.7	C15C8.7			akt-1	C12D8.10
art-1	C15F1.6			rop-1	C12D8.11
sod-1	C15F1.7			fipr-5	C12D8.18
nxf-1	C15H11.3			C13A10.2	C13A10.2
dhs-22	C15H11.4			usp-14	C13B4.2
pas-1	C15H11.7			C13B7.6	C13B7.6
rrbs-1	C15H11.9			copd-1	C13B9.3
C15H9.4	C15H9.4			pdfr-1	C13B9.4
hsp-3	C15H9.6			cal-1	C13C12.1
C15H9.9	C15H9.9			C13C4.4	C13C4.4
znf-622	C16A3.4			C13F10.5	C13F10.5
C16A3.6	C16A3.6			C13F10.6	C13F10.6
nfx-1	C16A3.7			C13F10.7	C13F10.7
thoc-2	C16A3.8			C13G3.1	C13G3.1
rps-13	C16A3.9			pptr-2	C13G3.3
C16B8.3	C16B8.3			tsp-6	C14A11.1
glod-4	C16C10.10			C14A11.5	C14A11.5
har-1	C16C10.11			C14A11.9	C14A11.9
C16C10.2	C16C10.2			dohh-1	C14A4.1
hrde-1	C16C10.3			taf-13	C14A4.10
C16C10.4	C16C10.4			ccm-3	C14A4.11
rnf-121	C16C10.5			mrps-22	C14A4.14
ccdc-55	C16C10.6			dap-3	C14A4.2
rnf-5	C16C10.7			algn-9	C14A4.3
C16C10.8	C16C10.8			crn-3	C14A4.4
eat-16	C16C2.2			pdi-1	C14B1.1
C16C2.4	C16C2.4			alkb-8	C14B1.10
nlp-78	C16D2.2			C14B1.2	C14B1.2
lec-9	C16H3.2			C14B1.3	C14B1.3
dhhc-7	C17D12.1			wdr-5.1	C14B1.4
C17E4.10	C17E4.10			dph-1	C14B1.5
pabp-2	C17E4.5			C14B1.8	C14B1.8
C17E4.6	C17E4.6			hsp-12.2	C14B9.1
nkb-1	C17E4.9			C14B9.10	C14B9.10
C17F4.7	C17F4.7			C14B9.2	C14B9.2
nas-37	C17G1.6			plk-1	C14B9.4
cysl-1	C17G1.7			gei-8	C14B9.6
ttc-4	C17G10.2			rpl-21	C14B9.7
C17G10.7	C17G10.7			ril-2	C14C10.3
dhs-6	C17G10.8			C14C10.5	C14C10.5
C17H11.6	C17H11.6			hex-2	C14C11.3
dyci-1	C17H12.1			got-2.2	C14F11.1
C17H12.10	C17H12.10			lite-1	C14F11.3
anat-1	C17H12.13			C14F11.4	C14F11.4
vha-8	C17H12.14			hsp-43	C14F11.5
C18A11.2	C18A11.2			dct-1	C14F5.1
dim-1	C18A11.7			zig-3	C14F5.2
C18A3.3	C18A3.3			tnt-3	C14F5.3
osta-2	C18A3.4			sfxn-2	C14F5.4
tiar-1	C18A3.5			sem-5	C14F5.5
rab-3	C18A3.6			C14H10.3	C14H10.3
C18B12.4	C18B12.4			C15C6.3	C15C6.3
C18B2.3	C18B2.3			C15C7.4	C15C7.4
C18B2.4	C18B2.4			bbln-1	C15C7.5
klc-2	C18C4.10			xbx-9	C15C8.1
not found	C18C4.5			C15C8.7	C15C8.7
flp-4	C18D1.3			art-1	C15F1.6
C18D11.1	C18D11.1			sod-1	C15F1.7
C18D11.3	C18D11.3			nxf-1	C15H11.3
rsp-8	C18D11.4			dhs-22	C15H11.4
swsn-2.2	C18E3.2			pas-1	C15H11.7
cal-2	C18E9.1			rrbs-1	C15H11.9
sftd-3	C18E9.10			C15H9.4	C15H9.4
ooc-5	C18E9.11			hsp-3	C15H9.6
C18E9.2	C18E9.2			C15H9.9	C15H9.9
C18E9.4	C18E9.4			C16A11.2	C16A11.2
tomm-40	C18E9.6			let-716	C16A3.3
C18F10.7	C18F10.7			znf-622	C16A3.4
sax-7	C18F3.2			C16A3.6	C16A3.6
nsy-7	C18F3.4			nfx-1	C16A3.7
hil-4	C18G1.5			thoc-2	C16A3.8
C18H7.6	C18H7.6			rps-13	C16A3.9
gyf-1	C18H9.3			C16B8.3	C16B8.3
C23G10.2	C23G10.2			glod-4	C16C10.10
rps-3	C23G10.3			har-1	C16C10.11
rpn-2	C23G10.4			C16C10.2	C16C10.2
C23G10.7	C23G10.7			hrde-1	C16C10.3
sna-3	C23G10.8			C16C10.4	C16C10.4
C23H3.2	C23H3.2			rnf-121	C16C10.5
ascc-1	C23H3.3			ccdc-55	C16C10.6
sptl-1	C23H3.4			rnf-5	C16C10.7
cab-1	C23H4.1			C16C10.8	C16C10.8
flp-24	C24A1.1			eat-16	C16C2.2
frm-4	C24A11.8			ocrl-1	C16C2.3
coq-1	C24A11.9			C16C2.4	C16C2.4
C24A3.2	C24A3.2			C16D9.6	C16D9.6
C24B5.1	C24B5.1			inx-1	C16E9.4
spas-1	C24B5.2			lec-9	C16H3.2
C24D10.4	C24D10.4			C16H3.3	C16H3.3
C24D10.6	C24D10.6			dhhc-7	C17D12.1
tram-1	C24F3.1			C17E4.10	C17E4.10
qns-1	C24F3.4			pabp-2	C17E4.5
col-124	C24F3.6			C17E4.6	C17E4.6
hpo-15	C24G6.6			nkb-1	C17E4.9
C24G6.8	C24G6.8			nhr-158	C17E7.6
cal-5	C24H10.5			C17F4.7	C17F4.7
C24H11.5	C24H11.5			nas-37	C17G1.6
gbf-1	C24H11.7			cysl-1	C17G1.7
C24H12.4	C24H12.4			C17G10.1	C17G10.1
C25A1.1	C25A1.1			ttc-4	C17G10.2
dao-5	C25A1.10			cdc-14	C17G10.4
aha-1	C25A1.11			C17G10.7	C17G10.7
lid-1	C25A1.12			dhs-6	C17G10.8
C25A1.16	C25A1.16			C17H11.6	C17H11.6
sup-46	C25A1.4			dyci-1	C17H12.1
clec-87	C25A1.8			anat-1	C17H12.13
ajm-1	C25A11.4			vha-8	C17H12.14
cht-3	C25A8.4			C17H12.2	C17H12.2
cpr-6	C25B8.3			C18A11.2	C18A11.2
C25D7.10	C25D7.10			dim-1	C18A11.7
mcm-3	C25D7.6			C18A3.3	C18A3.3
rap-2	C25D7.7			osta-2	C18A3.4
otub-1	C25D7.8			tiar-1	C18A3.5
C25E10.12	C25E10.12			rab-3	C18A3.6
C25E10.8	C25E10.8			seb-3	C18B12.2
swm-1	C25E10.9			C18B12.4	C18B12.4
C25F6.1	C25F6.1			C18B2.3	C18B2.3
dpyd-1	C25F6.3			C18B2.4	C18B2.4
C25G4.2	C25G4.2			klc-2	C18C4.10
ift-43	C25H3.12			flp-4	C18D1.3
C25H3.14	C25H3.14			C18D11.1	C18D11.1
flp-27	C25H3.5			C18D11.3	C18D11.3
mdt-26	C25H3.6			rsp-8	C18D11.4
C25H3.7	C25H3.7			swsn-2.2	C18E3.2
C25H3.9	C25H3.9			C18E3.9	C18E3.9
nhr-31	C26B2.3			cal-2	C18E9.1
elpc-4	C26B2.6			sftd-3	C18E9.10
C26B2.7	C26B2.7			ooc-5	C18E9.11
goa-1	C26C6.2			C18E9.2	C18E9.2
dcp-66	C26C6.5			C18E9.4	C18E9.4
ran-3	C26D10.1			tomm-40	C18E9.6
hel-1	C26D10.2			C18F10.7	C18F10.7
C26D10.6	C26D10.6			sax-7	C18F3.2
mmab-1	C26E6.11			nsy-7	C18F3.4
ntl-9	C26E6.3			hil-4	C18G1.5
rpb-2	C26E6.4			C18H7.6	C18H7.6
fsn-1	C26E6.5			gyf-1	C18H9.3
mrps-18C	C26E6.6			rpy-1	C18H9.7
ula-1	C26E6.8			C23G10.2	C23G10.2
flp-21	C26F1.10			rps-3	C23G10.3
C26F1.3	C26F1.3			rpn-2	C23G10.4
rps-30	C26F1.4			C23G10.7	C23G10.7
hint-3	C26F1.7			sna-3	C23G10.8
mbd-2	C27A12.10			C23H3.2	C23H3.2
ari-1.2	C27A12.7			ascc-1	C23H3.3
ari-1.1	C27A12.8			sptl-1	C23H3.4
rpl-22	C27A2.2			C23H3.5	C23H3.5
ify-1	C27A2.3			cab-1	C23H4.1
C27A7.5	C27A7.5			flp-24	C24A1.1
spr-2	C27B7.1			frm-4	C24A11.8
C27B7.2	C27B7.2			coq-1	C24A11.9
rad-26	C27B7.4			C24A3.2	C24A3.2
rap-1	C27B7.8			C24B5.1	C24B5.1
egrh-1	C27C12.2			spas-1	C24B5.2
C27C12.4	C27C12.4			C24D10.4	C24D10.4
egl-45	C27D11.1			C24D10.6	C24D10.6
crh-2	C27D6.4			tram-1	C24F3.1
C27D8.4	C27D8.4			qns-1	C24F3.4
C27F2.10	C27F2.10			col-124	C24F3.6
C27F2.4	C27F2.4			mms-19	C24G6.3
vps-22	C27F2.5			nhr-47	C24G6.4
C27F2.9	C27F2.9			hpo-15	C24G6.6
pdl-1	C27H5.1			C24G6.8	C24G6.8
fust-1	C27H5.3			cal-5	C24H10.5
ruvb-1	C27H6.2			C24H11.5	C24H11.5
tofu-1	C27H6.3			gbf-1	C24H11.7
rmd-2	C27H6.4			C24H12.4	C24H12.4
C27H6.8	C27H6.8			C25A1.1	C25A1.1
nex-3	C28A5.3			dao-5	C25A1.10
C28C12.12	C28C12.12			aha-1	C25A1.11
mesp-1	C28C12.2			lid-1	C25A1.12
spp-10	C28C12.7			C25A1.16	C25A1.16
nhr-100	C28D4.1			tag-72	C25A1.3
cka-1	C28D4.2			sup-46	C25A1.4
nhr-138	C28D4.9			iars-2	C25A1.7
tdo-2	C28H8.11			clec-87	C25A1.8
dnc-2	C28H8.12			ajm-1	C25A11.4
C28H8.3	C28H8.3			cht-3	C25A8.4
erd-2.2	C28H8.4			cpr-6	C25B8.3
pxl-1	C28H8.6			C25D7.10	C25D7.10
dpff-1	C28H8.9			mcm-3	C25D7.6
C29E4.12	C29E4.12			rap-2	C25D7.7
ran-2	C29E4.3			otub-1	C25D7.8
tag-250	C29E4.5			C25E10.10	C25E10.10
let-754	C29E4.8			C25E10.12	C25E10.12
col-125	C29F4.1			C25E10.8	C25E10.8
C29F5.1	C29F5.1			swm-1	C25E10.9
glb-10	C29F5.7			C25F6.1	C25F6.1
C29F7.3	C29F7.3			dpyd-1	C25F6.3
pat-4	C29F9.7			C25G4.2	C25G4.2
rars-2	C29H12.1			C25G4.3	C25G4.3
C29H12.2	C29H12.2			ift-43	C25H3.12
rgs-3	C29H12.3			C25H3.14	C25H3.14
C29H12.6	C29H12.6			C25H3.3	C25H3.3
C30B5.2	C30B5.2			flp-27	C25H3.5
mrpl-32	C30C11.1			mdt-26	C25H3.6
rpn-3	C30C11.2			C25H3.7	C25H3.7
hsp-110	C30C11.4			C25H3.9	C25H3.9
C30F12.5	C30F12.5			dnc-4	C26B2.1
vha-16	C30F8.2			nhr-31	C26B2.3
gcy-11	C30G4.3			elpc-4	C26B2.6
hil-1	C30G7.1			C26B2.7	C26B2.7
C30G7.2	C30G7.2			goa-1	C26C6.2
C30H6.8	C30H6.8			dcp-66	C26C6.5
C30H6.9	C30H6.9			ran-3	C26D10.1
C31C9.2	C31C9.2			hel-1	C26D10.2
cytb-5.1	C31E10.7			mmab-1	C26E6.11
lntl-1	C31H1.6			ntl-9	C26E6.3
tbc-7	C31H2.1			rpb-2	C26E6.4
C31H2.3	C31H2.3			fsn-1	C26E6.5
C31H5.4	C31H5.4			mrps-18C	C26E6.6
rilp-1	C32A3.3			eri-9	C26E6.7
C32D5.11	C32D5.11			ula-1	C26E6.8
efr-3	C32D5.3			flp-21	C26F1.10
set-4	C32D5.5			C26F1.3	C26F1.3
C32D5.7	C32D5.7			rps-30	C26F1.4
C32D5.8	C32D5.8			hint-3	C26F1.7
lgg-1	C32D5.9			mbd-2	C27A12.10
unc-11	C32E8.10			szy-5	C27A12.2
rpl-13	C32E8.2			ari-1.3	C27A12.6
pmlr-1	C32E8.5			ari-1.2	C27A12.7
C32E8.9	C32E8.9			ari-1.1	C27A12.8
obr-4	C32F10.1			rpl-22	C27A2.2
C32F10.8	C32F10.8			ify-1	C27A2.3
C33A11.2	C33A11.2			C27A7.5	C27A7.5
C33A12.1	C33A12.1			spr-2	C27B7.1
nlp-35	C33A12.2			C27B7.2	C27B7.2
C33A12.3	C33A12.3			rad-26	C27B7.4
C33A12.4	C33A12.4			rap-1	C27B7.8
C33B4.4	C33B4.4			egrh-1	C27C12.2
not found	C33C12.10			dpf-2	C27C12.7
C33D9.3	C33D9.3			egl-45	C27D11.1
C33G8.4	C33G8.4			crh-2	C27D6.4
tag-322	C33H5.10			C27D8.4	C27D8.4
imp-3	C33H5.11			C27F2.10	C27F2.10
rsp-6	C33H5.12			C27F2.4	C27F2.4
cdgs-1	C33H5.18			vps-22	C27F2.5
tag-321	C33H5.19			C27F2.9	C27F2.9
swd-2.2	C33H5.7			pdl-1	C27H5.1
rpap-3	C33H5.8			fust-1	C27H5.3
spcs-1	C34B2.10			ruvb-1	C27H6.2
kbp-5	C34B2.2			tofu-1	C27H6.3
ttc-1	C34B2.5			rmd-2	C27H6.4
C34B2.8	C34B2.8			C27H6.8	C27H6.8
C34B4.2	C34B4.2			nex-3	C28A5.3
cyp-36A1	C34B7.3			tag-77	C28C12.10
pph-6	C34C12.3			C28C12.12	C28C12.12
C34C12.4	C34C12.4			mesp-1	C28C12.2
rsu-1	C34C12.5			spp-10	C28C12.7
C34C12.8	C34C12.8			acdh-13	C28C12.9
odr-3	C34D1.3			nhr-100	C28D4.1
C34D1.4	C34D1.4			cka-1	C28D4.2
C34D10.1	C34D10.1			nhr-138	C28D4.9
unk-1	C34D10.2			tdo-2	C28H8.11
cyn-12	C34D4.12			dnc-2	C28H8.12
mutd-1	C34D4.13			C28H8.3	C28H8.3
hecd-1	C34D4.14			erd-2.2	C28H8.4
col-113	C34D4.15			pxl-1	C28H8.6
C34D4.4	C34D4.4			dpff-1	C28H8.9
gop-3	C34E10.1			C29A12.1	C29A12.1
C34E10.10	C34E10.10			lig-1	C29A12.3
mrps-26	C34E10.11			C29E4.12	C29E4.12
gop-2	C34E10.2			C29E4.13	C29E4.13
prmt-5	C34E10.5			kle-2	C29E4.2
atp-2	C34E10.6			ran-2	C29E4.3
rsd-3	C34E11.1			npp-15	C29E4.4
pqn-18	C34E7.1			tag-250	C29E4.5
C34E7.4	C34E7.4			let-754	C29E4.8
ampd-1	C34F11.3			col-125	C29F4.1
C34F6.10	C34F6.10			C29F5.1	C29F5.1
col-178	C34F6.2			glb-10	C29F5.7
col-179	C34F6.3			C29F7.3	C29F7.3
C34F6.5	C34F6.5			pat-4	C29F9.7
idh-2	C34F6.8			rars-2	C29H12.1
stam-1	C34G6.7			C29H12.2	C29H12.2
col-107	C34H4.4			rgs-3	C29H12.3
C35A5.8	C35A5.8			C29H12.6	C29H12.6
ubc-1	C35B1.1			C30B5.2	C30B5.2
C35B1.2	C35B1.2			rbmx-2	C30B5.4
C35B1.5	C35B1.5			mrpl-32	C30C11.1
col-175	C35B8.1			rpn-3	C30C11.2
C35C5.10	C35C5.10			hsp-110	C30C11.4
mig-2	C35C5.4			vha-16	C30F8.2
C35D10.1	C35D10.1			gcy-11	C30G4.3
C35D10.10	C35D10.10			hil-1	C30G7.1
arx-6	C35D10.16			C30G7.2	C30G7.2
C35D10.17	C35D10.17			C30H6.8	C30H6.8
coq-8	C35D10.4			C30H6.9	C30H6.9
C35D10.5	C35D10.5			C31C9.2	C31C9.2
C35D10.6	C35D10.6			cytb-5.1	C31E10.7
C35E7.11	C35E7.11			lntl-1	C31H1.6
C35E7.2	C35E7.2			tbc-7	C31H2.1
C36A4.4	C36A4.4			C31H5.4	C31H5.4
acs-19	C36A4.9			rilp-1	C32A3.3
cle-1	C36B1.1			C32D5.10	C32D5.10
C36B1.11	C36B1.11			C32D5.11	C32D5.11
imp-1	C36B1.12			efr-3	C32D5.3
rpb-3	C36B1.3			set-4	C32D5.5
pas-4	C36B1.4			C32D5.7	C32D5.7
dhfr-1	C36B1.7			C32D5.8	C32D5.8
C36B7.6	C36B7.6			lgg-1	C32D5.9
fubl-3	C36E6.1			unc-11	C32E8.10
C36E6.2	C36E6.2			rpl-13	C32E8.2
mlc-1	C36E6.3			pmlr-1	C32E8.5
mlc-2	C36E6.5			C32E8.9	C32E8.9
tif-1A	C36E8.1			obr-4	C32F10.1
glb-11	C36E8.2			C32F10.8	C32F10.8
tbb-2	C36E8.5			C33A11.2	C33A11.2
flp-9	C36H8.3			C33A12.1	C33A12.1
C37A2.7	C37A2.7			nlp-35	C33A12.2
C37A2.8	C37A2.8			C33A12.3	C33A12.3
pry-1	C37A5.9			C33A12.4	C33A12.4
C37C3.2	C37C3.2			C33B4.4	C33B4.4
mig-6	C37C3.6			not found	C33C12.10
idhb-1	C37E2.1			C33D9.3	C33D9.3
nex-4	C37H5.1			C33G8.4	C33G8.4
C37H5.13	C37H5.13			tag-322	C33H5.10
C37H5.5	C37H5.5			imp-3	C33H5.11
adss-1	C37H5.6			rsp-6	C33H5.12
hsp-6	C37H5.8			sgo-1	C33H5.15
slc-17.2	C38C10.2			cdgs-1	C33H5.18
unc-60	C38C3.5			tag-321	C33H5.19
atgp-2	C38C6.2			swd-2.1	C33H5.6
metl-5	C38D4.9			swd-2.2	C33H5.7
C38H2.2	C38H2.2			rpap-3	C33H5.8
C39B5.5	C39B5.5			sec-10	C33H5.9
C39D10.2	C39D10.2			spcs-1	C34B2.10
C39D10.7	C39D10.7			kbp-5	C34B2.2
prcc-1	C39E9.11			ttc-1	C34B2.5
C39E9.12	C39E9.12			C34B2.8	C34B2.8
dli-1	C39E9.14			C34B4.2	C34B4.2
C39E9.8	C39E9.8			C34B4.3	C34B4.3
madd-2	C39F7.2			cyp-36A1	C34B7.3
rab-1	C39F7.4			pph-6	C34C12.3
ttr-5	C40H1.5			C34C12.4	C34C12.4
ufc-1	C40H1.6			rsu-1	C34C12.5
C40H5.2	C40H5.2			C34C12.8	C34C12.8
ire-1	C41C4.4			chdh-1	C34C6.4
ulp-4	C41C4.6			odr-3	C34D1.3
ctns-1	C41C4.7			C34D1.4	C34D1.4
cdc-48.2	C41C4.8			C34D10.1	C34D10.1
eif-3.H	C41D11.2			unk-1	C34D10.2
cps-6	C41D11.8			cyn-12	C34D4.12
gnrr-4	C41G11.4			mutd-1	C34D4.13
smn-1	C41G7.1			hecd-1	C34D4.14
klp-16	C41G7.2			C34D4.4	C34D4.4
tspo-1	C41G7.9			gop-3	C34E10.1
lido-11	C41H7.4			C34E10.10	C34E10.10
lido-9	C41H7.6			mrps-26	C34E10.11
hpo-12	C42C1.10			gop-2	C34E10.2
ltah-1.1	C42C1.11			prmt-5	C34E10.5
rpl-34	C42C1.14			atp-2	C34E10.6
tag-335	C42C1.5			rsd-3	C34E11.1
srlf-7	C42D4.1			pqn-18	C34E7.1
vit-2	C42D8.2			C34E7.4	C34E7.4
apl-1	C42D8.8			ampd-1	C34F11.3
acin-1	C43E11.1			C34F6.10	C34F6.10
cogc-5	C43E11.11			col-178	C34F6.2
C43E11.12	C43E11.12			col-179	C34F6.3
mus-81	C43E11.2			C34F6.5	C34F6.5
met-1	C43E11.3			idh-2	C34F6.8
tufm-2	C43E11.4			hpo-27	C34G6.1
nab-1	C43E11.6			pgp-2	C34G6.4
ndx-7	C43E11.7			stam-1	C34G6.7
efn-2	C43F9.8			C35A5.8	C35A5.8
paqr-1	C43G2.1			ubc-1	C35B1.1
bicd-1	C43G2.2			C35B1.2	C35B1.2
mtpn-1	C43H6.3			C35B1.5	C35B1.5
mafr-1	C43H8.2			C35C5.10	C35C5.10
mec-12	C44B11.3			mig-2	C35C5.4
C44B11.4	C44B11.4			C35D10.1	C35D10.1
C44B11.6	C44B11.6			C35D10.10	C35D10.10
perm-2	C44B12.1			arx-6	C35D10.16
ost-1	C44B12.2			C35D10.17	C35D10.17
perm-4	C44B12.5			coq-8	C35D10.4
psmd-9	C44B7.1			C35D10.5	C35D10.5
C44B7.5	C44B7.5			C35D10.6	C35D10.6
C44B7.7	C44B7.7			C35D10.7	C35D10.7
C44C1.1	C44C1.1			C35E7.11	C35E7.11
chil-10	C44C1.2			C35E7.2	C35E7.2
vps-45	C44C1.4			C36A4.4	C36A4.4
ras-1	C44C11.1			acs-19	C36A4.9
mak-2	C44C8.6			cle-1	C36B1.1
got-2.1	C44E4.3			C36B1.11	C36B1.11
ssb-1	C44E4.4			imp-1	C36B1.12
acbp-1	C44E4.6			rpb-3	C36B1.3
lec-4	C44F1.3			pas-4	C36B1.4
tap-1	C44H4.5			prp-4	C36B1.5
pak-2	C45B11.1			dhfr-1	C36B1.7
gln-1	C45B2.5			C36B7.6	C36B7.6
C45E1.4	C45E1.4			fubl-3	C36E6.1
nhr-46	C45E5.6			C36E6.2	C36E6.2
C45G9.5	C45G9.5			mlc-1	C36E6.3
C45G9.6	C45G9.6			mlc-2	C36E6.5
col-14	C46A5.3			tif-1A	C36E8.1
hcf-1	C46A5.9			glb-11	C36E8.2
C46C11.3	C46C11.3			tbb-2	C36E8.5
wnk-1	C46C2.1			irx-1	C36F7.1
C46C2.2	C46C2.2			flp-9	C36H8.3
gsr-1	C46F11.2			C37A2.7	C37A2.7
C46F11.5	C46F11.5			C37A2.8	C37A2.8
C46F11.6	C46F11.6			pry-1	C37A5.9
egl-6	C46F4.1			C37C3.2	C37C3.2
C46G7.2	C46G7.2			mig-6	C37C3.6
pqn-22	C46G7.4			idhb-1	C37E2.1
C47B2.2	C47B2.2			nex-4	C37H5.1
tba-2	C47B2.3			C37H5.13	C37H5.13
pbs-2	C47B2.4			C37H5.5	C37H5.5
eif-6	C47B2.5			adss-1	C37H5.6
gale-1	C47B2.6			hsp-6	C37H5.8
C47B2.9	C47B2.9			tkr-1	C38C10.1
C47D12.2	C47D12.2			slc-17.2	C38C10.2
C47D12.5	C47D12.5			unc-60	C38C3.5
tars-1	C47D12.6			atgp-2	C38C6.2
C47D2.1	C47D2.1			tag-325	C38D4.5
sars-1	C47E12.1			tbc-8	C38H2.1
C47E12.2	C47E12.2			C38H2.2	C38H2.2
C47E12.3	C47E12.3			C38H2.3	C38H2.3
pyp-1	C47E12.4			C39D10.2	C39D10.2
uba-1	C47E12.5			C39D10.7	C39D10.7
rrp-1	C47E12.7			prcc-1	C39E9.11
C47E8.4	C47E8.4			C39E9.12	C39E9.12
hsp-90	C47E8.5			dli-1	C39E9.14
unc-112	C47E8.7			C39E9.8	C39E9.8
C47G2.3	C47G2.3			madd-2	C39F7.2
C47G2.4	C47G2.4			rab-1	C39F7.4
saps-1	C47G2.5			ttr-5	C40H1.5
pitr-1	C48A7.2			ufc-1	C40H1.6
C48B6.10	C48B6.10			C40H5.2	C40H5.2
C48B6.2	C48B6.2			sfxn-5	C41C4.10
C48B6.3	C48B6.3			ire-1	C41C4.4
cho-1	C48D1.3			ulp-4	C41C4.6
nhr-6	C48D5.1			ctns-1	C41C4.7
C48E7.1	C48E7.1			cdc-48.2	C41C4.8
spp-15	C48E7.10			eif-3.H	C41D11.2
cebp-2	C48E7.11			C41D11.3	C41D11.3
lpd-2	C48E7.3			cps-6	C41D11.8
C49A1.10	C49A1.10			gnrr-4	C41G11.4
ceh-88	C49C3.5			smn-1	C41G7.1
C49C3.6	C49C3.6			klp-16	C41G7.2
sams-1	C49F5.1			tspo-1	C41G7.9
C49F5.7	C49F5.7			lido-9	C41H7.6
C49G7.10	C49G7.10			hpo-12	C42C1.10
C49G7.12	C49G7.12			ltah-1.1	C42C1.11
phat-7	C49G7.3			C42C1.13	C42C1.13
irg-2	C49G7.5			rpl-34	C42C1.14
rps-2	C49H3.11			tag-335	C42C1.5
C49H3.3	C49H3.3			srlf-7	C42D4.1
ntl-4	C49H3.5			vit-2	C42D8.2
C49H3.6	C49H3.6			pnk-4	C42D8.3
arp-11	C49H3.8			apl-1	C42D8.8
npp-27	C49H3.9			acin-1	C43E11.1
nasp-2	C50B6.2			cdc-6	C43E11.10
col-161	C50B6.4			cogc-5	C43E11.11
slrp-1	C50B8.1			C43E11.12	C43E11.12
nuaf-1	C50B8.3			mus-81	C43E11.2
C50C3.5	C50C3.5			met-1	C43E11.3
prp-8	C50C3.6			tufm-2	C43E11.4
bath-42	C50C3.8			nab-1	C43E11.6
C50D2.7	C50D2.7			ndx-7	C43E11.7
C50D2.9	C50D2.9			exoc-7	C43E11.8
C50E3.6	C50E3.6			paqr-1	C43G2.1
fkb-5	C50F2.6			bicd-1	C43G2.2
mdf-1	C50F4.11			trpp-12	C43H6.1
his-35	C50F4.13			mtpn-1	C43H6.3
nstp-10	C50F4.14			mafr-1	C43H8.2
C50F4.16	C50F4.16			mec-12	C44B11.3
his-41	C50F4.5			C44B11.4	C44B11.4
C50F4.6	C50F4.6			C44B11.6	C44B11.6
C50F4.8	C50F4.8			perm-2	C44B12.1
sucg-1	C50F7.4			ost-1	C44B12.2
egl-3	C51E3.7			perm-4	C44B12.5
C51E3.9	C51E3.9			psmd-9	C44B7.1
frm-7	C51F7.1			C44B7.5	C44B7.5
cest-32	C52A10.1			C44B7.7	C44B7.7
inso-1	C52B11.2			C44C1.1	C44C1.1
cka-2	C52B9.1			chil-10	C44C1.2
C52B9.4	C52B9.4			vps-45	C44C1.4
flp-17	C52D10.11			ras-1	C44C11.1
col-138	C52D10.13			mak-2	C44C8.6
unc-104	C52E12.2			got-2.1	C44E4.3
sqv-7	C52E12.3			ssb-1	C44E4.4
cpr-1	C52E4.1			C44E4.5	C44E4.5
mif-2	C52E4.2			acbp-1	C44E4.6
snr-4	C52E4.3			lec-4	C44F1.3
rpt-1	C52E4.4			tap-1	C44H4.5
cyl-1	C52E4.6			pak-2	C45B11.1
ril-1	C53A5.1			gln-1	C45B2.5
hda-1	C53A5.3			C45B2.6	C45B2.6
rike-1	C53A5.6			C45E1.4	C45E1.4
pdzd-8	C53B4.4			nhr-46	C45E5.6
col-119	C53B4.5			gip-2	C45G3.5
bre-1	C53B4.7			C45G9.2	C45G9.2
rig-3	C53B7.1			C45G9.5	C45G9.5
C53B7.3	C53B7.3			C45G9.8	C45G9.8
asg-2	C53B7.4			hcf-1	C46A5.9
odr-10	C53B7.5			C46C11.3	C46C11.3
ptr-5	C53C11.3			wnk-1	C46C2.1
clik-2	C53C9.2			C46C2.2	C46C2.2
C53D5.1	C53D5.1			gsr-1	C46F11.2
imb-3	C53D5.6			C46F11.5	C46F11.5
C53D6.4	C53D6.4			C46F11.6	C46F11.6
rpl-27	C53H9.1			egl-6	C46F4.1
C53H9.2	C53H9.2			C46G7.2	C46G7.2
C53H9.3	C53H9.3			pqn-22	C46G7.4
drn-1	C54A12.4			lfe-2	C46H11.4
rpl-37	C54C6.1			C47B2.2	C47B2.2
ben-1	C54C6.2			tba-2	C47B2.3
C54C6.5	C54C6.5			pbs-2	C47B2.4
C54C6.6	C54C6.6			eif-6	C47B2.5
C54D2.2	C54D2.2			gale-1	C47B2.6
ncs-5	C54E10.2			C47B2.9	C47B2.9
C54E10.6	C54E10.6			C47D12.2	C47D12.2
C54E4.4	C54E4.4			C47D12.5	C47D12.5
rfc-1	C54G10.2			tars-1	C47D12.6
pmp-3	C54G10.3			C47D2.1	C47D2.1
rskn-2	C54G4.1			sars-1	C47E12.1
C54G4.5	C54G4.5			C47E12.2	C47E12.2
C54G4.7	C54G4.7			C47E12.3	C47E12.3
cyc-1	C54G4.8			pyp-1	C47E12.4
spp-17	C54G6.5			uba-1	C47E12.5
sft-4	C54H2.5			rrp-1	C47E12.7
C55A6.1	C55A6.1			C47E8.3	C47E8.3
C55A6.10	C55A6.10			C47E8.4	C47E8.4
ttll-5	C55A6.2			hsp-90	C47E8.5
pafo-1	C55A6.9			unc-112	C47E8.7
dnj-7	C55B6.2			C47G2.3	C47G2.3
acdh-1	C55B7.4			C47G2.4	C47G2.4
mdt-18	C55B7.9			saps-1	C47G2.5
aat-5	C55C2.5			pitr-1	C48A7.2
perm-5	C55C3.5			ced-7	C48B4.4
atic-1	C55F2.1			C48B6.10	C48B6.10
ilys-4	C55F2.2			C48B6.2	C48B6.2
ttr-44	C56A3.2			C48B6.3	C48B6.3
C56A3.4	C56A3.4			ced-3	C48D1.2
C56A3.5	C56A3.5			cho-1	C48D1.3
C56A3.6	C56A3.6			nhr-6	C48D5.1
vps-32.1	C56C10.3			C48E7.1	C48E7.1
C56C10.7	C56C10.7			spp-15	C48E7.10
icd-1	C56C10.8			cebp-2	C48E7.11
C56C10.9	C56C10.9			lpd-2	C48E7.3
akap-1	C56G2.1			rin-1	C48G7.3
let-767	C56G2.6			C49A1.10	C49A1.10
mlc-4	C56G7.1			ceh-88	C49C3.5
C56G7.3	C56G7.3			C49C3.6	C49C3.6
nlp-15	CC4.2			C49C3.7	C49C3.7
smu-1	CC4.3			sams-1	C49F5.1
CC8.2	CC8.2			C49F5.7	C49F5.7
crn-2	CD4.2			C49G7.10	C49G7.10
mrpl-48	CD4.3			phat-7	C49G7.3
vps-37	CD4.4			irg-2	C49G7.5
pas-6	CD4.6			rps-2	C49H3.11
cTel55X.1	cTel55X.1			C49H3.3	C49H3.3
cebp-1	D1005.3			ntl-4	C49H3.5
rpl-24.1	D1007.12			C49H3.6	C49H3.6
eaf-1	D1007.16			arp-11	C49H3.8
tmem-39	D1007.5			npp-27	C49H3.9
rps-10	D1007.6			nasp-2	C50B6.2
nlp-14	D1009.4			C50B6.3	C50B6.3
snap-1	D1014.3			slrp-1	C50B8.1
D1014.4	D1014.4			nuaf-1	C50B8.3
ubc-6	D1022.1			C50C3.5	C50C3.5
D1022.4	D1022.4			prp-8	C50C3.6
aka-1	D1022.7			cil-1	C50C3.7
nspc-19	D1025.9			bath-42	C50C3.8
D1037.1	D1037.1			C50D2.7	C50D2.7
ftn-2	D1037.3			luc-7L3	C50D2.8
rab-8	D1037.4			C50D2.9	C50D2.9
cfim-2	D1046.1			sop-2	C50E10.4
tpra-1	D1046.5			C50E3.5	C50E3.5
D1054.1	D1054.1			C50E3.6	C50E3.6
D1054.10	D1054.10			fkb-5	C50F2.6
prp-38	D1054.14			mdf-1	C50F4.11
plrg-1	D1054.15			his-35	C50F4.13
pas-2	D1054.2			nstp-10	C50F4.14
D1054.3	D1054.3			C50F4.16	C50F4.16
lotr-1	D1081.7			his-41	C50F4.5
D1086.10	D1086.10			C50F4.6	C50F4.6
D1086.6	D1086.6			C50F4.8	C50F4.8
D1086.7	D1086.7			sucg-1	C50F7.4
nlp-8	D2005.2			cyp-33C9	C50H11.15
D2005.3	D2005.3			egl-3	C51E3.7
D2007.1	D2007.1			C51E3.9	C51E3.9
mrpl-18	D2007.4			frm-7	C51F7.1
atg-13	D2007.5			cest-32	C52A10.1
rab-39	D2013.1			glb-12	C52A11.2
egli-1	D2013.10			cka-2	C52B9.1
wdfy-2	D2013.2			coel-1	C52B9.3
eat-3	D2013.5			C52B9.4	C52B9.4
wbp-2	D2013.6			C52B9.8	C52B9.8
eif-3.F	D2013.7			mec-18	C52B9.9
ttll-12	D2013.9			flp-17	C52D10.11
dhhc-14	D2021.2			znf-598	C52E12.1
pyc-1	D2023.2			unc-104	C52E12.2
D2023.4	D2023.4			sqv-7	C52E12.3
mpst-1	D2023.5			cpr-1	C52E4.1
D2023.6	D2023.6			mif-2	C52E4.2
elo-3	D2024.3			snr-4	C52E4.3
D2024.5	D2024.5			rpt-1	C52E4.4
cap-1	D2024.6			mans-2	C52E4.5
mans-1	D2030.1			cyl-1	C52E4.6
D2030.11	D2030.11			ril-1	C53A5.1
D2030.2	D2030.2			hda-1	C53A5.3
D2030.3	D2030.3			kcnl-4	C53A5.5
D2030.4	D2030.4			rike-1	C53A5.6
mce-1	D2030.5			pdzd-8	C53B4.4
prg-1	D2030.6			col-119	C53B4.5
wdr-23	D2030.9			bre-1	C53B4.7
atx-2	D2045.1			rig-3	C53B7.1
cul-1	D2045.6			C53B7.3	C53B7.3
lgc-28	D2062.12			asg-2	C53B7.4
glrx-3	D2063.3			ptr-5	C53C11.3
pyr-1	D2085.1			clik-2	C53C9.2
rsp-7	D2089.1			imb-3	C53D5.6
D2089.3	D2089.3			C53D6.4	C53D6.4
ptb-1	D2089.4			rpl-27	C53H9.1
D2092.4	D2092.4			C53H9.2	C53H9.2
maco-1	D2092.5			C53H9.3	C53H9.3
praf-3	D2096.2			drn-1	C54A12.4
sqv-1	D2096.4			rpl-37	C54C6.1
D2096.7	D2096.7			ben-1	C54C6.2
nap-1	D2096.8			C54C6.6	C54C6.6
D2096.9	D2096.9			bar-1	C54D1.6
lec-12	DC2.3			C54D2.2	C54D2.2
trpp-1	DC2.8			ncs-5	C54E10.2
DH11.5	DH11.5			C54E10.6	C54E10.6
lmn-1	DY3.2			rfc-1	C54G10.2
mfb-1	DY3.6			pmp-3	C54G10.3
sup-17	DY3.7			rskn-2	C54G4.1
E01A2.1	E01A2.1			C54G4.5	C54G4.5
srrt-1	E01A2.2			C54G4.7	C54G4.7
let-504	E01A2.4			cyc-1	C54G4.8
akir-1	E01A2.6			spp-17	C54G6.5
pde-3	E01F3.1			sft-4	C54H2.5
tbc-14	E01G4.1			C55A6.1	C55A6.1
E01G4.3	E01G4.3			C55A6.10	C55A6.10
pqn-27	E01G4.4			ttll-5	C55A6.2
E01G4.6	E01G4.6			pafo-1	C55A6.9
E01G6.2	E01G6.2			dnj-7	C55B6.2
pkc-2	E01H11.1			gly-2	C55B7.2
flp-20	E01H11.3			acdh-1	C55B7.4
mrps-5	E02A10.1			uri-1	C55B7.5
E02A10.3	E02A10.3			dbr-1	C55B7.8
E02A10.4	E02A10.4			mdt-18	C55B7.9
gpa-3	E02C12.5			aat-5	C55C2.5
E02D9.1	E02D9.1			perm-5	C55C3.5
E02H1.1	E02H1.1			atic-1	C55F2.1
E02H1.5	E02H1.5			ilys-4	C55F2.2
E02H1.6	E02H1.6			ttr-44	C56A3.2
nhr-19	E02H1.7			C56A3.4	C56A3.4
mrpl-53	E02H1.8			C56A3.5	C56A3.5
nlp-13	E03D2.1			C56A3.6	C56A3.6
nlp-9	E03D2.2			not found	C56C10.11
E03H4.8	E03H4.8			dnj-8	C56C10.13
hoe-1	E04A4.4			vps-32.1	C56C10.3
cyc-2.1	E04A4.7			C56C10.7	C56C10.7
rpl-20	E04A4.8			icd-1	C56C10.8
E04D5.5	E04D5.5			C56C10.9	C56C10.9
acdh-12	E04F6.5			akap-1	C56G2.1
E04F6.9	E04F6.9			let-767	C56G2.6
EEED8.10	EEED8.10			mlc-4	C56G7.1
rsp-4	EEED8.7			C56G7.3	C56G7.3
EGAP5.1	EGAP5.1			nlp-15	CC4.2
egl-21	F01D4.4			smu-1	CC4.3
aldo-2	F01F1.12			CC8.2	CC8.2
F01F1.15	F01F1.15			crn-2	CD4.2
F01F1.2	F01F1.2			mrpl-48	CD4.3
F01F1.3	F01F1.3			vps-37	CD4.4
rabn-5	F01F1.4			pas-6	CD4.6
dpf-4	F01F1.5			zhit-1	CD4.7
alh-9	F01F1.6			cTel55X.1	cTel55X.1
ddx-23	F01F1.7			cebp-1	D1005.3
cct-6	F01F1.8			rpl-24.1	D1007.12
dnpp-1	F01F1.9			pqn-24	D1007.14
tkt-1	F01G10.1			eaf-1	D1007.16
daf-14	F01G10.8			D1007.4	D1007.4
F01G12.18	F01G12.18			tmem-39	D1007.5
let-2	F01G12.5			rps-10	D1007.6
swsn-4	F01G4.1			nrd-1	D1007.7
ard-1	F01G4.2			D1007.8	D1007.8
pigq-1	F01G4.5			acs-22	D1009.1
F01G4.6	F01G4.6			nlp-14	D1009.4
F02A9.1	F02A9.1			sul-2	D1014.1
far-1	F02A9.2			snap-1	D1014.3
far-2	F02A9.3			D1014.4	D1014.4
mrpl-44	F02A9.4			ubc-6	D1022.1
F02D8.4	F02D8.4			D1022.4	D1022.4
nlp-59	F02D8.5			aka-1	D1022.7
F02E11.2	F02E11.2			D1025.10	D1025.10
asb-2	F02E8.1			nspc-19	D1025.9
aps-2	F02E8.3			D1037.1	D1037.1
ncr-1	F02E8.6			ftn-2	D1037.3
F02E9.1	F02E9.1			rab-8	D1037.4
F02E9.10	F02E9.10			cfim-2	D1046.1
lin-28	F02E9.2			tpra-1	D1046.5
F02E9.5	F02E9.5			D1054.1	D1054.1
F02E9.7	F02E9.7			D1054.10	D1054.10
dpt-1	F02E9.9			prp-38	D1054.14
gfat-1	F07A11.2			plrg-1	D1054.15
din-1	F07A11.6			pas-2	D1054.2
sue-1	F07A5.5			D1054.3	D1054.3
unc-15	F07A5.7			D1069.3	D1069.3
F07C3.2	F07C3.2			unc-120	D1081.2
F07C6.3	F07C6.3			lotr-1	D1081.7
F07C6.4	F07C6.4			D1086.10	D1086.10
rpl-11.2	F07D10.1			D1086.6	D1086.6
flp-6	F07D3.2			D1086.7	D1086.7
F07E5.5	F07E5.5			nlp-8	D2005.2
F07F6.4	F07F6.4			D2005.3	D2005.3
F07F6.8	F07F6.8			D2007.1	D2007.1
F07G6.10	F07G6.10			mrpl-18	D2007.4
vhp-1	F08B1.1			atg-13	D2007.5
slo-2	F08B12.3			rab-39	D2013.1
F08B12.4	F08B12.4			egli-1	D2013.10
snrp-3	F08B4.7			wdfy-2	D2013.2
F08B6.1	F08B6.1			eat-3	D2013.5
calu-2	F08B6.3			wbp-2	D2013.6
unc-87	F08B6.4			eif-3.F	D2013.7
pcyt-1	F08C6.2			scp-1	D2013.8
sto-1	F08C6.4			ttll-12	D2013.9
apy-1	F08C6.6			pyc-1	D2023.2
unc-98	F08C6.7			D2023.4	D2023.4
tag-123	F08F1.7			mpst-1	D2023.5
tth-1	F08F1.8			D2023.6	D2023.6
acl-6	F08F3.2			elo-3	D2024.3
rhr-1	F08F3.3			D2024.5	D2024.5
F08F3.4	F08F3.4			cap-1	D2024.6
hmgr-1	F08F8.2			mans-1	D2030.1
F08F8.7	F08F8.7			D2030.11	D2030.11
gos-28	F08F8.8			D2030.2	D2030.2
F08F8.9	F08F8.9			D2030.3	D2030.3
F08G5.3	F08G5.3			D2030.4	D2030.4
col-130	F08G5.4			mce-1	D2030.5
unc-115	F09B9.2			prg-1	D2030.6
erd-2.1	F09B9.3			D2030.7	D2030.7
F09B9.4	F09B9.4			D2030.8	D2030.8
pes-7	F09C3.1			wdr-23	D2030.9
nanp-1	F09C3.2			atx-2	D2045.1
F09C8.2	F09C8.2			cul-1	D2045.6
grd-10	F09D12.1			lgc-28	D2062.12
dhs-25	F09E10.3			glrx-3	D2063.3
F09E10.7	F09E10.7			hgap-2	D2085.5
toca-1	F09E10.8			rsp-7	D2089.1
pkc-3	F09E5.1			D2089.3	D2089.3
F09E5.10	F09E5.10			ptb-1	D2089.4
F09E5.11	F09E5.11			ppfr-2	D2092.2
F09E5.14	F09E5.14			D2092.4	D2092.4
prdx-2	F09E5.15			maco-1	D2092.5
F09E5.16	F09E5.16			praf-3	D2096.2
bmy-1	F09E5.17			sqv-1	D2096.4
F09E5.3	F09E5.3			D2096.7	D2096.7
F09E5.7	F09E5.7			nap-1	D2096.8
F09E5.8	F09E5.8			D2096.9	D2096.9
crld-1	F09E8.2			lec-12	DC2.3
nlp-79	F09E8.8			trpp-1	DC2.8
mlc-3	F09F7.2			DH11.5	DH11.5
rpc-2	F09F7.3			lmn-1	DY3.2
nmad-1	F09F7.7			mfb-1	DY3.6
F09G2.2	F09G2.2			sup-17	DY3.7
attf-2	F09G2.9			E01A2.1	E01A2.1
mrps-9	F09G8.3			srrt-1	E01A2.2
F09G8.7	F09G8.7			let-504	E01A2.4
rpl-10	F10B5.1			dph-6	E01A2.5
F10B5.2	F10B5.2			akir-1	E01A2.6
tub-1	F10B5.4			E01B7.2	E01B7.2
ifb-1	F10C1.2			pde-3	E01F3.1
ifb-2	F10C1.7			tbc-14	E01G4.1
kup-1	F10C2.2			E01G4.3	E01G4.3
mat-3	F10C5.1			pqn-27	E01G4.4
nemp-1	F10C5.2			E01G6.2	E01G6.2
sod-2	F10D11.1			pkc-2	E01H11.1
F10E7.2	F10E7.2			flp-20	E01H11.3
F10E7.5	F10E7.5			mrps-5	E02A10.1
rpl-33	F10E7.7			E02A10.3	E02A10.3
farl-11	F10E7.8			E02A10.4	E02A10.4
F10E7.9	F10E7.9			gpa-3	E02C12.5
F10E9.1	F10E9.1			E02D9.1	E02D9.1
F10E9.11	F10E9.11			E02H1.1	E02H1.1
F10E9.3	F10E9.3			E02H1.5	E02H1.5
F10E9.4	F10E9.4			E02H1.6	E02H1.6
mig-10	F10E9.6			nhr-19	E02H1.7
F10E9.7	F10E9.7			mrpl-53	E02H1.8
F10G2.1	F10G2.1			nlp-13	E03D2.1
tag-151	F10G7.1			nlp-9	E03D2.2
tsn-1	F10G7.2			hoe-1	E04A4.4
unc-85	F10G7.3			cyc-2.1	E04A4.7
F10G7.5	F10G7.5			rpl-20	E04A4.8
rpn-5	F10G7.8			E04D5.5	E04D5.5
rae-1	F10G8.3			acdh-12	E04F6.5
ncs-2	F10G8.5			E04F6.9	E04F6.9
nubp-1	F10G8.6			EEED8.10	EEED8.10
ercc-1	F10G8.7			brap-2	EEED8.16
daf-12	F11A1.3			rsp-4	EEED8.7
repo-1	F11A10.2			EGAP5.1	EGAP5.1
mig-32	F11A10.3			egl-21	F01D4.4
F11A10.5	F11A10.5			F01D4.5	F01D4.5
F11A10.6	F11A10.6			hpo-10	F01F1.1
rbm-34	F11A10.7			F01F1.11	F01F1.11
cpsf-4	F11A10.8			aldo-2	F01F1.12
kpc-1	F11A6.1			F01F1.15	F01F1.15
scrm-4	F11A6.2			F01F1.2	F01F1.2
mff-1	F11C1.2			F01F1.3	F01F1.3
vwa-8	F11C1.5			rabn-5	F01F1.4
unc-122	F11C3.2			dpf-4	F01F1.5
unc-54	F11C3.3			alh-9	F01F1.6
osm-11	F11C7.5			ddx-23	F01F1.7
epic-1	F11E6.3			cct-6	F01F1.8
elo-2	F11E6.5			dnpp-1	F01F1.9
col-17	F11G11.10			tkt-1	F01G10.1
col-20	F11G11.11			daf-14	F01G10.8
col-73	F11G11.12			sur-7	F01G12.2
gst-7	F11G11.2			let-2	F01G12.5
F11G11.5	F11G11.5			swsn-4	F01G4.1
dnj-9	F11G11.7			ard-1	F01G4.2
rfl-1	F11H8.1			pigq-1	F01G4.5
col-8	F11H8.3			F01G4.6	F01G4.6
F12F6.1	F12F6.1			F02A9.1	F02A9.1
sec-24.1	F12F6.6			far-1	F02A9.2
rpl-3	F13B10.2			far-2	F02A9.3
F13B12.1	F13B12.1			mrpl-44	F02A9.4
ins-1	F13B12.5			irld-2	F02C12.4
fis-2	F13B9.8			F02D8.4	F02D8.4
F13C5.2	F13C5.2			nlp-59	F02D8.5
F13C5.5	F13C5.5			F02E11.2	F02E11.2
unc-96	F13C5.6			asb-2	F02E8.1
F13D11.3	F13D11.3			aps-2	F02E8.3
ldh-1	F13D12.2			ncr-1	F02E8.6
alh-8	F13D12.4			F02E9.1	F02E9.1
gpb-1	F13D12.7			F02E9.10	F02E9.10
F13D12.8	F13D12.8			lin-28	F02E9.2
fcmt-1	F13D12.9			sin-3	F02E9.4
F13E6.1	F13E6.1			F02E9.5	F02E9.5
yap-1	F13E6.4			F02E9.7	F02E9.7
plpp-1.3	F13E6.5			dpt-1	F02E9.9
F13E9.12	F13E9.12			gfat-1	F07A11.2
F13E9.15	F13E9.15			npp-5	F07A11.3
dmd-6	F13G11.1			din-1	F07A11.6
F13G3.10	F13G3.10			sue-1	F07A5.5
mrpl-13	F13G3.11			unc-15	F07A5.7
dylt-1	F13G3.4			nhr-36	F07C3.10
ttx-7	F13G3.5			F07C3.2	F07C3.2
F13G3.6	F13G3.6			F07C6.4	F07C6.4
F13G3.7	F13G3.7			rpl-11.2	F07D10.1
mif-3	F13G3.9			flp-6	F07D3.2
ndx-9	F13H10.2			F07E5.5	F07E5.5
mogs-1	F13H10.4			F07F6.4	F07F6.4
F13H10.6	F13H10.6			F07F6.8	F07F6.8
F13H10.8	F13H10.8			F07G6.10	F07G6.10
F13H10.9	F13H10.9			vhp-1	F08B1.1
upb-1	F13H8.7			gcy-12	F08B1.2
sid-5	F14B8.2			slo-2	F08B12.3
unc-97	F14D12.2			F08B12.4	F08B12.4
F14D7.12	F14D7.12			snrp-3	F08B4.7
F14D7.8	F14D7.8			F08B6.1	F08B6.1
F14E5.2	F14E5.2			calu-2	F08B6.3
col-98	F14F7.1			unc-87	F08B6.4
F14H12.3	F14H12.3			pcyt-1	F08C6.2
cst-1	F14H12.4			sto-1	F08C6.4
obr-2	F14H8.1			apy-1	F08C6.6
col-184	F15A2.1			unc-98	F08C6.7
tag-280	F15A4.12			tag-123	F08F1.7
F15A4.5	F15A4.5			tth-1	F08F1.8
phat-8	F15A4.6			acl-6	F08F3.2
cest-26	F15A8.6			rhr-1	F08F3.3
nstp-2	F15B10.1			F08F3.4	F08F3.4
F15B9.10	F15B9.10			F08F8.10	F08F8.10
F15B9.8	F15B9.8			hmgr-1	F08F8.2
ubql-1	F15C11.2			F08F8.7	F08F8.7
F15D3.6	F15D3.6			gos-28	F08F8.8
timm-23	F15D3.7			F08F8.9	F08F8.9
F15D4.2	F15D4.2			vhl-1	F08G12.4
flp-16	F15D4.8			F08G5.3	F08G5.3
F15G9.1	F15G9.1			unc-115	F09B9.2
col-12	F15H10.1			erd-2.1	F09B9.3
ppfr-1	F16A11.3			F09B9.4	F09B9.4
F16B12.4	F16B12.4			pes-7	F09C3.1
F16B4.4	F16B4.4			nanp-1	F09C3.2
rsd-6	F16D3.2			F09C8.2	F09C8.2
F16F9.1	F16F9.1			usp-39	F09D1.1
nhr-45	F16H11.5			grd-10	F09D12.1
rgs-2	F16H9.1			dhs-25	F09E10.3
cwf-19L1	F17A9.2			F09E10.7	F09E10.7
F17A9.4	F17A9.4			toca-1	F09E10.8
F17C11.11	F17C11.11			pkc-3	F09E5.1
zip-9	F17C11.17			F09E5.10	F09E5.10
F17C11.2	F17C11.2			F09E5.11	F09E5.11
F17C11.4	F17C11.4			agt-2	F09E5.13
vps-36	F17C11.8			F09E5.14	F09E5.14
eef-1G	F17C11.9			prdx-2	F09E5.15
ras-2	F17C8.4			F09E5.16	F09E5.16
F17C8.9	F17C8.9			bmy-1	F09E5.17
F17H10.1	F17H10.1			F09E5.3	F09E5.3
lin-26	F18A1.2			sec-6	F09E5.5
lir-1	F18A1.3			F09E5.7	F09E5.7
rpa-1	F18A1.5			F09E5.8	F09E5.8
F18A1.7	F18A1.7			crld-1	F09E8.2
F18A11.3	F18A11.3			nlp-79	F09E8.8
F18A11.5	F18A11.5			mlc-3	F09F7.2
nep-11	F18A12.8			rpc-2	F09F7.3
F18C5.10	F18C5.10			nmad-1	F09F7.7
abcf-1	F18E2.2			F09G2.2	F09G2.2
ddo-2	F18E3.7			cpsf-2	F09G2.4
nlp-7	F18E9.2			F09G2.8	F09G2.8
F18G5.6	F18G5.6			attf-2	F09G2.9
pab-2	F18H3.3			crn-7	F09G8.2
F19B6.1	F19B6.1			mrps-9	F09G8.3
ufd-1	F19B6.2			F09G8.7	F09G8.7
F19C7.8	F19C7.8			rpl-10	F10B5.1
ttr-10	F19F10.4			F10B5.2	F10B5.2
snu-66	F19F10.9			tub-1	F10B5.4
nekl-3	F19H6.1			emb-27	F10B5.6
tps-2	F19H8.1			ints-11	F10B5.8
F19H8.2	F19H8.2			ifb-1	F10C1.2
arl-3	F19H8.3			ifb-2	F10C1.7
F20A1.1	F20A1.1			kup-1	F10C2.2
vha-12	F20B6.2			F10C2.4	F10C2.4
hpk-1	F20B6.8			mat-3	F10C5.1
flwr-1	F20D1.1			nemp-1	F10C5.2
F20D1.3	F20D1.3			sod-2	F10D11.1
slc-25A18.1	F20D1.9			F10E7.5	F10E7.5
csr-1	F20D12.1			rpl-33	F10E7.7
czw-1	F20D12.4			farl-11	F10E7.8
exc-9	F20D12.5			F10E7.9	F10E7.9
srp-7	F20D6.4			F10E9.1	F10E9.1
F20D6.8	F20D6.8			F10E9.11	F10E9.11
F20G2.2	F20G2.2			F10E9.3	F10E9.3
F20G2.6	F20G2.6			F10E9.4	F10E9.4
nmy-2	F20G4.3			F10E9.5	F10E9.5
F20H11.1	F20H11.1			mig-10	F10E9.6
mdh-2	F20H11.3			F10E9.7	F10E9.7
ddo-3	F20H11.5			sel-2	F10F2.1
F21C10.10	F21C10.10			F10G2.1	F10G2.1
F21C10.3	F21C10.3			tag-151	F10G7.1
pqn-31	F21C10.8			tsn-1	F10G7.2
twk-1	F21C3.1			unc-85	F10G7.3
hint-1	F21C3.3			F10G7.5	F10G7.5
pfd-6	F21C3.5			rpn-5	F10G7.8
nhr-21	F21D12.1			F10G7.9	F10G7.9
F21D12.3	F21D12.3			rae-1	F10G8.3
F21D5.1	F21D5.1			ncs-2	F10G8.5
otub-3	F21D5.2			nubp-1	F10G8.6
F21D5.6	F21D5.6			ercc-1	F10G8.7
F21D5.7	F21D5.7			F10G8.9	F10G8.9
mrps-33	F21D5.8			daf-12	F11A1.3
pgal-1	F21F3.1			lex-1	F11A10.1
F21F3.6	F21F3.6			repo-1	F11A10.2
F21F3.7	F21F3.7			mig-32	F11A10.3
asp-6	F21F8.7			F11A10.5	F11A10.5
ilys-5	F22A3.6			rbm-34	F11A10.7
ttr-36	F22A3.7			cpsf-4	F11A10.8
gfat-2	F22B3.4			kpc-1	F11A6.1
evl-20	F22B5.1			scrm-4	F11A6.2
F22B5.10	F22B5.10			F11C1.1	F11C1.1
eif-3.G	F22B5.2			mff-1	F11C1.2
F22B5.4	F22B5.4			vwa-8	F11C1.5
zyg-9	F22B5.7			unc-122	F11C3.2
fars-3	F22B5.9			unc-54	F11C3.3
F22B7.1	F22B7.1			osm-11	F11C7.5
dnj-10	F22B7.5			F11D5.1	F11D5.1
F22B7.9	F22B7.9			epic-1	F11E6.3
F22B8.7	F22B8.7			elo-2	F11E6.5
flcn-1	F22D3.2			col-20	F11G11.11
F22D6.2	F22D6.2			gst-7	F11G11.2
nars-1	F22D6.3			F11G11.5	F11G11.5
nduf-6	F22D6.4			dnj-9	F11G11.7
prpf-4	F22D6.5			rfl-1	F11H8.1
ekl-1	F22D6.6			col-8	F11H8.3
F22D6.8	F22D6.8			cyk-1	F11H8.4
egl-9	F22E12.4			cal-8	F12A10.5
F22E5.13	F22E5.13			exp-2	F12F3.1
gcy-21	F22E5.3			F12F6.1	F12F6.1
hil-3	F22F1.1			rib-1	F12F6.3
F22F4.4	F22F4.4			srgp-1	F12F6.5
ckb-4	F22F7.5			sec-24.1	F12F6.6
F22F7.7	F22F7.7			tir-1	F13B10.1
F22G12.4	F22G12.4			rpl-3	F13B10.2
F22H10.3	F22H10.3			F13B12.1	F13B12.1
F22H10.6	F22H10.6			ins-1	F13B12.5
F23A7.4	F23A7.4			F13B12.6	F13B12.6
F23A7.8	F23A7.8			ksr-1	F13B9.5
F23B12.4	F23B12.4			fis-2	F13B9.8
dlat-1	F23B12.5			F13C5.1	F13C5.1
fntb-1	F23B12.6			F13C5.2	F13C5.2
F23B12.7	F23B12.7			unc-96	F13C5.6
rpb-12	F23B2.13			F13D11.3	F13D11.3
flp-1	F23B2.5			ldh-1	F13D12.2
aly-2	F23B2.6			alh-8	F13D12.4
ubxn-1	F23C8.4			gpb-1	F13D12.7
F23C8.5	F23C8.5			F13E6.1	F13E6.1
did-2	F23C8.6			yap-1	F13E6.4
F23D12.11	F23D12.11			plpp-1.3	F13E6.5
F23D12.3	F23D12.3			nish-1	F13E9.1
fipr-3	F23D12.6			F13E9.15	F13E9.15
nfyc-1	F23F1.1			dmd-6	F13G11.1
F23F1.4	F23F1.4			F13G3.10	F13G3.10
F23F1.5	F23F1.5			mrpl-13	F13G3.11
rpt-4	F23F1.8			dylt-1	F13G3.4
rpoa-49	F23F1.9			ttx-7	F13G3.5
rpt-3	F23F12.6			F13G3.6	F13G3.6
bra-2	F23H11.1			F13G3.7	F13G3.7
sucl-2	F23H11.3			mif-3	F13G3.9
F23H11.4	F23H11.4			ndx-9	F13H10.2
F23H11.5	F23H11.5			mogs-1	F13H10.4
crls-1	F23H11.9			F13H10.6	F13H10.6
snb-2	F23H12.1			F13H10.8	F13H10.8
tomm-20	F23H12.2			F13H10.9	F13H10.9
sqt-3	F23H12.4			upb-1	F13H8.7
fipr-1	F23H12.8			F13H8.9	F13H8.9
fipr-2	F23H12.9			sid-5	F14B8.2
ehbp-1	F25B3.1			unc-97	F14D12.2
rtfo-1	F25B3.6			F14D7.12	F14D7.12
gcst-1	F25B4.1			F14D7.8	F14D7.8
prp-39	F25B4.5			F14E5.2	F14E5.2
hmgs-1	F25B4.6			mrp-5	F14F4.3
F25B4.7	F25B4.7			col-98	F14F7.1
clec-1	F25B4.9			cst-1	F14H12.4
nop-1	F25B5.2			obr-2	F14H8.1
F25B5.3	F25B5.3			col-184	F15A2.1
ubq-1	F25B5.4			tag-280	F15A4.12
F25B5.5	F25B5.5			F15A4.5	F15A4.5
F25B5.6	F25B5.6			phat-8	F15A4.6
nono-1	F25B5.7			cest-26	F15A8.6
ppm-1.A	F25D1.1			nstp-2	F15B10.1
cup-2	F25D7.1			F15B9.10	F15B9.10
tag-353	F25D7.2			ubql-1	F15C11.2
F25E5.8	F25E5.8			F15D3.6	F15D3.6
F25G6.8	F25G6.8			timm-23	F15D3.7
tli-1	F25H2.1			flp-16	F15D4.8
rla-0	F25H2.10			F15G9.1	F15G9.1
tct-1	F25H2.11			F15G9.5	F15G9.5
snx-27	F25H2.2			col-12	F15H10.1
F25H2.4	F25H2.4			F16A11.1	F16A11.1
ndk-1	F25H2.5			ppfr-1	F16A11.3
F25H2.6	F25H2.6			F16B12.4	F16B12.4
ubc-25	F25H2.8			F16B3.3	F16B3.3
pas-5	F25H2.9			F16B4.4	F16B4.4
lim-9	F25H5.1			rsd-6	F16D3.2
pyk-1	F25H5.3			F16F9.1	F16F9.1
eef-2	F25H5.4			nhr-45	F16H11.5
mrpl-54	F25H5.6			rgs-2	F16H9.1
F25H8.1	F25H8.1			cwf-19L1	F17A9.2
frm-10	F25H9.5			F17A9.4	F17A9.4
F25H9.6	F25H9.6			F17C11.11	F17C11.11
F25H9.7	F25H9.7			zip-9	F17C11.17
F26A1.1	F26A1.1			F17C11.2	F17C11.2
nlp-61	F26A10.1			F17C11.4	F17C11.4
F26A3.1	F26A3.1			pigt-1	F17C11.7
ncbp-2	F26A3.2			vps-36	F17C11.8
F26A3.4	F26A3.4			eef-1G	F17C11.9
F26A3.7	F26A3.7			ras-2	F17C8.4
ima-2	F26B1.3			F17C8.9	F17C8.9
let-381	F26B1.7			F17H10.1	F17H10.1
hsp-1	F26D10.3			snx-17	F17H10.3
atgp-1	F26D10.9			lin-26	F18A1.2
F26D11.1	F26D11.1			lir-1	F18A1.3
fkh-7	F26D12.1			rpa-1	F18A1.5
sur-6	F26E4.1			alfa-1	F18A1.6
hrdl-1	F26E4.11			F18A1.7	F18A1.7
gpx-1	F26E4.12			F18A11.3	F18A11.3
F26E4.3	F26E4.3			F18A11.5	F18A11.5
F26E4.4	F26E4.4			nep-11	F18A12.8
cox-7C	F26E4.6			rme-8	F18C12.2
tba-1	F26E4.8			F18C12.3	F18C12.3
cox-5B	F26E4.9			F18C5.10	F18C5.10
col-140	F26F12.1			abcf-1	F18E2.2
F26F12.3	F26F12.3			scc-3	F18E2.3
let-418	F26F12.7			ddo-2	F18E3.7
F26F12.8	F26F12.8			nlp-7	F18E9.2
cee-1	F26F4.1			F18G5.6	F18G5.6
rars-1	F26F4.10			F18H3.1	F18H3.1
rpb-8	F26F4.11			pab-2	F18H3.3
F26F4.12	F26F4.12			F19B6.1	F19B6.1
F26F4.6	F26F4.6			ufd-1	F19B6.2
tam-1	F26G5.9			grk-1	F19C6.1
nurf-1	F26H11.2			ints-9	F19F10.12
exl-1	F26H11.5			ttr-10	F19F10.4
F26H9.2	F26H9.2			snu-66	F19F10.9
F26H9.5	F26H9.5			nekl-3	F19H6.1
rab-5	F26H9.6			glb-13	F19H6.2
F27B10.1	F27B10.1			tps-2	F19H8.1
F27C1.2	F27C1.2			F19H8.2	F19H8.2
F27C1.6	F27C1.6			arl-3	F19H8.3
atp-3	F27C1.7			F20A1.1	F20A1.1
dpy-5	F27C1.8			vha-12	F20B6.2
aat-1	F27C8.1			hpk-1	F20B6.8
spp-18	F27C8.4			flwr-1	F20D1.1
F27D4.1	F27D4.1			tbc-1	F20D1.2
lsy-22	F27D4.2			F20D1.3	F20D1.3
F27D4.4	F27D4.4			slc-25A18.1	F20D1.9
unc-18	F27D9.1			csr-1	F20D12.1
pcca-1	F27D9.5			czw-1	F20D12.4
acdh-9	F28A10.6			exc-9	F20D12.5
egl-44	F28B12.2			srp-7	F20D6.4
F28B3.10	F28B3.10			F20D6.8	F20D6.8
F28B3.6	F28B3.6			F20G2.2	F20G2.2
rgl-1	F28B4.2			F20G2.6	F20G2.6
cpf-1	F28C6.3			nmy-2	F20G4.3
suf-1	F28C6.6			F20H11.1	F20H11.1
rpl-26	F28C6.7			mdh-2	F20H11.3
F28C6.8	F28C6.8			ddo-3	F20H11.5
wdr-46	F28D1.1			lgc-31	F21A3.7
F28D1.6	F28D1.6			F21C10.10	F21C10.10
rps-23	F28D1.7			frpr-6	F21C10.12
rsr-1	F28D9.1			F21C10.3	F21C10.3
F28E10.1	F28E10.1			twk-1	F21C3.1
acs-2	F28F8.2			hint-1	F21C3.3
lsm-5	F28F8.3			rde-2	F21C3.4
atx-3	F28F8.6			pfd-6	F21C3.5
F28F8.9	F28F8.9			nhr-21	F21D12.1
F28F9.3	F28F9.3			F21D12.3	F21D12.3
cpn-3	F28H1.2			F21D5.1	F21D5.1
aars-2	F28H1.3			otub-3	F21D5.2
akt-2	F28H6.1			F21D5.5	F21D5.5
F29A7.6	F29A7.6			F21D5.6	F21D5.6
F29B9.1	F29B9.1			F21D5.7	F21D5.7
mrps-21	F29B9.10			mrps-33	F21D5.8
F29B9.11	F29B9.11			pgal-1	F21F3.1
jmjd-1.2	F29B9.2			F21F3.6	F21F3.6
psr-1	F29B9.4			F21F3.7	F21F3.7
ubc-9	F29B9.6			asp-6	F21F8.7
F29B9.8	F29B9.8			rbbp-5	F21H12.1
gfm-1	F29C12.4			tpp-2	F21H12.6
cox-6C	F29C4.2			ilys-5	F22A3.6
tut-1	F29C4.6			ttr-36	F22A3.7
grld-1	F29C4.7			gfat-2	F22B3.4
sqv-4	F29F11.1			evl-20	F22B5.1
gsp-1	F29F11.6			F22B5.10	F22B5.10
aps-1	F29G9.3			eif-3.G	F22B5.2
fos-1	F29G9.4			F22B5.4	F22B5.4
rpt-2	F29G9.5			zyg-9	F22B5.7
dhs-17	F29G9.6			fars-3	F22B5.9
usp-48	F30A10.10			F22B7.1	F22B7.1
F30A10.3	F30A10.3			dnj-10	F22B7.5
stl-1	F30A10.5			F22B7.9	F22B7.9
sac-1	F30A10.6			F22B8.7	F22B8.7
stn-1	F30A10.8			ceh-38	F22D3.1
dpy-13	F30B5.1			flcn-1	F22D3.2
osgn-1	F30B5.4			F22D6.2	F22D6.2
F30F8.10	F30F8.10			nars-1	F22D6.3
gras-1	F30F8.3			nduf-6	F22D6.4
taf-5	F30F8.8			prpf-4	F22D6.5
F30F8.9	F30F8.9			ekl-1	F22D6.6
unc-45	F30H5.1			egl-9	F22E12.4
cyn-5	F31C3.1			F22E5.13	F22E5.13
gldr-2	F31C3.2			gcy-21	F22E5.3
exos-7	F31D4.1			F22E5.9	F22E5.9
F31D4.2	F31D4.2			hil-3	F22F1.1
fkb-6	F31D4.3			F22F4.4	F22F4.4
F31D4.9	F31D4.9			ckb-4	F22F7.5
cpna-1	F31D5.3			F22F7.7	F22F7.7
ceh-20	F31E3.1			F22G12.4	F22G12.4
eef-1A.1	F31E3.5			F22G12.5	F22G12.5
F31E3.6	F31E3.6			F22H10.3	F22H10.3
snt-1	F31E8.2			F22H10.6	F22H10.6
F31E8.4	F31E8.4			F23A7.4	F23A7.4
flp-8	F31F6.4			F23A7.8	F23A7.8
F32A11.1	F32A11.1			F23B12.4	F23B12.4
F32A5.4	F32A5.4			dlat-1	F23B12.5
F32A5.8	F32A5.8			fntb-1	F23B12.6
ags-3	F32A6.4			F23B12.7	F23B12.7
aex-5	F32A7.6			rpb-12	F23B2.13
F32B4.5	F32B4.5			flp-1	F23B2.5
F32B5.6	F32B5.6			aly-2	F23B2.6
F32B5.7	F32B5.7			ubxn-1	F23C8.4
cpz-1	F32B5.8			F23C8.5	F23C8.5
nhr-4	F32B6.1			did-2	F23C8.6
mccc-1	F32B6.2			F23D12.11	F23D12.11
tbc-3	F32B6.8			F23D12.3	F23D12.3
figl-1	F32D1.1			nfyc-1	F23F1.1
mcm-7	F32D1.10			F23F1.5	F23F1.5
hpo-18	F32D1.2			spp-24	F23F1.7
gmpr-1	F32D1.5			rpt-4	F23F1.8
fipp-1	F32D1.9			rpoa-49	F23F1.9
F32D8.12	F32D8.12			rpt-3	F23F12.6
F32D8.14	F32D8.14			zip-8	F23F12.9
ima-3	F32E10.4			bra-2	F23H11.1
cec-5	F32E10.6			sucl-2	F23H11.3
F32E10.8	F32E10.8			F23H11.4	F23H11.4
best-14	F32G8.4			F23H11.5	F23H11.5
cat-4	F32G8.6			crls-1	F23H11.9
mdt-31	F32H2.2			snb-2	F23H12.1
thoc-3	F32H2.4			tomm-20	F23H12.2
fasn-1	F32H2.5			sqt-3	F23H12.4
let-858	F33A8.1			fipr-1	F23H12.8
nlp-18	F33A8.2			fipr-2	F23H12.9
cey-1	F33A8.3			ehbp-1	F25B3.1
sdhd-1	F33A8.5			rgef-1	F25B3.3
tsp-8	F33C8.3			rtfo-1	F25B3.6
F33D11.10	F33D11.10			gcst-1	F25B4.1
vpr-1	F33D11.11			prp-39	F25B4.5
dhhc-3	F33D11.12			hmgs-1	F25B4.6
nlp-62	F33D11.8			F25B4.7	F25B4.7
gpaa-1	F33D11.9			clec-1	F25B4.9
flp-13	F33D4.3			dct-6	F25B5.1
F33D4.4	F33D4.4			nop-1	F25B5.2
mrpl-1	F33D4.5			F25B5.3	F25B5.3
emc-6	F33D4.7			ubq-1	F25B5.4
mrps-24	F33D4.8			F25B5.5	F25B5.5
F33E11.3	F33E11.3			F25B5.6	F25B5.6
dlk-1	F33E2.2			nono-1	F25B5.7
wdr-83	F33G12.2			ppm-1.A	F25D1.1
F33G12.6	F33G12.6			cup-2	F25D7.1
F33G12.7	F33G12.7			tag-353	F25D7.2
gpd-4	F33H1.2			daf-3	F25E2.5
wbp-11	F33H1.3			F25E5.8	F25E5.8
nlp-63	F33H1.6			F25G6.8	F25G6.8
F33H2.3	F33H2.3			tli-1	F25H2.1
F33H2.6	F33H2.6			rla-0	F25H2.10
F34D10.4	F34D10.4			tct-1	F25H2.11
not found	F34H10.2			snx-27	F25H2.2
F34H10.3	F34H10.3			F25H2.4	F25H2.4
F35A5.2	F35A5.2			ndk-1	F25H2.5
tag-290	F35B12.6			F25H2.6	F25H2.6
nlp-24	F35B12.7			F25H2.7	F25H2.7
F35B3.4	F35B3.4			ubc-25	F25H2.8
nlp-5	F35C11.1			pas-5	F25H2.9
ncx-4	F35C12.2			lim-9	F25H5.1
F35C12.3	F35C12.3			pyk-1	F25H5.3
nspb-11	F35C5.10			eef-2	F25H5.4
clec-63	F35C5.6			mrpl-54	F25H5.6
pfn-2	F35C8.6			F25H8.1	F25H8.1
pqn-35	F35D11.2			F25H8.2	F25H8.2
F35D11.3	F35D11.3			frm-10	F25H9.5
coa-3	F35D11.5			F25H9.6	F25H9.6
fem-1	F35D6.1			F25H9.7	F25H9.7
cdc-73	F35F11.1			F26A1.1	F26A1.1
mlcd-1	F35G12.1			nlp-61	F26A10.1
asb-1	F35G12.10			F26A3.1	F26A3.1
erh-2	F35G12.11			ncbp-2	F26A3.2
F35G12.12	F35G12.12			F26A3.4	F26A3.4
idhg-1	F35G12.2			F26A3.7	F26A3.7
apc-11	F35G12.9			ima-2	F26B1.3
F35G2.1	F35G2.1			let-381	F26B1.7
marb-1	F35G2.2			hsp-1	F26D10.3
phy-2	F35G2.4			atgp-1	F26D10.9
F35H10.2	F35H10.2			F26D11.1	F26D11.1
vha-5	F35H10.4			fkh-7	F26D12.1
F35H10.5	F35H10.5			sur-6	F26E4.1
F35H10.6	F35H10.6			hrdl-1	F26E4.11
exc-7	F35H8.5			gpx-1	F26E4.12
rps-15	F36A2.6			F26E4.3	F26E4.3
F36A2.7	F36A2.7			F26E4.4	F26E4.4
phip-1	F36A2.8			cox-7C	F26E4.6
F36A2.9	F36A2.9			tba-1	F26E4.8
col-34	F36A4.10			cox-5B	F26E4.9
ama-1	F36A4.7			col-140	F26F12.1
trpp-4	F36D4.2			F26F12.3	F26F12.3
F36D4.5	F36D4.5			let-418	F26F12.7
F36F2.1	F36F2.1			F26F12.8	F26F12.8
F36F2.2	F36F2.2			cee-1	F26F4.1
rbpl-1	F36F2.3			rars-1	F26F4.10
syx-7	F36F2.4			rpb-8	F26F4.11
fcp-1	F36F2.6			F26F4.12	F26F4.12
F36G3.2	F36G3.2			tag-340	F26F4.4
F36G3.3	F36G3.3			F26F4.5	F26F4.5
fkb-1	F36H1.1			F26F4.6	F26F4.6
alh-3	F36H1.6			nhl-2	F26F4.7
nlp-47	F36H12.1			tam-1	F26G5.9
tat-5	F36H2.1			nurf-1	F26H11.2
dhs-13	F36H9.3			exl-1	F26H11.5
F37A4.1	F37A4.1			F26H9.2	F26H9.2
F37A4.2	F37A4.2			nmat-2	F26H9.4
isw-1	F37A4.8			F26H9.5	F26H9.5
bath-41	F37A4.9			rab-5	F26H9.6
nlp-10	F37A8.4			F27B10.1	F27B10.1
F37A8.5	F37A8.5			F27C1.2	F27C1.2
gst-24	F37B1.1			F27C1.6	F27C1.6
gcs-1	F37B12.2			atp-3	F27C1.7
F37B12.3	F37B12.3			spp-18	F27C8.4
yju-2	F37C12.1			F27D4.1	F27D4.1
rps-21	F37C12.11			lsy-22	F27D4.2
exos-9	F37C12.13			F27D4.4	F27D4.4
epg-4	F37C12.2			unc-18	F27D9.1
F37C12.3	F37C12.3			pcca-1	F27D9.5
rpl-36	F37C12.4			acdh-9	F28A10.6
acs-4	F37C12.7			egl-44	F28B12.2
rps-14	F37C12.9			vrk-1	F28B12.3
F37C4.5	F37C4.5			F28B3.10	F28B3.10
F37F2.2	F37F2.2			dip-2	F28B3.4
F37H8.5	F37H8.5			mfsd-13.1	F28B3.5
F38A1.8	F38A1.8			F28B3.6	F28B3.6
col-81	F38A3.1			F28C1.1	F28C1.1
ram-2	F38A3.2			egl-10	F28C1.2
odr-8	F38A5.1			F28C1.3	F28C1.3
dnj-11	F38A5.13			cpf-1	F28C6.3
F38A5.2	F38A5.2			suf-1	F28C6.6
sup-36	F38A5.7			rpl-26	F28C6.7
hif-1	F38A6.3			F28C6.8	F28C6.8
ifa-1	F38B2.1			wdr-46	F28D1.1
F38B2.2	F38B2.2			gex-3	F28D1.10
F38B2.4	F38B2.4			F28D1.6	F28D1.6
ccch-1	F38B7.1			rps-23	F28D1.7
F38B7.3	F38B7.3			rsr-1	F28D9.1
gpa-2	F38E1.5			F28E10.1	F28E10.1
mpdu-1	F38E1.9			acs-2	F28F8.2
hsp-12.3	F38E11.1			lsm-5	F28F8.3
copb-2	F38E11.5			atx-3	F28F8.6
F38E9.1	F38E9.1			F28F8.9	F28F8.9
twf-2	F38E9.5			F28F9.3	F28F9.3
F38E9.6	F38E9.6			cpn-3	F28H1.2
F38H4.3	F38H4.3			aars-2	F28H1.3
ech-2	F38H4.8			akt-2	F28H6.1
let-92	F38H4.9			F29A7.6	F29A7.6
dnj-12	F39B2.10			F29B9.1	F29B9.1
mtx-1	F39B2.11			mrps-21	F29B9.10
uev-1	F39B2.2			F29B9.11	F29B9.11
F39B2.3	F39B2.3			jmjd-1.2	F29B9.2
F39B2.5	F39B2.5			psr-1	F29B9.4
rps-26	F39B2.6			ubc-9	F29B9.6
F39B2.8	F39B2.8			F29B9.8	F29B9.8
ntc-1	F39C12.4			gfm-1	F29C12.4
F39G3.3	F39G3.3			cox-6C	F29C4.2
F39H11.1	F39H11.1			tut-1	F29C4.6
pbs-7	F39H11.5			grld-1	F29C4.7
F39H12.3	F39H12.3			sqv-4	F29F11.1
flp-22	F39H2.1			tut-2	F29F11.3
sig-7	F39H2.2			gsp-1	F29F11.6
F39H2.3	F39H2.3			aps-1	F29G9.3
F40A3.1	F40A3.1			fos-1	F29G9.4
F40A3.2	F40A3.2			rpt-2	F29G9.5
F40A3.3	F40A3.3			dhs-17	F29G9.6
F40A3.6	F40A3.6			calm-1	F30A10.1
F40B5.2	F40B5.2			usp-48	F30A10.10
csq-1	F40E10.3			F30A10.3	F30A10.3
F40E10.6	F40E10.6			stl-1	F30A10.5
mage-1	F40E3.2			sac-1	F30A10.6
rps-11	F40F11.1			stn-1	F30A10.8
F40F11.3	F40F11.3			osgn-1	F30B5.4
cyld-1	F40F12.5			F30F8.10	F30F8.10
lbp-2	F40F4.2			gras-1	F30F8.3
lbp-1	F40F4.3			taf-5	F30F8.8
lbp-3	F40F4.4			F30F8.9	F30F8.9
F40F4.7	F40F4.7			cyn-5	F31C3.1
F40F8.1	F40F8.1			gldr-2	F31C3.2
rps-9	F40F8.10			exos-7	F31D4.1
F40F8.11	F40F8.11			F31D4.2	F31D4.2
F40F8.4	F40F8.4			fkb-6	F31D4.3
F40F8.5	F40F8.5			F31D4.9	F31D4.9
pqm-1	F40F8.7			cpna-1	F31D5.3
lsm-1	F40F8.9			ceh-20	F31E3.1
xbx-6	F40F9.1			eef-1A.1	F31E3.5
aagr-3	F40F9.6			F31E3.6	F31E3.6
drap-1	F40F9.7			snt-1	F31E8.2
sec-20	F40G9.1			F31E8.4	F31E8.4
mxl-2	F40G9.11			flp-8	F31F6.4
F40G9.17	F40G9.17			F32A11.1	F32A11.1
cox-17	F40G9.2			ada-2	F32A5.1
ubc-20	F40G9.3			skpo-3	F32A5.2
F40H3.1	F40H3.1			F32A5.4	F32A5.4
fkh-8	F40H3.4			F32A5.8	F32A5.8
F41B4.2	F41B4.2			ags-3	F32A6.4
F41B4.3	F41B4.3			metl-17	F32A7.4
acs-11	F41C3.3			aex-5	F32A7.6
eas-1	F41C3.4			phm-2	F32B4.4
ctsa-1.1	F41C3.5			F32B5.6	F32B5.6
F41D9.2	F41D9.2			F32B5.7	F32B5.7
wrk-1	F41D9.3			cpz-1	F32B5.8
idpc-2	F41E6.11			nhr-4	F32B6.1
atg-18	F41E6.13			mccc-1	F32B6.2
grd-5	F41E6.2			prp-18	F32B6.3
smk-1	F41E6.4			tbc-3	F32B6.8
tag-196	F41E6.6			mcm-7	F32D1.10
vps-60	F41E6.9			hpo-18	F32D1.2
F41E7.7	F41E7.7			gmpr-1	F32D1.5
col-139	F41F3.4			fipp-1	F32D1.9
F41G3.10	F41G3.10			F32D8.12	F32D8.12
ins-14	F41G3.16			F32D8.14	F32D8.14
F41G3.6	F41G3.6			F32D8.4	F32D8.4
cas-1	F41G4.2			nol-10	F32E10.1
F41G4.8	F41G4.8			cec-4	F32E10.2
sand-1	F41H10.11			ima-3	F32E10.4
hda-6	F41H10.6			cec-5	F32E10.6
abcf-3	F42A10.1			F32E10.8	F32E10.8
anmt-2	F42A10.3			best-14	F32G8.4
efk-1	F42A10.4			cat-4	F32G8.6
F42A10.5	F42A10.5			F32H2.10	F32H2.10
F42A6.6	F42A6.6			mdt-31	F32H2.2
hrpa-1	F42A6.7			spd-2	F32H2.3
F42A8.1	F42A8.1			thoc-3	F32H2.4
sdhb-1	F42A8.2			fasn-1	F32H2.5
dgk-4	F42A9.1			let-858	F33A8.1
F42A9.6	F42A9.6			nlp-18	F33A8.2
F42A9.8	F42A9.8			cey-1	F33A8.3
npr-27	F42C5.2			F33A8.4	F33A8.4
grl-4	F42C5.7			sdhd-1	F33A8.5
rps-8	F42C5.8			tsp-8	F33C8.3
F42C5.9	F42C5.9			F33D11.10	F33D11.10
tatn-1	F42D1.2			vpr-1	F33D11.11
sprr-2	F42D1.3			dhhc-3	F33D11.12
ttyh-1	F42E11.2			nlp-62	F33D11.8
tni-1	F42E11.4			gpaa-1	F33D11.9
nspc-9	F42F12.1			flp-13	F33D4.3
zig-2	F42F12.2			F33D4.4	F33D4.4
nspc-13	F42F12.6			mrpl-1	F33D4.5
nspc-10	F42F12.9			emc-6	F33D4.7
mkk-4	F42G10.2			mrps-24	F33D4.8
zyx-1	F42G4.3			F33E11.3	F33E11.3
F42G8.10	F42G8.10			dlk-1	F33E2.2
isp-1	F42G8.12			F33E2.5	F33E2.5
pmk-2	F42G8.3			wdr-83	F33G12.2
pmk-3	F42G8.4			F33G12.3	F33G12.3
ppm-1.G	F42G9.1			lrr-1	F33G12.4
cyn-6	F42G9.2			F33G12.6	F33G12.6
alh-11	F42G9.5			F33G12.7	F33G12.7
dagl-2	F42G9.6			gpd-4	F33H1.2
ptl-1	F42G9.9			wbp-11	F33H1.3
F42H10.3	F42H10.3			nlp-63	F33H1.6
F42H10.6	F42H10.6			F33H2.2	F33H2.2
ess-2	F42H10.7			F33H2.3	F33H2.3
mpk-1	F43C1.2			F33H2.6	F33H2.6
mrpl-21	F43C1.6			evl-18	F34D10.2
F43C9.2	F43C9.2			F34D10.4	F34D10.4
ccnk-1	F43D2.1			F34H10.3	F34H10.3
F43D2.6	F43D2.6			F35A5.2	F35A5.2
rab-33	F43D9.2			tag-290	F35B12.6
sip-1	F43D9.4			nlp-24	F35B12.7
rpb-4	F43E2.2			ptrn-1	F35B3.5
haf-2	F43E2.4			nlp-5	F35C11.1
msra-1	F43E2.5			ncx-4	F35C12.2
mtch-1	F43E2.7			F35C12.3	F35C12.3
hsp-4	F43E2.8			clec-63	F35C5.6
F43G6.4	F43G6.4			syx-3	F35C8.4
F43G6.8	F43G6.8			pfn-2	F35C8.6
patr-1	F43G6.9			pqn-35	F35D11.2
idha-1	F43G9.1			F35D11.3	F35D11.3
mfap-1	F43G9.10			coa-3	F35D11.5
cfim-1	F43G9.5			fem-1	F35D6.1
cpn-1	F43G9.9			arrd-18	F35F10.11
F44A2.5	F44A2.5			cdc-73	F35F11.1
nucb-1	F44A6.1			mlcd-1	F35G12.1
F44A6.4	F44A6.4			asb-1	F35G12.10
F44B9.2	F44B9.2			erh-2	F35G12.11
cit-1.2	F44B9.3			F35G12.12	F35G12.12
F44B9.5	F44B9.5			idhg-1	F35G12.2
F44B9.8	F44B9.8			sel-5	F35G12.3
F44E2.10	F44E2.10			apc-11	F35G12.9
F44E2.3	F44E2.3			F35G2.1	F35G2.1
F44E2.6	F44E2.6			marb-1	F35G2.2
F44E2.7	F44E2.7			phy-2	F35G2.4
F44E2.8	F44E2.8			F35H10.2	F35H10.2
F44E5.1	F44E5.1			vha-5	F35H10.4
F44E5.4	F44E5.4			F35H10.5	F35H10.5
F44E5.5	F44E5.5			F35H10.6	F35H10.6
pgph-2	F44E7.2			nprl-3	F35H10.7
F44E7.4	F44E7.4			zfp-2	F35H8.3
F44E7.5	F44E7.5			exc-7	F35H8.5
F44E7.9	F44E7.9			cids-2	F36A2.1
tba-4	F44F4.11			F36A2.2	F36A2.2
egg-3	F44F4.2			rps-15	F36A2.6
skr-3	F44G3.6			F36A2.7	F36A2.7
F44G4.1	F44G4.1			phip-1	F36A2.8
F44G4.2	F44G4.2			F36A2.9	F36A2.9
F44G4.3	F44G4.3			col-34	F36A4.10
tdp-1	F44G4.4			ama-1	F36A4.7
F44G4.7	F44G4.7			trpp-4	F36D4.2
dep-1	F44G4.8			hum-2	F36D4.3
F45D3.3	F45D3.3			F36D4.5	F36D4.5
F45D3.4	F45D3.4			F36F2.1	F36F2.1
sel-1	F45D3.5			F36F2.2	F36F2.2
his-71	F45E1.6			rbpl-1	F36F2.3
unc-53	F45E10.1			syx-7	F36F2.4
F45E10.2	F45E10.2			fcp-1	F36F2.6
cnep-1	F45E12.1			F36G3.1	F36G3.1
F45E12.5	F45E12.5			F36G3.2	F36G3.2
F45E12.6	F45E12.6			fkb-1	F36H1.1
plp-1	F45E4.2			alh-3	F36H1.6
F45E4.5	F45E4.5			nlp-47	F36H12.1
nlp-20	F45E4.8			tat-5	F36H2.1
hmg-5	F45E4.9			dhs-13	F36H9.3
F45F2.9	F45F2.9			F37A4.1	F37A4.1
ciao-2B	F45G2.10			F37A4.2	F37A4.2
cope-1	F45G2.4			rbf-1	F37A4.7
F45G2.7	F45G2.7			isw-1	F37A4.8
F45G2.8	F45G2.8			bath-41	F37A4.9
alh-7	F45H10.1			nlp-10	F37A8.4
F45H10.2	F45H10.2			F37A8.5	F37A8.5
F45H10.3	F45H10.3			gst-24	F37B1.1
sptf-1	F45H11.1			gcs-1	F37B12.2
ned-8	F45H11.2			F37B12.3	F37B12.3
cox-19	F45H11.5			yju-2	F37C12.1
skr-2	F46A9.4			rps-21	F37C12.11
skr-1	F46A9.5			exos-9	F37C12.13
mec-8	F46A9.6			epg-4	F37C12.2
F46B6.12	F46B6.12			F37C12.3	F37C12.3
smg-4	F46B6.3			rpl-36	F37C12.4
ztf-7	F46B6.7			acs-4	F37C12.7
F46C5.2	F46C5.2			rps-14	F37C12.9
rer-1	F46C5.8			F37C4.5	F37C4.5
F46C5.9	F46C5.9			ncbp-1	F37E3.1
acs-1	F46E10.1			F37F2.2	F37F2.2
mdh-1	F46E10.10			F37H8.5	F37H8.5
hpo-26	F46E10.11			F38A1.8	F38A1.8
ubh-1	F46E10.8			col-81	F38A3.1
dpy-11	F46E10.9			ram-2	F38A3.2
cey-2	F46F11.2			odr-8	F38A5.1
ubl-5	F46F11.4			dnj-11	F38A5.13
vha-10	F46F11.5			F38A5.2	F38A5.2
kin-20	F46F2.2			sup-36	F38A5.7
F46F2.3	F46F2.3			hif-1	F38A6.3
ape-1	F46F3.4			ifa-1	F38B2.1
rme-4	F46F6.1			F38B2.2	F38B2.2
mxl-3	F46G10.6			F38B2.4	F38B2.4
sir-2.2	F46G10.7			ccch-1	F38B7.1
F46H5.2	F46H5.2			F38B7.3	F38B7.3
F46H5.3	F46H5.3			gpa-2	F38E1.5
F46H5.7	F46H5.7			mpdu-1	F38E1.9
rhi-1	F46H6.1			copb-2	F38E11.5
dgk-2	F46H6.2			F38E9.1	F38E9.1
suca-1	F47B10.1			twf-2	F38E9.5
haly-1	F47B10.2			F38E9.6	F38E9.6
F47B7.1	F47B7.1			F38H4.3	F38H4.3
F47B7.2	F47B7.2			tag-30	F38H4.7
F47B8.2	F47B8.2			ech-2	F38H4.8
F47B8.3	F47B8.3			let-92	F38H4.9
F47D12.3	F47D12.3			dnj-12	F39B2.10
hmg-1.2	F47D12.4			mtx-1	F39B2.11
F47D12.6	F47D12.6			uev-1	F39B2.2
F47D12.9	F47D12.9			F39B2.3	F39B2.3
lin-42	F47F6.1			F39B2.5	F39B2.5
F47G3.4	F47G3.4			rps-26	F39B2.6
F47G4.4	F47G4.4			ntc-1	F39C12.4
smd-1	F47G4.7			F39G3.3	F39G3.3
tmed-10	F47G9.1			F39H11.1	F39H11.1
F48A11.4	F48A11.4			tlf-1	F39H11.2
ubxn-3	F48A11.5			cdk-8	F39H11.3
pdf-2	F48B9.4			pbs-7	F39H11.5
F48B9.8	F48B9.8			F39H12.3	F39H12.3
F48C1.5	F48C1.5			flp-22	F39H2.1
F48C1.6	F48C1.6			sig-7	F39H2.2
F48E3.2	F48E3.2			F39H2.3	F39H2.3
uggt-1	F48E3.3			F40A3.1	F40A3.1
lon-1	F48E8.1			F40A3.2	F40A3.2
F48E8.2	F48E8.2			F40A3.3	F40A3.3
F48E8.3	F48E8.3			F40A3.6	F40A3.6
paa-1	F48E8.5			F40B5.2	F40B5.2
fce-2	F48F5.5			csq-1	F40E10.3
syx-2	F48F7.2			F40E10.6	F40E10.6
F48F7.6	F48F7.6			mage-1	F40E3.2
F48G7.4	F48G7.4			rps-11	F40F11.1
F49C12.11	F49C12.11			F40F11.3	F40F11.3
F49C12.12	F49C12.12			cyld-1	F40F12.5
vha-17	F49C12.13			lbp-2	F40F4.2
F49C12.7	F49C12.7			lbp-1	F40F4.3
rpn-7	F49C12.8			lbp-3	F40F4.4
F49C12.9	F49C12.9			F40F4.7	F40F4.7
prp-17	F49D11.1			F40F8.1	F40F8.1
cpn-4	F49D11.8			rps-9	F40F8.10
tag-296	F49D11.9			F40F8.11	F40F8.11
flp-7	F49E10.3			F40F8.4	F40F8.4
mbk-2	F49E11.1			F40F8.5	F40F8.5
skpo-1	F49E12.1			pqm-1	F40F8.7
moc-5	F49E2.1			lsm-1	F40F8.9
F49E2.5	F49E2.5			xbx-6	F40F9.1
[truncated: 3,243 more rows]
