# Supplementary material for: RNAi-dependent expression of sperm genes in ADL chemosensory neurons is required for olfactory responses in Caenorhabditis elegans
Source: Front Mol Biosci. 2024 Jul 11;11:1396587. doi: 10.3389/fmolb.2024.1396587 (PMC11269235; doi:10.3389/fmolb.2024.1396587)
Supplement: Supplementary file 1 [file DataSheet2.zip › Ow et al_supplemental tables/Table S16.xlsx]

## Sheet: Sheet
Table S16: NRDE-3-dependent WT DE Up genes
Gene Name	Sequence Name			Germline (48)	Oogenic (4)	Spermatogenic (6)	Secreted proteins (33)	Transmembrane domain (26)	Serpentine receptors (10)	Fat metabolism (10)
fat-7	F10D2.9			ACS-5	B0041.11	ARF-1.1	C02F5.14	B0222.3	C03H5.7	B0222.4
vit-1	K09F5.2			ARF-1.1	F44E2.7	F48E3.2	C03G6.15	B0495.4	E03D2.3	C03G6.15
ins-12	C17C3.19			ASP-10	PAT-12	M7.12	C06B3.3	C03H5.7	F11A5.1	C17C3.12
srh-281	F11A5.1			ASP-12	Y51H7C.15	MUA-6	C08F11.12	C06G8.2	F47C12.10	C36A4.1
vit-5	C04F6.1			B0041.11		T07F10.1	C09G9.8	C08B11.4	F49A5.8	D2063.1
F10A3.4	F10A3.4			BEST-7		T28A11.2	C15C8.3	C08F11.8	K09D9.13	F01G10.2
vit-6	K07H8.6			C02F5.14			C17C3.19	C12D8.5	T10D4.12	F08C6.2
F59B1.2	F59B1.2			C10C5.4			C41G11.1	C17H12.4	Y68A4A.2	F09F3.9
best-7	C29F4.2			C18H9.6			C46C2.5	C29F4.2	Y97E10B.3	F10D2.9
vit-3	F59D8.1			C30G12.2			C50B6.7	DH11.3	Y97E10B.4	Y76A2B.3
T15B7.1	T15B7.1			C52B11.5			D1086.7	E03D2.3
ugt-22	C08F11.8			CPR-5			F10A3.4	F10D2.9
C10C5.4	C10C5.4			DAF-36			F21F8.4	F11A5.1
clec-97	ZK39.6			F10C1.9			F30A10.14	F47C12.10
ugt-4	ZC455.5			F44E2.7			F35E8.10	F48E3.2
cpt-5	F09F3.9			F48E3.2			F40E10.1	F49A5.8
hrg-7	C15C8.3			F54D5.12			F41E6.15	K09C8.1
C30G12.2	C30G12.2			F55F10.1			F45E4.1	K09D9.13
vit-4	F59D8.2			F59B1.2			F54F11.2	R04B5.9
clec-218	W02D7.2			FAT-7			F57F4.3	T07F10.1
cyp-35A2	C03G6.15			GFI-1			F59B1.2	T10D4.12
acdh-2	C17C3.12			IFA-4			H27M09.4	T25G3.2
pgp-11	DH11.3			IFD-2			K09F5.2	Y68A4A.2
pbo-4	K09C8.1			M05D6.2			K10C2.8	Y97E10B.3
vit-2	C42D8.2			M7.12			T15B7.1	Y97E10B.4
scl-25	T19C9.5			MUA-6			T19C9.5	ZC455.5
cyp-25A1	C36A4.1			NEP-17			T25D3.3
srw-89	K09D9.13			NHX-2			T28A11.2
warf-1	F45E4.1			NRF-6			W02D7.2
hch-1	F40E10.1			PAT-12			Y19D10B.3
B0041.11	B0041.11			PBO-4			Y47G6A.33
srh-222	F47C12.10			PCYT-1			Y51H7C.15
acs-5	Y76A2B.3			PHO-11			ZK39.6
irld-15	Y19D10B.3			PHO-13
C46C2.5	C46C2.5			PITR-3
spl-2	B0222.4			T07F10.1
D1086.7	D1086.7			T15B7.1
ifa-4	K05B2.3			T28A11.2
C18H9.6	C18H9.6			UGT-47
cyp-35C1	C06B3.3			VIT-1
aex-1	D2030.10			VIT-2
C50B6.7	C50B6.7			VIT-3
T25D3.3	T25D3.3			VIT-4
K10C2.7	K10C2.7			VIT-5
C08F11.12	C08F11.12			VIT-6
C09G9.8	C09G9.8			Y47G6A.33
T28A11.2	T28A11.2			Y51H7C.15
anp-1	T07F10.1			Y54G2A.12
srw-23	F49A5.8
cest-4	C17H12.4
pat-12	T17H7.4
ech-8	F01G10.2
F30A10.14	F30A10.14
C41G11.1	C41G11.1
fbxa-24	F54D10.2
F35E8.10	F35E8.10
M7.12	M7.12
C03H5.7	C03H5.7
dpy-14	H27M09.4
mua-6	W10G6.3
F55F10.1	F55F10.1
K09F6.9	K09F6.9
pho-13	F07H5.9
asp-12	F21F8.4
pcyt-1	F08C6.2
C49C8.5	C49C8.5
ifd-2	F25E2.4
F59E11.2	F59E11.2
math-4	C08F1.5
T16G1.7	T16G1.7
F41E6.15	F41E6.15
cpr-5	W07B8.5
F44E2.7	F44E2.7
daf-36	C12D8.5
srz-47	Y68A4A.2
Y47G6A.33	Y47G6A.33
D2063.1	D2063.1
srh-204	E03D2.3
Y82E9BR.17	Y82E9BR.17
srsx-7	Y97E10B.4
pitr-3	B0222.3
pho-11	C05C10.4
nhx-2	B0495.4
srsx-6	Y97E10B.3
chs-1	T25G3.2
F48E3.2	F48E3.2
Y51H7C.15	Y51H7C.15
K10C2.8	K10C2.8
C52B11.5	C52B11.5
M05D6.2	M05D6.2
F10C1.9	F10C1.9
fmo-3	Y39A1A.19
ugt-47	R04B5.9
pept-2	C06G8.2
nrf-6	C08B11.4
gfi-1	F57F4.3
dhgd-1	F54D5.12
C02F5.14	C02F5.14
nep-17	F54F11.2
Y54G2A.12	Y54G2A.12
sri-32	T10D4.12
