# Supplementary material for: RNAi-dependent expression of sperm genes in ADL chemosensory neurons is required for olfactory responses in Caenorhabditis elegans
Source: Front Mol Biosci. 2024 Jul 11;11:1396587. doi: 10.3389/fmolb.2024.1396587 (PMC11269235; doi:10.3389/fmolb.2024.1396587)
Supplement: Supplementary file 1 [file DataSheet2.zip › Ow et al_supplemental tables/Table S11.xlsx]

## Sheet: Sheet1
Table S11: Genes expressed in nrde-3 ADL CON and PDphe neurons (rpkm >10)
nrde-3 ADL CON (6001)					nrde-3 ADL PDphe (6377)
Gene Name	Sequence Name	Average RPKM			Gene Name	Sequence Name	Average RPKM
ctc-3	MTCE.23	65708.7			ctc-3	MTCE.23	42859.7
ctc-1	MTCE.26	51945			atp-6	MTCE.12	40334.4
ctc-2	MTCE.31	51553.3			ctc-2	MTCE.31	34854
atp-6	MTCE.12	48240.3			ctc-1	MTCE.26	32329.5
ctb-1	MTCE.21	39492.8			ctb-1	MTCE.21	32315.1
nduo-1	MTCE.11	19946.9			nduo-1	MTCE.11	16054.9
nduo-3	MTCE.34	13492.1			nduo-3	MTCE.34	11565.1
nduo-4	MTCE.25	7993.77			far-2	F02A9.3	7021.03
far-2	F02A9.3	6656.11			far-1	F02A9.2	6317.91
nduo-5	MTCE.35	6412.38			nduo-4	MTCE.25	6033.96
nduo-6	MTCE.3	5795.51			perm-4	C44B12.5	5416.86
far-1	F02A9.2	5696.34			nduo-6	MTCE.3	5158.15
C17F4.7	C17F4.7	5344.82			C17F4.7	C17F4.7	5004.08
eef-1A.1	F31E3.5	4119.08			perm-2	C44B12.1	4879.12
nduo-2	MTCE.16	3782.11			eef-1A.1	F31E3.5	4835.26
dct-16	Y38H6C.1	3622.71			col-119	C53B4.5	4382.29
rps-25	K02B2.5	3567.6			nduo-5	MTCE.35	4355.99
Y82E9BR.3	Y82E9BR.3	3238.88			col-140	F26F12.1	4288.61
ant-1.1	T27E9.1	3065.15			col-20	F11G11.11	3404.19
col-119	C53B4.5	2959.03			rps-25	K02B2.5	3354.79
col-140	F26F12.1	2924.61			col-93	W05B2.5	3152.61
perm-2	C44B12.1	2627.26			dct-16	Y38H6C.1	3089.74
perm-4	C44B12.5	2614.09			nduo-2	MTCE.16	3026.07
asp-6	F21F8.7	2611.54			inos-1	VF13D12L.1	3004.61
rpl-43	Y48B6A.2	2600.23			col-124	C24F3.6	2864.32
ndfl-4	MTCE.4	2597.68			Y82E9BR.3	Y82E9BR.3	2789.89
rps-14	F37C12.9	2494.07			ant-1.1	T27E9.1	2649.64
rps-23	F28D1.7	2455.51			col-80	C09G5.5	2612.74
col-124	C24F3.6	2424.85			ndfl-4	MTCE.4	2579.96
col-20	F11G11.11	2424.83			col-143	T15B7.3	2561.83
rpl-24.1	D1007.12	2232.69			col-178	C34F6.2	2561.77
Y37E3.8	Y37E3.8	2230.07			rpl-43	Y48B6A.2	2544.94
rps-8	F42C5.8	2197.74			rps-23	F28D1.7	2541.97
rps-12	F54E7.2	2197.23			col-19	ZK1193.1	2474.26
rpl-36	F37C12.4	2187.73			rps-14	F37C12.9	2350.03
rps-11	F40F11.1	2088.02			rpl-24.1	D1007.12	2337.02
rpl-27	C53H9.1	2084.73			col-160	F57B1.4	2320.5
rpl-23	B0336.10	2074.95			Y37E3.8	Y37E3.8	2300.33
rps-26	F39B2.6	2029.31			rps-12	F54E7.2	2245.64
rps-19	T05F1.3	2011.78			rpl-36	F37C12.4	2244.58
rpl-32	T24B8.1	1997.14			rla-1	Y37E3.7	2217.73
rpl-38	C06B8.8	1996.41			rps-8	F42C5.8	2153.95
B0495.9	B0495.9	1981.53			rpl-23	B0336.10	2131.6
rps-24	T07A9.11	1960.31			B0495.9	B0495.9	2109.12
rla-1	Y37E3.7	1943.5			col-181	W03G11.1	2074.04
rps-10	D1007.6	1934.03			rpl-27	C53H9.1	2054.4
col-178	C34F6.2	1901			rps-5	T05E11.1	2023.37
ubq-2	ZK1010.1	1897.69			rpl-10	F10B5.1	1980.18
rpl-2	B0250.1	1895.89			rpl-2	B0250.1	1951.65
rps-9	F40F8.10	1853.92			rps-7	ZC434.2	1936.23
rpl-10	F10B5.1	1852.9			T04G9.7	T04G9.7	1924.22
rps-5	T05E11.1	1821.5			rps-10	D1007.6	1904.19
rpl-19	C09D4.5	1813.66			rps-9	F40F8.10	1903.37
rps-7	ZC434.2	1799.32			rps-11	F40F11.1	1900.95
rps-16	T01C3.6	1794.23			rps-24	T07A9.11	1895.57
col-19	ZK1193.1	1772.3			rps-19	T05F1.3	1886.53
rpl-35	ZK652.4	1738.77			col-8	F11H8.3	1863.98
rpl-15	K11H12.2	1733.56			rpl-32	T24B8.1	1863.86
rpl-14	C04F12.4	1730.1			rps-26	F39B2.6	1860.86
rpl-17	Y48G8AL.8	1718.88			rpl-19	C09D4.5	1860.27
rps-15	F36A2.6	1715.51			ubq-2	ZK1010.1	1839.56
rps-18	Y57G11C.16	1685.63			rpl-38	C06B8.8	1831.6
rps-30	C26F1.4	1674.85			rla-0	F25H2.10	1820.61
rps-21	F37C12.11	1673.26			rpl-7	F53G12.10	1742.61
rpl-26	F28C6.7	1666.5			rps-16	T01C3.6	1741.05
rpl-7	F53G12.10	1639.19			rpl-15	K11H12.2	1738.53
rpl-13	C32E8.2	1622.97			rps-30	C26F1.4	1704.56
ubl-1	H06I04.4	1604.37			rpl-13	C32E8.2	1682.85
rla-0	F25H2.10	1579.75			rps-18	Y57G11C.16	1679.01
rps-1	F56F3.5	1561.1			rpl-17	Y48G8AL.8	1672.71
col-93	W05B2.5	1557.83			rps-15	F36A2.6	1636.81
cyc-2.1	E04A4.7	1527.3			rps-1	F56F3.5	1636.39
pat-10	F54C1.7	1522.55			ubl-1	H06I04.4	1627.14
C37A2.7	C37A2.7	1514.36			rpl-14	C04F12.4	1593.94
rps-13	C16A3.9	1512.04			rps-2	C49H3.11	1588.29
rpl-18	Y45F10D.12	1501.26			D1054.10	D1054.10	1560.88
T04G9.7	T04G9.7	1493.83			pat-10	F54C1.7	1556.53
col-181	W03G11.1	1492.29			rpl-35	ZK652.4	1556.12
F46H5.3	F46H5.3	1449.34			rpl-26	F28C6.7	1554.53
rps-17	T08B2.10	1431.92			col-101	K02D7.3	1540.5
rpl-21	C14B9.7	1428.15			rps-4	Y43B11AR.4	1534.67
inos-1	VF13D12L.1	1424.74			rps-21	F37C12.11	1528.74
rpl-6	R151.3	1414.99			rpl-18	Y45F10D.12	1512.75
rps-3	C23G10.3	1402.26			rpl-7A	Y24D9A.4	1510.57
rpl-7A	Y24D9A.4	1390.56			rps-3	C23G10.3	1510.43
rpl-9	R13A5.8	1387.06			C37A2.7	C37A2.7	1494.6
rps-27	F56E10.4	1385.23			asp-6	F21F8.7	1479.13
rps-2	C49H3.11	1382.03			rpl-6	R151.3	1470.74
rps-4	Y43B11AR.4	1378.76			acp-6	Y73B6BL.24	1468.16
rpl-22	C27A2.2	1377.16			rpl-5	F54C9.5	1467.59
mlc-2	C36E6.5	1359.18			rps-0	B0393.1	1465.77
col-8	F11H8.3	1355.86			rpl-21	C14B9.7	1462.47
col-80	C09G5.5	1355.68			ZC373.2	ZC373.2	1437.1
rpl-34	C42C1.14	1351.89			rpl-4	B0041.4	1406.31
rps-0	B0393.1	1347.21			rps-13	C16A3.9	1405.54
rla-2	Y62E10A.1	1307.02			col-179	C34F6.3	1398.36
spp-5	T08A9.9	1306.15			cyc-2.1	E04A4.7	1395.84
rpl-33	F10E7.7	1302.71			rpl-9	R13A5.8	1394.02
rpl-5	F54C9.5	1294.68			Y62H9A.5	Y62H9A.5	1392.37
rpl-28	R11D1.8	1275.41			col-184	F15A2.1	1379.91
col-143	T15B7.3	1274.09			C44B7.5	C44B7.5	1376.6
rpl-1	Y71F9AL.13	1243.78			acdh-1	C55B7.4	1370.36
rps-6	Y71A12B.1	1223.91			rpl-3	F13B10.2	1369.4
rpl-4	B0041.4	1211.95			rps-6	Y71A12B.1	1363.61
rps-28	Y41D4B.5	1201.17			B0513.4	B0513.4	1354.2
W01D2.1	W01D2.1	1201.1			rpl-22	C27A2.2	1347.7
rpl-3	F13B10.2	1201.05			act-1	T04C12.6	1344.03
spp-17	C54G6.5	1190.23			F46H5.3	F46H5.3	1341.73
rpl-30	Y106G6H.3	1186.62			ahcy-1	K02F2.2	1334.83
clec-63	F35C5.6	1186.15			rps-27	F56E10.4	1326.51
rps-29	B0412.4	1185.35			mlc-2	C36E6.5	1315.54
rpl-29	B0513.3	1180.05			rpl-28	R11D1.8	1291.95
rpl-31	W09C5.6	1165.34			cpl-1	T03E6.7	1276.39
rpl-20	E04A4.8	1157.1			rpl-34	C42C1.14	1271.53
col-160	F57B1.4	1127.94			rpl-33	F10E7.7	1258.95
acdh-1	C55B7.4	1119.99			rpl-1	Y71F9AL.13	1257.41
act-1	T04C12.6	1116.5			rps-29	B0412.4	1231.33
aldo-2	F01F1.12	1096.11			rps-17	T08B2.10	1222.69
rpl-11.2	F07D10.1	1090.75			rla-2	Y62E10A.1	1207.05
lec-6	Y55B1AR.1	1082.69			W01D2.1	W01D2.1	1205.54
rack-1	K04D7.1	1052.09			rack-1	K04D7.1	1191.37
rpl-12	JC8.3	1049.23			spp-14	K09F5.3	1159.6
col-184	F15A2.1	1024.76			rpl-11.2	F07D10.1	1136.57
T21H3.1	T21H3.1	1022.11			rpl-20	E04A4.8	1136.42
eef-1B.1	F54H12.6	1013.89			rpl-12	JC8.3	1115.84
B0513.4	B0513.4	1012.11			rpl-31	W09C5.6	1107.35
rpl-16	M01F1.2	1006.45			rpl-30	Y106G6H.3	1106.34
alh-8	F13D12.4	968.166			rpl-29	B0513.3	1097
ahcy-1	K02F2.2	958.198			hsp-16.11	T27E4.2	1096.29
rps-20	Y105E8A.16	948.213			lbp-6	W02D3.5	1090.62
act-4	M03F4.2	947.605			lec-6	Y55B1AR.1	1079.91
F44E5.1	F44E5.1	936.437			rpl-16	M01F1.2	1071.93
rpl-25.1	F55D10.2	930.565			eef-1B.1	F54H12.6	1068.03
lbp-6	W02D3.5	929.496			ndk-1	F25H2.5	1038.7
ndk-1	F25H2.5	922.582			alh-8	F13D12.4	1032.22
ril-1	C53A5.1	893.032			rps-28	Y41D4B.5	1031.73
Y119D3B.21	Y119D3B.21	890.717			ttr-15	T07C4.5	1019.56
F26E4.6	F26E4.6	890.158			F41C3.5	F41C3.5	1013.71
B0495.8	B0495.8	883.194			msra-1	F43E2.5	1011.83
gpd-3	K10B3.7	881.263			act-4	M03F4.2	1004.39
tct-1	F25H2.11	854.271			aldo-2	F01F1.12	996.336
vit-2	C42D8.2	846.441			tct-1	F25H2.11	995.811
fat-2	W02A2.1	809.241			skpo-1	F49E12.1	993.169
R53.4	R53.4	794.281			crt-1	Y38A10A.5	983.774
hpo-18	F32D1.2	794.044			ZK813.3	ZK813.3	976.087
H28O16.1	H28O16.1	779.538			C06A8.3	C06A8.3	964.858
K06A4.7	K06A4.7	772.782			ZK813.7	ZK813.7	958.946
cco-2	Y37D8A.14	770.105			ttr-2	K03H1.4	955.249
eef-1G	F17C11.9	761.506			T21H3.1	T21H3.1	937.946
col-179	C34F6.3	755.121			rps-20	Y105E8A.16	936.503
gdh-1	ZK829.4	748.009			osm-11	F11C7.5	922.936
acp-6	Y73B6BL.24	747.7			ech-6	T05G5.6	895.662
asp-3	H22K11.1	736.652			F44E5.1	F44E5.1	891.927
F57F5.1	F57F5.1	731.138			B0495.8	B0495.8	876.77
icd-1	C56C10.8	728.829			spp-17	C54G6.5	867.734
atp-2	C34E10.6	726.678			spp-5	T08A9.9	861.818
atp-5	C06H2.1	706.644			eef-1G	F17C11.9	859.437
cyn-5	F31C3.1	691.723			hsp-1	F26D10.3	854.72
ZK632.9	ZK632.9	690.678			prdx-2	F09E5.15	851.271
prdx-2	F09E5.15	686.329			vit-2	C42D8.2	850.034
F41C3.5	F41C3.5	685.908			rpl-25.1	F55D10.2	836.058
spp-3	T08A9.7	680.752			icd-1	C56C10.8	832.132
vit-6	K07H8.6	673.412			cyn-5	F31C3.1	809.309
gpd-2	K10B3.8	670.879			col-94	W05B2.1	805.382
rpl-25.2	F52B5.6	670.599			ZK813.1	ZK813.1	775.994
col-101	K02D7.3	664.152			pmt-2	F54D11.1	773.181
Y73F4A.1	Y73F4A.1	660.974			eef-2	F25H5.4	772.726
lgg-1	C32D5.9	659.882			ril-1	C53A5.1	763.688
cpl-1	T03E6.7	658.147			F48E3.4	F48E3.4	758.791
F58F12.1	F58F12.1	651.574			C39D10.7	C39D10.7	756.973
spp-14	K09F5.3	647.895			H28O16.1	H28O16.1	754.233
F29B9.11	F29B9.11	646.074			F26E4.6	F26E4.6	753.126
Y71H2AM.5	Y71H2AM.5	640.946			gpd-3	K10B3.7	742.404
cpn-3	F28H1.2	633.92			vit-6	K07H8.6	741.511
Y69A2AR.18	Y69A2AR.18	628.775			vdac-1	R05G6.7	741.302
asp-5	F21F8.3	619.73			ttr-51	JC8.8	732.298
T20D3.2	T20D3.2	619.121			R53.4	R53.4	731.445
skpo-1	F49E12.1	615.982			cyn-7	Y75B12B.2	717.805
cyn-7	Y75B12B.2	615.49			F57F5.1	F57F5.1	714.344
eef-2	F25H5.4	611.578			gdh-1	ZK829.4	711.868
vha-2	R10E11.2	611.538			F11E6.3	F11E6.3	701.544
C39D10.7	C39D10.7	607.208			vha-2	R10E11.2	699.06
crt-1	Y38A10A.5	606.56			D1086.10	D1086.10	697.789
hsp-1	F26D10.3	599.699			cco-2	Y37D8A.14	697.656
ttr-15	T07C4.5	598.592			atp-2	C34E10.6	694.94
atp-4	T05H4.12	592.014			C15H9.9	C15H9.9	692.433
acbp-1	C44E4.6	589.516			fat-2	W02A2.1	690.754
F29C4.2	F29C4.2	588.194			C10G8.4	C10G8.4	688.017
F36A2.7	F36A2.7	587.275			atp-5	C06H2.1	675.852
osm-11	F11C7.5	583.572			vha-10	F46F11.5	674.845
vha-10	F46F11.5	583.281			gpd-2	K10B3.8	662.405
ins-24	ZC334.3	581.118			rpl-25.2	F52B5.6	657.918
R04F11.2	R04F11.2	580.76			hpo-18	F32D1.2	656.718
enol-1	T21B10.2	578.627			Y119D3B.21	Y119D3B.21	651.898
sbt-1	T03D8.3	569.211			lec-9	C16H3.2	643.191
mdh-1	F46E10.10	565.985			ilys-5	F22A3.6	632.443
T02H6.11	T02H6.11	564.047			Y73F4A.1	Y73F4A.1	626.864
F08B12.4	F08B12.4	561.573			inx-8	ZK792.2	625.515
F23H11.5	F23H11.5	561.053			far-3	F15B9.1	623.552
F59F4.2	F59F4.2	553.608			lec-1	W09H1.6	621.637
Y105C5B.5	Y105C5B.5	546.675			F58F12.1	F58F12.1	610.799
F01G4.6	F01G4.6	545.909			T20D3.2	T20D3.2	609.824
ttr-51	JC8.8	545.478			Y69A2AR.18	Y69A2AR.18	604.056
vdac-1	R05G6.7	542.094			rpl-11.1	T22F3.4	600.556
cht-3	C25A8.4	542.038			F36A2.7	F36A2.7	596.614
pck-2	R11A5.4	533.793			icd-2	Y65B4BR.5	592.234
lec-9	C16H3.2	529.54			F44E5.4	F44E5.4	589.194
cco-1	F26E4.9	527.877			cpn-3	F28H1.2	588.1
W09C5.8	W09C5.8	526.042			F29B9.11	F29B9.11	587.741
C06A8.3	C06A8.3	520.146			Y105C5B.5	Y105C5B.5	587.214
lev-11	Y105E8B.1	517.603			daf-21	C47E8.5	587.207
ech-6	T05G5.6	515.063			lgg-1	C32D5.9	584.049
pmt-2	F54D11.1	510.584			pdi-2	C07A12.4	583.501
atp-3	F27C1.7	504.891			pab-1	Y106G6H.2	572.076
pgal-1	F21F3.1	501.314			enol-1	T21B10.2	569.417
sip-1	F43D9.4	494.62			pck-2	R11A5.4	559.828
rpl-11.1	T22F3.4	491.68			asp-5	F21F8.3	558.968
unc-27	ZK721.2	490.417			Y71H2AM.5	Y71H2AM.5	551.762
lec-1	W09H1.6	489.99			atp-4	T05H4.12	551.61
tag-174	F54D8.2	485.644			mdh-1	F46E10.10	548.878
asg-2	C53B7.4	483.353			F29C4.2	F29C4.2	547.264
icd-2	Y65B4BR.5	474.813			elo-6	F41H10.8	542.84
F56H9.2	F56H9.2	474.71			tbb-2	C36E8.5	541.955
hsp-16.11	T27E4.2	471.316			clec-63	F35C5.6	540.579
mlc-1	C36E6.3	468.738			ddo-3	F20H11.5	539.577
elo-6	F41H10.8	461.289			cpz-1	F32B5.8	533.192
asb-2	F02E8.1	460.044			R04F11.2	R04F11.2	526.205
iff-2	F54C9.1	459.022			lev-11	Y105E8B.1	525.74
pab-1	Y106G6H.2	458.391			T02H6.11	T02H6.11	524.977
D1086.10	D1086.10	454.06			F23H11.5	F23H11.5	521.163
C35B1.5	C35B1.5	451.809			cht-3	C25A8.4	520.922
cts-1	T20G5.2	450.895			F01G4.6	F01G4.6	518.798
tbb-2	C36E8.5	450.177			acbp-1	C44E4.6	518.757
ftt-2	F52D10.3	446.663			sip-1	F43D9.4	514.586
C14B9.10	C14B9.10	445.931			ZK632.9	ZK632.9	513.607
F22H10.3	F22H10.3	444.851			F59F4.2	F59F4.2	511.476
cey-1	F33A8.3	442.442			mlc-1	C36E6.3	510.206
inx-8	ZK792.2	442.322			asp-2	T18H9.2	509.593
cey-4	Y39A1C.3	431.247			let-70	M7.1	504.916
R09B3.3	R09B3.3	431.198			cey-4	Y39A1C.3	504.517
let-70	M7.1	430.149			atp-3	F27C1.7	503.641
fat-1	Y67H2A.8	429.861			W09C5.8	W09C5.8	502.053
vha-8	C17H12.14	423.868			ftt-2	F52D10.3	500.362
C15H9.9	C15H9.9	423.818			sri-40	Y27F2A.3	498.982
ilys-5	F22A3.6	423.81			hsp-16.49	T27E4.9	497.665
mai-2	B0546.1	423.135			R09B3.3	R09B3.3	495.831
col-139	F41F3.4	417.53			F08B12.4	F08B12.4	493.893
T04C12.3	T04C12.3	412.848			hsp-16.48	T27E4.3	493.857
mlc-3	F09F7.2	403.557			ZK813.2	ZK813.2	492.007
F48D6.4	F48D6.4	403.461			cey-2	F46F11.2	491.544
egl-21	F01D4.4	400.756			asp-3	H22K11.1	490.434
par-5	M117.2	400.632			F46F2.3	F46F2.3	484.677
ftn-2	D1037.3	397.271			C35B1.5	C35B1.5	483.055
ttr-2	K03H1.4	396.729			cco-1	F26E4.9	480.554
cey-2	F46F11.2	396.028			par-5	M117.2	480.288
C08F11.12	C08F11.12	392.028			unc-27	ZK721.2	470.803
T26H5.9	T26H5.9	386.863			K06A4.7	K06A4.7	470.301
asp-2	T18H9.2	383.536			grd-3	W05E7.1	468.159
daf-21	C47E8.5	383.283			col-98	F14F7.1	467.591
F54D5.3	F54D5.3	380.75			vha-8	C17H12.14	467.259
cpz-1	F32B5.8	375.013			D1086.11	D1086.11	467.121
daf-28	Y116F11B.1	372.606			cpr-6	C25B8.3	466.974
F48E3.4	F48E3.4	372.254			col-103	F56B3.1	465.71
vha-17	F49C12.13	368.165			cey-1	F33A8.3	464.757
sri-40	Y27F2A.3	367.846			iff-2	F54C9.1	462.992
elo-1	F56H11.4	366.36			col-95	Y41C4A.16	460.426
ins-30	ZC334.2	365.338			trap-4	Y56A3A.21	451.065
nlp-20	F45E4.8	364.393			elo-1	F56H11.4	448.523
R02F2.1	R02F2.1	363.839			act-5	T25C8.2	446.311
ddo-3	F20H11.5	362.496			hmg-1.1	Y48B6A.14	446.31
ttr-1	K03H1.6	360.637			tag-174	F54D8.2	441.648
Y34B4A.6	Y34B4A.6	354.598			dod-23	F49E12.2	432.365
F11E6.3	F11E6.3	353.887			spp-3	T08A9.7	430.498
clec-50	W04E12.8	352.043			sbt-1	T03D8.3	429.044
hmg-1.1	Y48B6A.14	351.844			F22H10.3	F22H10.3	426.678
isp-1	F42G8.12	348.888			asb-2	F02E8.1	414.549
col-94	W05B2.1	348.372			tbh-1	H13N06.6	413.995
F44E5.4	F44E5.4	345.514			asg-2	C53B7.4	413.025
nlp-36	B0464.3	344.495			mai-2	B0546.1	406.028
vha-9	ZK970.4	343.929			act-2	T04C12.5	398.913
pghm-1	Y71G12B.4	342.612			fat-1	Y67H2A.8	392.887
K12H4.5	K12H4.5	341.224			vig-1	F56D12.5	391.77
tnt-2	F53A9.10	336.02			trap-1	Y71F9AM.6	391.46
cmd-1	T21H3.3	334.671			col-159	F57B1.3	386.651
lys-4	F58B3.1	332.766			vha-9	ZK970.4	386.344
hpo-8	T15B7.2	330.08			mlc-3	F09F7.2	385.07
pck-1	W05G11.6	329.423			C14B9.10	C14B9.10	379.829
aldo-1	T05D4.1	326.916			arf-1.2	B0336.2	379.788
F22D6.2	F22D6.2	325.941			eef-1A.2	R03G5.1	379.705
rab-11.1	F53G12.1	323.088			vha-17	F49C12.13	373.583
R06C1.4	R06C1.4	322.837			cts-1	T20G5.2	371.71
C44B7.5	C44B7.5	320.293			F23C8.5	F23C8.5	371.358
F53F4.13	F53F4.13	319.519			C08F11.12	C08F11.12	369.234
Y39B6A.1	Y39B6A.1	319.466			ttr-1	K03H1.6	368.594
vit-4	F59D8.2	315.693			nlp-20	F45E4.8	366.815
col-103	F56B3.1	312.166			F56H9.2	F56H9.2	361.849
fat-6	VZK822L.1	311.549			pgal-1	F21F3.1	355.065
trap-4	Y56A3A.21	308.079			rab-11.1	F53G12.1	354.261
pud-1.2	Y19D10B.7	307.383			F22D6.2	F22D6.2	349.587
ZC373.2	ZC373.2	302.162			lys-4	F58B3.1	348.486
vit-5	C04F6.1	302.07			har-1	C16C10.11	347.345
egl-3	C51E3.7	301.78			F17E9.4	F17E9.4	346.829
dod-23	F49E12.2	301.721			isp-1	F42G8.12	345.798
C10G8.4	C10G8.4	301.546			lec-10	W01A11.4	342.359
C46G7.1	C46G7.1	299.008			R06C1.4	R06C1.4	341.078
mtl-2	T08G5.10	295.406			nlp-36	B0464.3	340.487
aqp-7	M02F4.8	294.845			iff-1	T05G5.10	339.332
col-98	F14F7.1	294.483			elo-2	F11E6.5	337.297
F56A4.2	F56A4.2	291.884			tnt-2	F53A9.10	336.969
clec-209	Y19D10A.9	291.777			lbp-9	Y40B10A.1	335.847
F23C8.5	F23C8.5	291.31			Y34B4A.6	Y34B4A.6	335.619
let-767	C56G2.6	289.727			cmd-1	T21H3.3	332.823
cpr-6	C25B8.3	286.692			tba-2	C47B2.3	331.426
nlp-40	Y74C9A.2	286.126			F44E5.5	F44E5.5	330.989
H36L18.2	H36L18.2	284.877			ran-1	K01G5.4	327.793
unc-54	F11C3.3	284.378			aqp-7	M02F4.8	327.618
cpg-2	B0280.5	282.284			aldo-1	T05D4.1	326.419
eef-1A.2	R03G5.1	281.746			K12H4.5	K12H4.5	326.149
vha-1	R10E11.8	279.199			nex-1	ZC155.1	325.342
C42D4.1	C42D4.1	277.974			Y57G11B.5	Y57G11B.5	324.383
vig-1	F56D12.5	276.909			vha-1	R10E11.8	321.587
mdh-2	F20H11.3	276.587			pdi-3	H06O01.1	318.38
cpi-2	R01B10.1	276.151			dct-18	F58G1.4	318.196
F45H10.2	F45H10.2	274.708			idh-1	F59B8.2	317.833
rps-22	F53A3.3	273.715			kat-1	T02G5.8	313.878
ubq-1	F25B5.4	272.814			R02F2.1	R02F2.1	313.427
Y34B4A.9	Y34B4A.9	270.484			W02D9.7	W02D9.7	311.373
Y62H9A.5	Y62H9A.5	267.996			ost-1	C44B12.2	311.163
pdi-2	C07A12.4	267.522			sod-1	C15F1.7	310.382
T28F4.5	T28F4.5	266.967			arf-3	F57H12.1	310.179
glb-1	ZK637.13	266.497			mdh-2	F20H11.3	308.137
F23D12.11	F23D12.11	265.729			cuc-1	ZK652.11	306.437
D1054.10	D1054.10	264.651			Y34B4A.9	Y34B4A.9	306.424
act-2	T04C12.5	262.265			mel-32	C05D11.11	306.019
col-159	F57B1.3	259.926			F55B11.2	F55B11.2	305.484
col-95	Y41C4A.16	257.503			cyn-3	Y75B12B.5	303.672
unc-108	F53F10.4	257.502			Y62H9A.3	Y62H9A.3	303.601
lbp-9	Y40B10A.1	257.174			egl-21	F01D4.4	303.234
cyn-3	Y75B12B.5	253.854			let-767	C56G2.6	301.69
iff-1	T05G5.10	253.712			Y22D7AL.10	Y22D7AL.10	299.799
C39D10.2	C39D10.2	253.512			trap-3	Y38F2AR.2	298.49
arf-1.2	B0336.2	251.86			gale-1	C47B2.6	297.643
D2030.4	D2030.4	251.116			grd-5	F41E6.2	296.935
nex-1	ZC155.1	246.443			F26A3.4	F26A3.4	293.242
Y51H1A.3	Y51H1A.3	245.556			ubq-1	F25B5.4	292.461
sodh-1	K12G11.3	244.505			ftn-2	D1037.3	291.985
VF13D12L.3	VF13D12L.3	243.276			col-142	T15B7.4	289.306
unc-15	F07A5.7	243.215			dlc-1	T26A5.9	286.852
Y22D7AR.10	Y22D7AR.10	242.987			elo-5	F41H10.7	286.849
snet-1	C02F12.3	242.591			nlp-40	Y74C9A.2	286.417
F13H10.8	F13H10.8	242.557			unc-108	F53F10.4	282.885
cab-1	C23H4.1	242.193			sams-1	C49F5.1	282.71
cytb-5.1	C31E10.7	242.048			lbp-1	F40F4.3	279.411
C49F5.7	C49F5.7	241.907			vit-4	F59D8.2	276.024
F58B4.3	F58B4.3	241.264			Y62H9A.4	Y62H9A.4	274.684
elo-5	F41H10.7	240.276			tba-1	F26E4.8	274.619
clec-150	R06B10.3	238.568			R07H5.8	R07H5.8	272.323
F45H10.3	F45H10.3	237.742			D2030.4	D2030.4	269.481
ZK1320.3	ZK1320.3	237.593			F23A7.8	F23A7.8	269.055
tba-2	C47B2.3	236.854			M28.5	M28.5	268.095
F44G4.2	F44G4.2	236.721			cpi-2	R01B10.1	267.344
dlc-1	T26A5.9	236.608			C25H3.9	C25H3.9	266.474
nuo-3	Y57G11C.12	236.44			mup-2	T22E5.5	266.081
cuc-1	ZK652.11	235.19			rab-1	C39F7.4	265.672
ZK813.1	ZK813.1	234.601			vha-4	T01H3.1	265.051
F23A7.4	F23A7.4	233.419			F42G8.10	F42G8.10	262.981
cyc-1	C54G4.8	232.734			Y39B6A.1	Y39B6A.1	262.557
C34B2.8	C34B2.8	232.723			calu-1	M03F4.7	261.475
ost-1	C44B12.2	232.565			F11C3.1	F11C3.1	260.54
Y94H6A.8	Y94H6A.8	230.874			unc-60	C38C3.5	260.38
ran-1	K01G5.4	230.527			F53F4.13	F53F4.13	258.269
pdi-3	H06O01.1	229.547			F23A7.4	F23A7.4	257.991
har-1	C16C10.11	229.523			clec-50	W04E12.8	257.725
ldh-1	F13D12.2	228.998			ZK6.11	ZK6.11	256.711
T27C4.1	T27C4.1	228.073			T04C12.3	T04C12.3	256.423
F11C3.1	F11C3.1	227.963			clec-1	F25B4.9	256.225
F26A3.4	F26A3.4	227.655			col-139	F41F3.4	256.11
ent-2	K09A9.3	227.428			fkb-1	F36H1.1	256.106
hsp-16.48	T27E4.3	226.655			sdz-27	R07H5.4	255.772
ZK813.7	ZK813.7	225.658			Y51H1A.3	Y51H1A.3	254.877
lys-1	Y22F5A.4	225.577			F37C4.5	F37C4.5	254.631
K01A12.4	K01A12.4	225.57			T15B7.1	T15B7.1	254.196
trap-1	Y71F9AM.6	224.899			cpg-2	B0280.5	254.073
clec-1	F25B4.9	224.651			hpo-8	T15B7.2	253.687
hsp-16.49	T27E4.9	224.352			Y116A8C.3	Y116A8C.3	252.783
lec-10	W01A11.4	223.46			C46G7.1	C46G7.1	251.424
rab-1	C39F7.4	222.939			F13H10.8	F13H10.8	250.682
F37C4.5	F37C4.5	222.914			cth-2	ZK1127.10	250.11
dnj-20	T15H9.7	222.555			F45H10.3	F45H10.3	249.812
C25H3.9	C25H3.9	221.586			C34B2.8	C34B2.8	249.73
F59C6.5	F59C6.5	220.945			dhs-25	F09E10.3	248.129
unc-60	C38C3.5	220.37			cytb-5.1	C31E10.7	247.814
sod-1	C15F1.7	220.347			ccg-1	Y73F8A.6	247.146
act-5	T25C8.2	220.031			vha-14	F55H2.2	246.811
icl-1	C05E4.9	219.793			rps-22	F53A3.3	243.469
ZK809.3	ZK809.3	218.992			vha-13	Y49A3A.2	242.935
ida-1	B0244.2	218.116			col-92	W05B2.6	242.639
nuo-6	W01A8.4	216.772			ZC395.10	ZC395.10	242.31
Y38E10A.24	Y38E10A.24	216.411			H36L18.2	H36L18.2	242.037
cpi-1	K08B4.6	215.037			K11D12.13	K11D12.13	241.977
B0250.5	B0250.5	214.263			xbp-1	R74.3	241.949
dct-18	F58G1.4	213.643			cyc-1	C54G4.8	241.354
Y39B6A.5	Y39B6A.5	213.445			F53H4.2	F53H4.2	241.341
lbp-2	F40F4.2	213.105			F55B11.3	F55B11.3	241.127
C18E9.4	C18E9.4	211.549			F21C10.9	F21C10.9	240.849
lpd-9	T21C9.5	211.531			F54D5.3	F54D5.3	240.792
grd-3	W05E7.1	211.466			pfn-1	Y18D10A.20	239.669
ttr-45	JC8.14	211.285			cgh-1	C07H6.5	238.935
arf-3	F57H12.1	211.138			nuo-3	Y57G11C.12	238.26
snt-4	T23H2.2	210.872			pghm-1	Y71G12B.4	237.996
msra-1	F43E2.5	210.362			plp-1	F45E4.2	237.934
pud-2.1	F15E11.1	209.237			cup-4	C02C2.3	237.551
fat-4	T13F2.1	209.182			F45H10.2	F45H10.2	237.195
mup-2	T22E5.5	209.084			unc-54	F11C3.3	236.576
tbh-1	H13N06.6	208.388			F48D6.4	F48D6.4	236.322
tpi-1	Y17G7B.7	208.074			C18E9.4	C18E9.4	235.656
pud-2.2	F15E11.14	207.991			mak-1	K08F8.1	234.023
idh-1	F59B8.2	206.175			fkb-2	Y18D10A.19	233.615
F42G8.10	F42G8.10	205.11			vit-5	C04F6.1	232.856
kat-1	T02G5.8	204.536			pah-1	K08F8.4	232.83
vha-14	F55H2.2	204.465			egl-3	C51E3.7	232.827
nduf-7	W10D5.2	204.128			snet-1	C02F12.3	232.746
ttr-46	T07C12.7	202.699			trap-2	T04G9.5	232.671
F54D5.4	F54D5.4	202.324			K08D12.6	K08D12.6	231.638
flp-9	C36H8.3	202.317			zip-2	K02F3.4	231.372
ttr-16	Y5F2A.1	202.061			phb-1	Y37E3.9	231.064
C23H5.8	C23H5.8	201.765			clec-48	C14A6.1	230.857
F13E9.15	F13E9.15	201.728			F44G4.2	F44G4.2	229.131
lec-8	R07B1.10	201.663			F27D4.1	F27D4.1	228.594
elo-2	F11E6.5	201.428			ttr-46	T07C12.7	225.899
vha-4	T01H3.1	201.31			F59C6.5	F59C6.5	225.777
cpr-4	F44C4.3	201.124			ldh-1	F13D12.2	225.507
F23A7.8	F23A7.8	201.091			brp-1	Y79H2A.1	225.493
cgh-1	C07H6.5	201.032			tkt-1	F01G10.1	225.458
cpr-1	C52E4.1	200.414			cth-1	F22B8.6	225.298
fkb-2	Y18D10A.19	200.198			fgt-1	H17B01.1	224.693
Y116A8C.3	Y116A8C.3	199.926			sec-61	Y57G11C.15	224.63
C33A12.4	C33A12.4	199.911			ttr-45	JC8.14	223.307
F52E1.14	F52E1.14	199.285			VF13D12L.3	VF13D12L.3	222.319
clec-48	C14A6.1	199.043			F49C12.11	F49C12.11	222.171
Y71H2AM.4	Y71H2AM.4	198.411			vha-12	F20B6.2	221.395
flp-6	F07D3.2	197.981			dnj-20	T15H9.7	220.93
got-2.2	C14F11.1	197.697			tbb-1	K01G5.7	220.785
zip-2	K02F3.4	197.406			F19C7.1	F19C7.1	220.588
ucr-1	F56D2.1	196.019			clec-87	C25A1.8	220.365
F53F4.10	F53F4.10	195.366			ent-2	K09A9.3	220.357
F46F2.3	F46F2.3	195.325			F53F4.10	F53F4.10	219.965
clec-87	C25A1.8	195.048			lbp-2	F40F4.2	218.831
F19C7.1	F19C7.1	194.889			Y94H6A.8	Y94H6A.8	218.603
tba-1	F26E4.8	194.472			F49C12.12	F49C12.12	217.64
ins-6	ZK84.6	193.803			nduf-7	W10D5.2	216.913
ncs-2	F10G8.5	192.793			lys-1	Y22F5A.4	215.794
F31D4.9	F31D4.9	191.925			qdpr-1	T03F6.1	215.004
nlt-1	ZK892.2	191.74			car-1	Y18D10A.17	214.808
cah-4	R01E6.3	191.253			ard-1	F01G4.2	213.029
lbp-1	F40F4.3	190.955			flp-6	F07D3.2	212.705
vha-13	Y49A3A.2	190.401			gdi-1	Y57G11C.10	212.477
xbp-1	R74.3	189.859			W01B11.6	W01B11.6	212.38
ZK813.2	ZK813.2	189.778			H29C22.1	H29C22.1	212.219
ard-1	F01G4.2	189.624			F37C12.3	F37C12.3	212.047
C45B2.1	C45B2.1	189.36			vha-16	C30F8.2	211.911
cpg-1	C07G2.1	187.925			F59B1.2	F59B1.2	211.749
M28.5	M28.5	187.126			pfn-2	F35C8.6	211.235
W01B11.6	W01B11.6	186.697			spp-10	C28C12.7	211.14
vha-16	C30F8.2	186.608			C17G1.2	C17G1.2	210.896
LLC1.2	LLC1.2	185.85			mig-6	C37C3.6	210.294
his-72	Y49E10.6	185.492			ncs-2	F10G8.5	210.107
his-35	C50F4.13	185.376			Y69H2.3	Y69H2.3	210.058
F49C12.11	F49C12.11	185.293			clec-190	M199.4	208.164
F46G10.1	F46G10.1	184.134			C42D4.1	C42D4.1	207.653
sdhd-1	F33A8.5	183.356			ZK809.3	ZK809.3	207.44
F44E5.5	F44E5.5	181.058			Y47G6A.33	Y47G6A.33	207.24
trap-3	Y38F2AR.2	180.484			nuo-1	C09H10.3	206.808
flp-14	Y37D8A.15	180.426			flp-28	W07E11.4	206.002
skr-1	F46A9.5	180.327			fat-6	VZK822L.1	205.969
ipgm-1	F57B10.3	179.63			act-3	T04C12.4	204.77
ZC395.10	ZC395.10	179.626			his-72	Y49E10.6	203.914
plp-1	F45E4.2	178.815			nuo-6	W01A8.4	203.609
far-8	K02F3.3	178.784			his-35	C50F4.13	203.534
hsp-25	C09B8.6	178.444			nap-1	D2096.8	203.31
W04C9.2	W04C9.2	177.93			mlc-4	C56G7.1	203.074
mev-1	T07C4.7	177.863			tpi-1	Y17G7B.7	202.671
upb-1	F13H8.7	176.766			T28D9.1	T28D9.1	201.448
ccg-1	Y73F8A.6	176.665			Y71H2AM.4	Y71H2AM.4	201.254
col-142	T15B7.4	176.603			pdha-1	T05H10.6	201.096
flp-22	F39H2.1	176.393			sqd-1	Y73B6BL.6	201.023
eat-6	B0365.3	176.27			flp-22	F39H2.1	200.896
gpb-1	F13D12.7	176.198			bcat-1	K02A4.1	200.094
brp-1	Y79H2A.1	175.671			flp-14	Y37D8A.15	199.836
C33A12.1	C33A12.1	175.573			F16B4.4	F16B4.4	199.465
tkt-1	F01G10.1	175.26			F23D12.11	F23D12.11	198.986
col-81	F38A3.1	174.988			smo-1	K12C11.2	197.39
gdi-1	Y57G11C.10	174.496			eif-1	T27F7.3	197.303
K11D12.13	K11D12.13	174.407			Y71F9AL.9	Y71F9AL.9	196.647
asg-1	K07A12.3	174.211			F32D1.5	F32D1.5	195.943
pfn-1	Y18D10A.20	174.096			T28F4.5	T28F4.5	195.211
cth-1	F22B8.6	173.661			F31D4.9	F31D4.9	195.129
T08H10.1	T08H10.1	173.436			lpd-9	T21C9.5	194.86
F21F3.6	F21F3.6	172.893			unc-15	F07A5.7	193.155
K03B4.4	K03B4.4	172.8			ech-7	Y105E8A.4	192.92
ZK809.8	ZK809.8	172.188			skr-1	F46A9.5	192.56
K12H4.7	K12H4.7	172.169			C45B2.1	C45B2.1	191.875
flp-16	F15D4.8	172.1			gpb-1	F13D12.7	191.787
gta-1	K04D7.3	171.884			asg-1	K07A12.3	190.265
fkb-1	F36H1.1	170.805			flp-9	C36H8.3	189.903
B0491.5	B0491.5	170.372			eat-6	B0365.3	189.879
flp-28	W07E11.4	170.225			hpd-1	T21C12.2	189.514
snb-1	T10H9.4	169.668			cpn-4	F49D11.8	189.044
flp-4	C18D1.3	169.458			ucr-1	F56D2.1	188.41
nuo-1	C09H10.3	168.913			mev-1	T07C4.7	188.368
F32D1.5	F32D1.5	168.396			lpd-5	ZK973.10	188.23
Y9C2UA.1	Y9C2UA.1	168.182			cab-1	C23H4.1	188.13
Y22D7AL.10	Y22D7AL.10	168.126			pmt-1	ZK622.3	188.052
F37C12.3	F37C12.3	167.176			ipgm-1	F57B10.3	187.286
act-3	T04C12.4	166.777			hsp-25	C09B8.6	185.568
vit-3	F59D8.1	166.245			eif-1.A	H06H21.3	185.225
H32K21.1	H32K21.1	166.135			asp-4	R12H7.2	184.859
vha-12	F20B6.2	165.844			LLC1.2	LLC1.2	184.682
nap-1	D2096.8	164.983			sdhd-1	F33A8.5	184.468
pfn-2	F35C8.6	164.892			mtl-2	T08G5.10	183.859
T28B8.1	T28B8.1	164.82			B0250.5	B0250.5	183.843
K08D12.6	K08D12.6	164.702			flp-12	C05E11.8	183.366
car-1	Y18D10A.17	164.69			T08H10.1	T08H10.1	183.246
unc-87	F08B6.4	164.593			snb-1	T10H9.4	182.888
T28D9.1	T28D9.1	164.519			T01D1.4	T01D1.4	182.824
asp-13	F28A12.4	164.266			Y38E10A.24	Y38E10A.24	182.529
pmt-1	ZK622.3	164.224			upb-1	F13H8.7	182.273
C54D10.3	C54D10.3	164.203			hsp-110	C30C11.4	182.252
R07E4.3	R07E4.3	162.371			F12A10.1	F12A10.1	182.044
col-92	W05B2.6	161.739			F57C2.4	F57C2.4	181.671
ZK813.3	ZK813.3	161.712			F52E1.14	F52E1.14	181.581
R07H5.8	R07H5.8	161.571			cpi-1	K08B4.6	181.15
nlp-18	F33A8.2	161.548			Y32F6A.5	Y32F6A.5	180.751
dhs-25	F09E10.3	161.38			pck-1	W05G11.6	180.37
dlst-1	W02F12.5	161.235			acdh-9	F28A10.6	180.313
sqd-1	Y73B6BL.6	160.332			C33A12.1	C33A12.1	180.023
T09A12.5	T09A12.5	159.773			T13F3.6	T13F3.6	178.972
Y51F10.7	Y51F10.7	159.691			C39E9.8	C39E9.8	178.072
spp-10	C28C12.7	159.233			nlp-24	F35B12.7	178.071
W02D9.10	W02D9.10	159.072			ZK1320.3	ZK1320.3	177.807
F49C12.12	F49C12.12	158.329			hsp-16.41	Y46H3A.2	177.526
pdha-1	T05H10.6	157.596			vit-3	F59D8.1	177.224
mak-1	K08F8.1	157.396			pdi-6	B0403.4	176.764
lec-2	F52H3.7	156.834			T27C4.1	T27C4.1	176.093
acs-2	F28F8.2	156.603			art-1	C15F1.6	175.825
Y71F9AL.9	Y71F9AL.9	156.298			R107.5	R107.5	175.304
pqn-59	R119.4	156.203			spr-2	C27B7.1	175.172
eif-1	T27F7.3	155.959			unc-87	F08B6.4	175.11
Y54F10AM.5	Y54F10AM.5	155.524			lgg-2	ZK593.6	174.928
nlp-10	F37A8.4	155.452			C48B6.10	C48B6.10	174.576
apl-1	C42D8.8	155.372			cpr-4	F44C4.3	174.241
sdhb-1	F42A8.2	155.267			clec-150	R06B10.3	174.119
smo-1	K12C11.2	154.694			gta-1	K04D7.3	173.919
scl-2	F49E11.10	154.536			Y39B6A.5	Y39B6A.5	173.757
phb-1	Y37E3.9	154.321			ifb-1	F10C1.2	173.728
F47B7.1	F47B7.1	153.984			hsp-3	C15H9.6	173.544
T15B7.1	T15B7.1	153.646			T19C3.5	T19C3.5	172.863
alh-1	F54D8.3	153.555			B0491.5	B0491.5	172.66
ucr-2.1	VW06B3R.1	153.311			pdi-1	C14B1.1	172.582
mlc-4	C56G7.1	153.048			top-1	M01E5.5	172.067
tni-4	W03F8.1	152.493			cpg-1	C07G2.1	171.322
asp-4	R12H7.2	152.192			B0035.13	B0035.13	171.143
spr-2	C27B7.1	151.699			nlp-21	Y47D3B.2	170.4
sams-1	C49F5.1	151.425			kin-19	C03C10.1	169.318
Y40B1B.7	Y40B1B.7	150.877			hex-1	T14F9.3	168.912
F20A1.1	F20A1.1	150.464			F20A1.1	F20A1.1	168.86
C32D5.8	C32D5.8	149.174			W04C9.2	W04C9.2	168.825
flp-12	C05E11.8	148.311			cah-4	R01E6.3	168.603
W10C8.5	W10C8.5	148.034			nlt-1	ZK892.2	168.182
top-1	M01E5.5	147.805			lgc-26	Y58G8A.1	167.759
B0294.1	B0294.1	147.489			C23G10.2	C23G10.2	167.662
lpd-5	ZK973.10	147.101			fat-4	T13F2.1	167.485
flp-25	K04H4.7	146.882			ivd-1	C02B10.1	166.977
cth-2	ZK1127.10	146.815			mec-12	C44B11.3	166.576
dld-1	LLC1.3	146.625			icl-1	C05E4.9	166.507
flp-18	Y48D7A.2	146.57			rab-5	F26H9.6	166.054
chch-3	M176.3	145.872			Y22D7AR.10	Y22D7AR.10	165.304
F59B1.2	F59B1.2	145.502			ZK593.3	ZK593.3	165.177
bcat-1	K02A4.1	145.187			tni-4	W03F8.1	164.863
ins-26	ZC334.1	145.135			C49F5.7	C49F5.7	164.828
ins-17	F56F3.6	144.976			dlst-1	W02F12.5	162.96
tbb-1	K01G5.7	144.728			lmp-1	C03B1.12	162.218
Y63D3A.7	Y63D3A.7	144.299			C29F7.3	C29F7.3	161.734
xbx-9	C15C8.1	143.628			cey-3	M01E11.5	161.006
F27D4.1	F27D4.1	143.338			F54D5.12	F54D5.12	160.994
gale-1	C47B2.6	143.172			F58B4.3	F58B4.3	160.673
F54C9.3	F54C9.3	143.155			Y63D3A.7	Y63D3A.7	160.671
erm-1	C01G8.5	142.898			F21F3.6	F21F3.6	160.232
rab-5	F26H9.6	142.436			Y54F10AM.5	Y54F10AM.5	159.231
D1086.11	D1086.11	142.225			ZK809.8	ZK809.8	159.069
Y47G6A.33	Y47G6A.33	142.109			snt-4	T23H2.2	159.04
R102.5	R102.5	141.507			prdx-3	R07E5.2	158.741
prdx-3	R07E5.2	141.303			sdhb-1	F42A8.2	158.602
B0035.13	B0035.13	140.707			C23H5.8	C23H5.8	158.549
idha-1	F43G9.1	139.979			W02D9.10	W02D9.10	158.542
C17G1.2	C17G1.2	139.571			aman-1	F55D10.1	158.361
mel-32	C05D11.11	139.2			F17C11.11	F17C11.11	158.298
lgg-2	ZK593.6	138.519			pqn-59	R119.4	158.262
grd-5	F41E6.2	138.36			sel-9	W02D7.7	158.065
kin-19	C03C10.1	137.823			F53F1.2	F53F1.2	157.698
unc-116	R05D3.7	137.653			C32D5.8	C32D5.8	157.498
T27A1.1	T27A1.1	137.242			dnj-13	F54D5.8	157.054
F16B4.4	F16B4.4	137.122			hsp-16.2	Y46H3A.3	156.748
mig-6	C37C3.6	136.915			dld-1	LLC1.3	156.669
cytb-5.2	W02D3.1	135.97			flp-16	F15D4.8	156.344
Y76A2B.5	Y76A2B.5	135.83			gln-3	Y105C5B.28	156.324
F45D3.4	F45D3.4	135.516			nlp-10	F37A8.4	156.042
tni-3	T20B3.2	134.273			Y47G6A.22	Y47G6A.22	155.929
did-2	F23C8.6	134.01			chch-3	M176.3	155.094
F17C11.11	F17C11.11	133.843			F56C9.7	F56C9.7	155.059
flp-15	ZK525.1	132.588			hsp-6	C37H5.8	155.045
lys-2	Y22F5A.5	132.135			T05A8.3	T05A8.3	155.001
nduf-6	F22D6.4	132.112			inf-1	F57B9.6	154.774
gsp-2	F56C9.1	131.75			pbs-4	T20F5.2	154.747
calu-1	M03F4.7	131.501			cct-5	C07G2.3	154.616
F35E12.6	F35E12.6	131.371			ttr-16	Y5F2A.1	154.447
Y57E12AM.1	Y57E12AM.1	131.153			Y54G2A.23	Y54G2A.23	154.435
asp-14	K10C2.3	131.09			did-2	F23C8.6	154.232
spp-18	F27C8.4	131.083			ida-1	B0244.2	153.527
tos-1	K07B1.6	131.008			clec-209	Y19D10A.9	153.271
his-71	F45E1.6	130.149			pdhb-1	C04C3.3	153.109
rab-7	W03C9.3	129.791			C35B1.4	C35B1.4	153.03
fgt-1	H17B01.1	129.536			ttr-18	B0334.1	152.933
C48B6.10	C48B6.10	129.489			nduf-6	F22D6.4	152.854
mfap-1	F43G9.10	129.385			rho-1	Y51H4A.3	152.522
F56C9.7	F56C9.7	129.067			lec-8	R07B1.10	152.101
C50B8.1	C50B8.1	129.062			F56A4.2	F56A4.2	152.084
lmp-1	C03B1.12	128.55			asp-13	F28A12.4	150.305
cup-4	C02C2.3	128.487			col-118	T11B7.3	150.122
hsp-12.2	C14B9.1	127.907			C41G7.9	C41G7.9	149.84
aman-1	F55D10.1	127.368			dhs-28	M03A8.1	149.619
nlp-24	F35B12.7	127.183			wrk-1	F41D9.3	149.4
F53F10.2	F53F10.2	126.902			D1086.6	D1086.6	148.652
ech-7	Y105E8A.4	126.01			sar-1	ZK180.4	148.378
nspc-15	F42F12.8	125.81			phb-2	T24H7.1	147.931
rho-1	Y51H4A.3	125.796			clec-178	T19E7.1	147.654
qdpr-1	T03F6.1	125.471			F47B7.1	F47B7.1	147.267
acdh-9	F28A10.6	125.362			prmt-1	Y113G7B.17	147.184
uev-1	F39B2.2	125.143			lap-2	W07G4.4	146.896
ifb-1	F10C1.2	125.113			folt-2	F37B4.7	146.243
F22B5.4	F22B5.4	124.598			C39D10.2	C39D10.2	146.15
rpl-37	C54C6.1	124.216			R102.5	R102.5	145.923
nuo-2	T10E9.7	123.457			ucr-2.1	VW06B3R.1	145.526
trap-2	T04G9.5	123.386			got-2.2	C14F11.1	145.104
vha-15	T14F9.1	123.385			gsp-2	F56C9.1	144.606
cysl-2	K10H10.2	123.083			lys-2	Y22F5A.5	144.514
lipl-5	ZK6.7	122.933			ubc-7	F58A4.10	144.204
F22F4.4	F22F4.4	122.788			nlp-27	B0213.2	143.986
sucl-1	C05G5.4	122.685			pbs-5	K05C4.1	143.975
cpn-4	F49D11.8	122.499			C49G7.3	C49G7.3	143.669
C41G7.9	C41G7.9	122.405			F35E12.6	F35E12.6	143.617
sel-9	W02D7.7	122.33			ZK829.7	ZK829.7	143.606
col-129	M18.1	122.252			W08E12.7	W08E12.7	143.347
T12D8.5	T12D8.5	122.066			his-71	F45E1.6	143.229
hpd-1	T21C12.2	121.39			vha-15	T14F9.1	143.196
ZK1320.2	ZK1320.2	121.067			apl-1	C42D8.8	142.772
C32F10.8	C32F10.8	120.569			idha-1	F43G9.1	142
cey-3	M01E11.5	120.332			rhr-1	F08F3.3	141.609
eif-1.A	H06H21.3	120.031			daf-28	Y116F11B.1	141.554
hsp-110	C30C11.4	119.993			ttr-42	H01M10.3	141.549
nlp-13	E03D2.1	119.872			T02G5.7	T02G5.7	141.409
C35B1.4	C35B1.4	119.709			adss-1	C37H5.6	141.321
F17C11.2	F17C11.2	119.508			F54D5.4	F54D5.4	141.128
ZK829.7	ZK829.7	119.437			ddp-1	Y39A3CR.4	141.037
T05A8.3	T05A8.3	119.207			F42A10.6	F42A10.6	141.031
lys-8	C17G10.5	119.048			hsp-12.2	C14B9.1	140.808
W09D6.5	W09D6.5	118.996			T20H4.5	T20H4.5	140.784
heh-1	R148.6	118.751			T07A5.5	T07A5.5	140.64
C23G10.2	C23G10.2	118.457			R05F9.6	R05F9.6	140.562
tag-18	T14G12.3	118.379			timm-23	F15D3.7	140.188
dab-1	M110.5	118.316			R07E4.3	R07E4.3	139.95
daf-7	B0412.2	117.85			cytb-5.2	W02D3.1	138.918
lea-1	K08H10.1	117.797			vha-19	Y55H10A.1	138.704
ddp-1	Y39A3CR.4	117.237			cap-2	M106.5	138.303
ZK673.2	ZK673.2	117.173			tos-1	K07B1.6	137.891
clec-178	T19E7.1	117.015			sucl-1	C05G5.4	137.64
C16B8.3	C16B8.3	116.824			Y51F10.7	Y51F10.7	137.404
ZK1320.9	ZK1320.9	116.794			K11H3.3	K11H3.3	136.851
lap-2	W07G4.4	116.689			flp-25	K04H4.7	136.358
acs-19	C36A4.9	116.045			rab-7	W03C9.3	136.338
rhr-1	F08F3.3	115.813			asp-14	K10C2.3	136.2
F53F1.2	F53F1.2	115.752			pbs-1	K08D12.1	136.067
F13E6.1	F13E6.1	115.501			ztf-7	F46B6.7	135.914
Y44A6D.2	Y44A6D.2	115.217			nlp-18	F33A8.2	135.903
fip-2	T27E4.4	114.344			lec-2	F52H3.7	135.809
ivd-1	C02B10.1	113.847			ttr-47	H14N18.3	135.444
K02D7.1	K02D7.1	113.825			F53F10.2	F53F10.2	135.238
gst-27	Y53F4B.30	113.579			F47G9.1	F47G9.1	135.139
ztf-7	F46B6.7	113.471			T25B9.9	T25B9.9	134.332
W08E12.7	W08E12.7	113.181			flp-18	Y48D7A.2	134.073
pyp-1	C47E12.4	112.826			mfap-1	F43G9.10	133.683
hex-1	T14F9.3	112.656			rme-1	W06H8.1	133.447
pdhb-1	C04C3.3	112.58			F46G10.1	F46G10.1	133.274
wrk-1	F41D9.3	112.422			unc-116	R05D3.7	132.626
C10G8.8	C10G8.8	112.383			col-129	M18.1	132.531
F09F7.6	F09F7.6	112.371			vha-11	Y38F2AL.3	132.413
T02G5.7	T02G5.7	112.165			mec-17	F57H12.7	132.342
pdi-1	C14B1.1	111.818			Y54G2A.18	Y54G2A.18	130.874
F42A10.6	F42A10.6	111.768			ZK673.2	ZK673.2	130.646
nspc-16	D1025.6	111.764			hpo-21	Y37D8A.10	130.257
pah-1	K08F8.4	111.627			dss-1	Y119D3B.15	130.093
rme-1	W06H8.1	111.455			erm-1	C01G8.5	130.003
T20H4.5	T20H4.5	111.415			sgt-1	R05F9.10	129.764
pdf-1	T07E3.6	111.402			W09C3.7	W09C3.7	129.725
casy-1	B0034.3	111.287			nuo-4	K04G7.4	129.599
nlp-21	Y47D3B.2	111.184			nlp-13	E03D2.1	129.473
fum-1	H14A12.2	111.029			ufm-1	ZK652.3	129.005
his-41	C50F4.5	110.931			Y76A2B.5	Y76A2B.5	128.958
moma-1	K02F3.10	110.866			hsp-43	C14F11.5	128.679
R13A1.5	R13A1.5	110.852			tag-18	T14G12.3	128.661
aco-2	F54H12.1	110.729			C33A12.4	C33A12.4	128.619
Y47G6A.22	Y47G6A.22	110.347			C50B8.1	C50B8.1	128.529
nlp-14	D1009.4	110.306			mmaa-1	T02G5.13	127.895
pes-9	R11H6.1	110.305			T28B8.1	T28B8.1	127.466
cah-3	K05G3.3	110.243			aco-2	F54H12.1	127.385
hsp-3	C15H9.6	109.583			W10C8.5	W10C8.5	127.262
lys-7	C02A12.4	109.521			col-81	F38A3.1	127.185
Y43F8B.2	Y43F8B.2	109.516			C13F10.7	C13F10.7	126.912
T07A5.5	T07A5.5	109.421			Y57E12AM.1	Y57E12AM.1	126.889
F58B4.6	F58B4.6	109.219			F54D5.7	F54D5.7	126.747
C46G7.2	C46G7.2	108.96			acdh-2	C17C3.12	126.699
F54A3.5	F54A3.5	108.859			F35E12.10	F35E12.10	126.648
K07E3.4	K07E3.4	108.78			gst-1	R107.7	126.385
C37C3.2	C37C3.2	108.326			kin-10	T01G9.6	126.372
ubc-7	F58A4.10	108.295			K07C11.7	K07C11.7	126.154
M04D8.7	M04D8.7	108.2			gln-6	C28D4.3	125.68
F58H1.7	F58H1.7	107.524			C16B8.3	C16B8.3	125.625
T12B3.3	T12B3.3	107.474			T27A1.1	T27A1.1	125.583
nuo-4	K04G7.4	107.256			gpi-1	Y87G2A.8	125.423
K06G5.1	K06G5.1	107.219			fib-1	T01C3.7	125.266
sec-61	Y57G11C.15	107.155			moma-1	K02F3.10	124.932
xbx-5	T24A11.2	107.111			mtch-1	F43E2.7	124.77
sca-1	K11D9.2	107.057			ttx-7	F13G3.5	124.737
C13F10.7	C13F10.7	106.844			mxl-3	F46G10.6	124.489
csq-1	F40E10.3	106.801			mif-2	C52E4.2	124.399
prmt-1	Y113G7B.17	106.485			nuo-2	T10E9.7	124.186
gpi-1	Y87G2A.8	106.441			C37C3.2	C37C3.2	123.949
pbs-4	T20F5.2	106.36			F25B5.3	F25B5.3	123.88
timm-23	F15D3.7	106.323			F54F7.2	F54F7.2	123.759
maoc-1	E04F6.3	106.237			ubc-18	R01H2.6	123.343
W05F2.3	W05F2.3	106.144			Y43B11AR.1	Y43B11AR.1	123.339
dlat-1	F23B12.5	106.08			nlp-14	D1009.4	122.976
mlc-5	T12D8.6	105.822			B0205.13	B0205.13	122.949
lec-5	ZK1248.16	105.695			ZK1320.9	ZK1320.9	122.599
K02F2.5	K02F2.5	105.623			ife-1	F53A2.6	122.525
flp-21	C26F1.10	105.375			K05C4.2	K05C4.2	122.372
spp-4	T08A9.8	105.175			Y44A6D.2	Y44A6D.2	121.83
pbs-5	K05C4.1	104.891			let-2	F01G12.5	121.808
R09H10.3	R09H10.3	104.811			enpl-1	T05E11.3	121.591
dhs-28	M03A8.1	104.531			pdf-1	T07E3.6	121.264
gst-1	R107.7	104.489			T20B12.7	T20B12.7	120.986
mtch-1	F43E2.7	104.402			hsp-70	C12C8.1	120.879
lgc-26	Y58G8A.1	103.89			E04F6.8	E04F6.8	120.787
lbp-5	W02D3.7	103.852			mesp-1	C28C12.2	120.652
F35E12.10	F35E12.10	103.586			F17C11.2	F17C11.2	120.602
gln-6	C28D4.3	103.112			moag-4	Y37E3.4	120.514
sar-1	ZK180.4	102.679			maoc-1	E04F6.3	120.176
C47D2.1	C47D2.1	102.428			C05C10.3	C05C10.3	120.163
mec-12	C44B11.3	102.294			mlc-5	T12D8.6	120.064
adss-1	C37H5.6	102.258			Y43F8B.2	Y43F8B.2	119.818
E02A10.4	E02A10.4	101.858			pas-5	F25H2.9	119.556
inf-1	F57B9.6	101.74			lec-5	ZK1248.16	119.424
cct-5	C07G2.3	101.718			C07D8.6	C07D8.6	119.116
pbs-1	K08D12.1	101.587			Y40B1B.7	Y40B1B.7	119.043
mesp-1	C28C12.2	101.399			K06G5.1	K06G5.1	118.759
T12B5.15	T12B5.15	101.333			dlat-1	F23B12.5	118.502
C18E9.2	C18E9.2	101.286			ins-30	ZC334.2	118.444
ttx-7	F13G3.5	101.282			F13E6.1	F13E6.1	118.269
gln-3	Y105C5B.28	101.261			T04F8.8	T04F8.8	118.223
mif-2	C52E4.2	101.153			cpr-5	W07B8.5	118.089
clic-1	T05B11.3	100.99			F53F1.4	F53F1.4	118.071
Y54G2A.18	Y54G2A.18	100.918			hpo-19	T05H4.5	117.668
Y97E10C.1	Y97E10C.1	100.861			snr-2	W08E3.1	117.631
F54D5.12	F54D5.12	100.85			K11H12.8	K11H12.8	117.515
Y22D7AL.15	Y22D7AL.15	100.83			pos-1	F52E1.1	117.096
pfd-1	C08F8.1	100.684			Y53G8AL.2	Y53G8AL.2	116.985
pgk-1	T03F1.3	100.482			mlp-1	T04C9.4	116.98
F21C10.10	F21C10.10	100.398			vha-3	Y38F2AL.4	116.645
K11H3.3	K11H3.3	99.8724			uev-1	F39B2.2	116.639
pos-1	F52E1.1	99.8444			tram-1	C24F3.1	116.606
lec-4	C44F1.3	99.6509			pes-9	R11H6.1	116.603
F28D1.6	F28D1.6	99.5509			fum-1	H14A12.2	116.366
spp-2	T08A9.12	99.3865			ola-1	W08E3.3	116.236
cal-5	C24H10.5	99.1497			alh-1	F54D8.3	115.856
ola-1	W08E3.3	98.8593			far-8	K02F3.3	115.762
ZK637.2	ZK637.2	98.8464			lgc-28	D2062.12	115.529
vha-11	Y38F2AL.3	98.693			cyn-1	Y49A3A.5	115.397
Y45F10C.4	Y45F10C.4	98.6759			rab-10	T23H2.5	115.351
W02D9.7	W02D9.7	98.671			F53C11.3	F53C11.3	115.341
dss-1	Y119D3B.15	98.0885			C32F10.8	C32F10.8	115.308
zip-9	F17C11.17	97.9142			T28C12.4	T28C12.4	115.099
R13H4.2	R13H4.2	97.8283			mbf-1	H21P03.1	115.091
sqst-1	T12G3.1	97.6818			K02D7.1	K02D7.1	115.006
mce-1	D2030.5	96.7863			F20D1.3	F20D1.3	114.882
spp-15	C48E7.10	96.6443			atf-5	T04C10.4	114.837
vha-19	Y55H10A.1	96.6415			C18E9.2	C18E9.2	114.193
T20B12.7	T20B12.7	96.1713			zip-9	F17C11.17	114.021
R107.5	R107.5	96.1384			pas-6	CD4.6	113.939
R02F11.2	R02F11.2	96.1352			Y54E10BR.5	Y54E10BR.5	113.935
nlp-8	D2005.2	96.0063			clic-1	T05B11.3	113.826
K05C4.2	K05C4.2	95.8755			F52A8.1	F52A8.1	113.627
K07C11.7	K07C11.7	95.5497			R09B3.2	R09B3.2	113.272
ins-1	F13B12.5	95.4424			alh-9	F01F1.6	113.128
ZK1058.9	ZK1058.9	95.1069			T09A12.5	T09A12.5	112.688
T22F3.3	T22F3.3	95.053			gsp-1	F29F11.6	112.361
cbd-1	H02I12.1	94.8247			ZK637.2	ZK637.2	111.956
nlp-47	F36H12.1	94.5221			lec-4	C44F1.3	111.848
ubc-18	R01H2.6	94.3785			dnj-19	T05C3.5	111.202
ttr-47	H14N18.3	94.0742			C07E3.9	C07E3.9	110.857
kin-10	T01G9.6	93.8729			tni-3	T20B3.2	110.195
F54D5.7	F54D5.7	93.8642			F22F4.4	F22F4.4	110.182
enpl-1	T05E11.3	93.7469			Y60A3A.9	Y60A3A.9	108.655
pdi-6	B0403.4	93.6051			suca-1	F47B10.1	108.597
hpo-19	T05H4.5	93.363			C47D12.5	C47D12.5	108.472
K08E3.5	K08E3.5	93.276			H40L08.2	H40L08.2	108.39
Y11D7A.10	Y11D7A.10	93.2208			cdc-48.1	C06A1.1	108.265
H40L08.2	H40L08.2	93.1794			pyp-1	C47E12.4	108.119
Y53G8AL.2	Y53G8AL.2	93.1757			pgk-1	T03F1.3	107.926
cyn-1	Y49A3A.5	93.0375			tsn-1	F10G7.2	107.728
upp-1	ZK783.2	92.8988			clec-47	T09F5.9	107.707
F32D8.12	F32D8.12	92.8722			pas-3	Y110A7A.14	107.432
M60.4	M60.4	92.7394			K08E3.5	K08E3.5	106.955
ttr-18	B0334.1	92.3785			F20D1.1	F20D1.1	106.917
F20D1.1	F20D1.1	92.3604			cdc-42	R07G3.1	106.551
mlp-1	T04C9.4	92.2173			rpl-37	C54C6.1	106.519
F21C10.11	F21C10.11	92.1733			mthf-1	C06A8.1	106.493
E04F6.8	E04F6.8	92.0546			K07A1.6	K07A1.6	106.043
ric-4	Y22F5A.3	91.838			cri-3	F59A2.3	106.005
F21C10.9	F21C10.9	91.828			R151.2	R151.2	105.52
fbxa-24	F54D10.2	91.7514			acs-19	C36A4.9	104.653
R05F9.6	R05F9.6	91.4857			C54D10.3	C54D10.3	104.639
T19C3.5	T19C3.5	91.4772			csq-1	F40E10.3	104.27
nspc-9	F42F12.1	91.469			sca-1	K11D9.2	104.12
cap-2	M106.5	91.3783			pho-14	T13B5.3	104.045
rab-10	T23H2.5	91.192			rnr-2	C03C10.3	104.009
C29F7.3	C29F7.3	91.0683			pbs-6	C02F5.9	103.872
F55B11.2	F55B11.2	91.0115			T19H12.2	T19H12.2	103.633
eef-1B.2	Y41E3.10	90.9906			F18C5.10	F18C5.10	103.56
nlp-11	ZK1320.10	90.7839			pfd-1	C08F8.1	103.546
F53C11.3	F53C11.3	90.7395			his-41	C50F4.5	103.417
cyb-3	T06E6.2	90.5872			pas-2	D1054.2	103.39
gsp-1	F29F11.6	90.5195			Y37A1B.5	Y37A1B.5	103.389
Y37H2A.14	Y37H2A.14	90.5161			F58B4.6	F58B4.6	103.094
let-2	F01G12.5	90.2593			fat-7	F10D2.9	103.056
pas-5	F25H2.9	90.1655			col-34	F36A4.10	102.913
dpy-30	ZK863.6	90.0457			cct-1	T05C12.7	102.698
flp-27	C25H3.5	90.0342			ife-3	B0348.6	102.684
yap-1	F13E6.4	89.9523			K08D12.3	K08D12.3	102.604
ubc-14	Y87G2A.9	89.3821			mnk-1	R166.5	102.295
copz-1	F59E10.3	89.1383			pas-4	C36B1.4	102.118
ife-1	F53A2.6	89.0914			T23F2.5	T23F2.5	102.114
pccb-1	F52E4.1	89.0865			R74.8	R74.8	102.05
cpr-5	W07B8.5	89.0801			W09D6.5	W09D6.5	101.962
T23G7.3	T23G7.3	89.0023			hsp-4	F43E2.8	101.727
K07F5.15	K07F5.15	88.9309			heh-1	R148.6	101.519
hif-1	F38A6.3	88.7503			kin-3	B0205.7	101.517
art-1	C15F1.6	88.697			glrx-10	Y34D9A.6	101.46
R74.8	R74.8	88.218			copz-1	F59E10.3	101.381
fat-3	W08D2.4	87.9103			ins-17	F56F3.6	101.29
mmaa-1	T02G5.13	87.7532			cdr-4	K01D12.11	101.127
pcca-1	F27D9.5	87.7506			glb-1	ZK637.13	100.912
dnj-11	F38A5.13	87.0545			hmg-12	Y17G7A.1	100.677
dnj-13	F54D5.8	86.984			C10G8.8	C10G8.8	100.669
C14C6.5	C14C6.5	86.8588			Y51H4A.7	Y51H4A.7	100.662
R09B3.2	R09B3.2	86.8519			Y9C2UA.1	Y9C2UA.1	100.642
nlp-9	E03D2.2	86.7906			inx-9	ZK792.3	100.519
rnr-2	C03C10.3	86.769			dod-6	T20G5.7	100.498
F26A10.1	F26A10.1	86.597			rad-23	ZK20.3	100.123
cdc-48.1	C06A1.1	86.1982			ttr-10	F19F10.4	99.9432
pod-2	W09B6.1	86.0541			cap-1	D2024.6	99.9359
F18G5.6	F18G5.6	86.0399			cyb-3	T06E6.2	99.8755
cdc-42	R07G3.1	86.0232			T12B5.15	T12B5.15	99.8606
K11H12.8	K11H12.8	85.917			pfd-5	R151.9	99.8017
T10B5.7	T10B5.7	85.8982			ubc-14	Y87G2A.9	99.7502
tth-1	F08F1.8	85.7822			ZK632.10	ZK632.10	99.7045
F19B2.5	F19B2.5	85.7545			T22F3.3	T22F3.3	99.473
T04F8.8	T04F8.8	85.7083			rpt-2	F29G9.5	99.4686
hsp-6	C37H5.8	85.657			C46G7.2	C46G7.2	99.3721
pqn-44	F55A12.9	85.613			rmd-1	T05G5.7	99.3135
R151.2	R151.2	85.5314			R05H5.3	R05H5.3	99.2977
ZK121.2	ZK121.2	85.4337			haly-1	F47B10.2	99.0266
F47B8.2	F47B8.2	85.4078			W05F2.3	W05F2.3	99.013
fib-1	T01C3.7	85.3209			C53B7.2	C53B7.2	98.8622
zyx-1	F42G4.3	85.2239			fkb-6	F31D4.3	98.7517
clec-145	Y48E1B.16	85.0801			C28H8.4	C28H8.4	98.4966
B0252.8	B0252.8	84.8968			rpn-3	C30C11.2	98.3676
T25B9.9	T25B9.9	84.8768			gpdh-2	K11H3.1	98.1889
moag-4	Y37E3.4	84.7799			dpy-30	ZK863.6	98.113
atf-5	T04C10.4	84.6219			K02F2.5	K02F2.5	97.9968
T01D1.4	T01D1.4	84.5455			acs-2	F28F8.2	97.9152
ZK632.10	ZK632.10	84.4722			pas-1	C15H11.7	97.8579
fbp-1	K07A3.1	84.4468			nlp-9	E03D2.2	97.6719
Y37D8A.6	Y37D8A.6	84.2345			F18E3.13	F18E3.13	97.6404
C24B9.3	C24B9.3	84.1288			ZK930.2	ZK930.2	97.3782
C31H5.4	C31H5.4	84.1208			pbs-7	F39H11.5	96.8569
Y41D4B.11	Y41D4B.11	84.0992			eef-1B.2	Y41E3.10	96.8064
flp-10	T06C10.4	83.9401			sptl-1	C23H3.4	96.7272
W09C3.7	W09C3.7	83.7879			F55H12.4	F55H12.4	96.7107
hacd-1	R09B5.6	83.6639			acs-1	F46E10.1	96.5892
cpg-3	R06C7.4	83.5416			nspc-15	F42F12.8	96.5289
pas-6	CD4.6	83.4949			K12H4.4	K12H4.4	96.2198
ensa-1	K10C3.2	83.4565			Y41D4B.11	Y41D4B.11	96.1257
sdz-27	R07H5.4	83.389			ric-4	Y22F5A.3	96.0871
flp-11	K02G10.4	83.3573			K07F5.15	K07F5.15	96.0421
ttr-24	Y51A2D.9	83.2121			hrp-1	F42A6.7	96.0026
ZK593.3	ZK593.3	83.1306			Y97E10C.1	Y97E10C.1	95.6986
F20D1.3	F20D1.3	83.0664			F54A3.5	F54A3.5	95.6783
sgt-1	R05F9.10	83.0284			hsp-17	F52E1.7	95.6228
puf-5	F54C9.8	83.0126			C34B2.10	C34B2.10	95.5824
Y60A3A.9	Y60A3A.9	82.9154			H32K21.1	H32K21.1	95.4869
C44B11.4	C44B11.4	82.7699			htz-1	R08C7.3	95.4642
flp-17	C52D10.11	82.6928			pyk-1	F25H5.3	95.292
vha-3	Y38F2AL.4	82.5263			rpn-11	K07D4.3	95.2838
kin-3	B0205.7	82.1428			F32D8.12	F32D8.12	95.1662
fipr-2	F23H12.9	82.0805			tbb-6	T04H1.9	95.0262
F37A8.5	F37A8.5	82.0715			ras-2	F17C8.4	94.9962
C49G7.3	C49G7.3	82.056			Y39G8B.1	Y39G8B.1	94.8162
T28D6.3	T28D6.3	82.032			cbd-1	H02I12.1	94.7252
hsp-43	C14F11.5	81.6893			M199.9	M199.9	94.682
Y43B11AR.1	Y43B11AR.1	81.4671			acdh-10	T08G2.3	94.6688
ppm-2	T23F11.1	81.4364			spp-15	C48E7.10	94.5848
dnj-19	T05C3.5	81.4253			cah-3	K05G3.3	94.4577
F38B2.4	F38B2.4	81.3407			sup-1	Y41C4A.13	94.4107
flp-5	C03G5.7	81.2315			hil-5	B0414.3	94.3834
dhs-21	R11D1.11	81.0905			nkb-1	C17E4.9	94.3231
hil-5	B0414.3	80.9781			sft-4	C54H2.5	94.122
K08D12.3	K08D12.3	80.8745			hel-1	C26D10.2	94.0741
T19H12.2	T19H12.2	80.3852			dab-1	M110.5	93.9194
vps-60	F41E6.9	80.2897			hip-1	T12D8.8	93.8747
R102.1	R102.1	80.1684			emc-3	Y62E10A.10	93.7521
T02D1.8	T02D1.8	79.9158			F09C3.2	F09C3.2	93.6925
chc-1	T20G5.1	79.8345			ZK686.3	ZK686.3	93.6449
hpo-21	Y37D8A.10	79.8314			pbs-2	C47B2.4	93.4106
got-1.2	T01C8.5	79.8175			nkb-3	F55F3.3	93.3666
nlp-15	CC4.2	79.7845			sti-1	R09E12.3	93.3244
tatn-1	F42D1.2	79.6344			T02D1.8	T02D1.8	93.3183
Y32F6A.5	Y32F6A.5	79.5356			abcf-2	T27E9.7	93.0734
B0334.3	B0334.3	79.4907			tba-4	F44F4.11	92.8303
nlp-27	B0213.2	79.3756			puf-5	F54C9.8	92.68
clp-1	C06G4.2	78.9846			gst-27	Y53F4B.30	92.5873
abcf-2	T27E9.7	78.9481			xbx-9	C15C8.1	92.4618
ucr-2.2	T10B10.2	78.9351			gld-1	T23G11.3	92.2963
F47G9.1	F47G9.1	78.7961			ribo-1	T22D1.4	92.2101
F25B5.3	F25B5.3	78.7753			cct-4	K01C8.10	92.0759
frm-1	ZK270.2	78.5999			mec-7	ZK154.3	91.975
ZK1073.1	ZK1073.1	78.5685			ZK856.7	ZK856.7	91.8713
ttr-48	ZC64.2	78.5461			lbp-5	W02D3.7	91.8666
cnb-1	F55C10.1	78.5268			Y57E12AL.6	Y57E12AL.6	91.3726
F38B2.2	F38B2.2	78.4066			pqn-44	F55A12.9	91.3638
pas-1	C15H11.7	78.3984			K01C8.1	K01C8.1	91.3583
ubc-9	F29B9.6	78.3814			F45D3.4	F45D3.4	91.3449
ZK6.11	ZK6.11	78.3644			dylt-1	F13G3.4	90.9981
clec-47	T09F5.9	78.3039			fbxa-72	F31F4.15	90.9179
R01B10.3	R01B10.3	78.2611			F13H10.6	F13H10.6	90.8943
mbf-1	H21P03.1	78.2477			ubql-1	F15C11.2	90.7328
pas-2	D1054.2	78.0743			col-96	Y41C4A.19	90.6456
goa-1	C26C6.2	77.9855			C31H5.4	C31H5.4	90.6367
R05H5.3	R05H5.3	77.9192			ubc-9	F29B9.6	90.5497
F46H5.7	F46H5.7	77.8815			let-754	C29E4.8	90.5455
F13H10.6	F13H10.6	77.8381			dnj-11	F38A5.13	90.5402
lgc-28	D2062.12	77.8156			nlp-11	ZK1320.10	90.4394
T01E8.8	T01E8.8	77.7883			K09E2.3	K09E2.3	90.2379
snr-2	W08E3.1	77.7349			W04A4.2	W04A4.2	90.2324
F44A2.5	F44A2.5	77.7307			K01A12.4	K01A12.4	90.135
ins-3	ZK75.3	77.7301			imp-2	T05E11.5	90.0638
cysl-1	C17G1.7	77.7122			flp-11	K02G10.4	90.0047
emc-3	Y62E10A.10	77.6961			eif-3.J	Y40B1B.5	89.9732
C39E9.8	C39E9.8	77.2061			C25E10.8	C25E10.8	89.7635
nkb-3	F55F3.3	77.2049			nol-5	W01B11.3	89.6227
T28H10.3	T28H10.3	77.0986			F55A11.1	F55A11.1	89.4143
T13F3.6	T13F3.6	76.9403			zyx-1	F42G4.3	89.3275
C02F12.5	C02F12.5	76.814			dif-1	F49E8.5	89.3086
attf-2	F09G2.9	76.6239			paa-1	F48E8.5	89.2887
ins-18	T28B8.2	76.5224			Y10G11A.1	Y10G11A.1	89.2883
clec-65	F35C5.8	76.3525			ucr-2.2	T10B10.2	89.1757
F27C1.2	F27C1.2	76.3423			rsp-3	Y111B2A.18	89.0472
rpn-3	C30C11.2	76.3302			C18B2.4	C18B2.4	88.846
trx-2	B0024.9	76.1923			ubc-13	Y54G2A.31	88.821
pas-3	Y110A7A.14	76.1624			vps-60	F41E6.9	88.6329
ife-3	B0348.6	76.0715			goa-1	C26C6.2	88.5784
C06B3.6	C06B3.6	75.8992			fbp-1	K07A3.1	88.3895
gst-36	R07B1.4	75.7379			sams-4	C06E7.3	88.3701
mnk-1	R166.5	75.379			C01F6.9	C01F6.9	88.3352
W09C5.1	W09C5.1	75.3622			ZK822.2	ZK822.2	88.3201
Y53C12B.2	Y53C12B.2	75.2085			sqst-1	T12G3.1	88.2375
Y73F4A.2	Y73F4A.2	75.1957			pod-2	W09B6.1	88.211
T02B11.3	T02B11.3	75.1672			fah-1	K10C2.4	88.0465
rmd-1	T05G5.7	75.1469			mua-6	W10G6.3	87.9931
nmy-2	F20G4.3	75.0004			flp-15	ZK525.1	87.9225
R31.2	R31.2	74.6955			cct-2	T21B10.7	87.7293
pqn-48	K07D4.8	74.4587			cpg-3	R06C7.4	87.2876
pps-1	T14G10.1	74.3882			flp-4	C18D1.3	87.1969
Y54G2A.23	Y54G2A.23	74.237			fipr-2	F23H12.9	87.13
nol-5	W01B11.3	74.2286			ubc-20	F40G9.3	87.1134
frm-7	C51F7.1	74.2061			arl-8	Y57G11C.13	87.0446
ufm-1	ZK652.3	74.1831			flp-1	F23B2.5	87.0156
fln-1	Y66H1B.2	74.0295			F46H5.7	F46H5.7	86.8049
snr-6	Y49E10.15	73.923			C25A1.16	C25A1.16	86.6919
mec-17	F57H12.7	73.8652			ned-8	F45H11.2	86.549
F40E10.6	F40E10.6	73.5185			Y45F10C.4	Y45F10C.4	86.3772
flp-7	F49E10.3	73.5067			T20G5.14	T20G5.14	86.3666
R08E5.3	R08E5.3	73.4823			F15G9.1	F15G9.1	86.1729
F18C5.10	F18C5.10	73.4527			pbs-3	Y38A8.2	85.6629
rpn-11	K07D4.3	73.3529			vps-32.1	C56C10.3	85.5189
ptc-1	ZK675.1	73.1889			ZK512.7	ZK512.7	85.5066
fkb-6	F31D4.3	73.071			let-92	F38H4.9	85.4545
C07D8.6	C07D8.6	72.9871			T10B10.4	T10B10.4	85.3405
C05C10.3	C05C10.3	72.9776			F17H10.1	F17H10.1	84.9703
C17H12.8	C17H12.8	72.8938			lea-1	K08H10.1	84.8923
pfd-5	R151.9	72.8754			ZK1320.2	ZK1320.2	84.6547
tag-209	R06F6.11	72.8717			snr-1	Y116A8C.42	84.6457
F49E2.5	F49E2.5	72.8604			hif-1	F38A6.3	84.6281
let-754	C29E4.8	72.812			F57B10.5	F57B10.5	84.589
tsn-1	F10G7.2	72.6954			rpt-1	C52E4.4	84.5246
pyk-1	F25H5.3	72.6487			fat-3	W08D2.4	84.4873
C25A1.16	C25A1.16	72.637			K08A2.1	K08A2.1	84.2563
C44B11.6	C44B11.6	72.6359			C08A9.10	C08A9.10	83.9661
cct-1	T05C12.7	72.5855			Y54G11A.17	Y54G11A.17	83.5111
paa-1	F48E8.5	72.5543			ZK1058.9	ZK1058.9	83.4653
ras-2	F17C8.4	72.3329			ensa-1	K10C3.2	83.4298
rpt-2	F29G9.5	72.2706			gpd-1	T09F3.3	83.4074
sup-1	Y41C4A.13	72.2389			T19B10.2	T19B10.2	83.3886
hrp-1	F42A6.7	71.8647			pfkb-1.1	Y110A7A.6	83.3231
kin-2	R07E4.6	71.8366			tatn-1	F42D1.2	82.8339
ins-19	T10D4.13	71.8135			mct-6	C10E2.6	82.6271
mthf-1	C06A8.1	71.7903			rsp-2	W02B12.2	82.5882
ZK856.7	ZK856.7	71.6764			emb-8	K10D2.6	82.5802
F36F2.2	F36F2.2	71.6015			ran-4	R05D11.3	82.5641
ZK512.7	ZK512.7	71.5043			rpn-7	F49C12.8	82.5387
F17E9.4	F17E9.4	71.4375			F40E10.6	F40E10.6	82.3696
gst-13	T26C5.1	71.4166			R12E2.13	R12E2.13	82.3011
T13F2.2	T13F2.2	71.3479			B0272.3	B0272.3	82.2174
ubc-20	F40G9.3	71.2935			cct-6	F01F1.8	82.2033
ZK550.6	ZK550.6	71.2185			F32A5.4	F32A5.4	82.1787
ubql-1	F15C11.2	71.1569			C15C7.5	C15C7.5	82.1519
hmg-12	Y17G7A.1	71.109			E01G4.3	E01G4.3	82.1495
K07H8.10	K07H8.10	71.0799			K09G1.1	K09G1.1	82.139
dod-6	T20G5.7	70.9588			rpn-8	R12E2.3	82.0285
glrx-10	Y34D9A.6	70.934			C48E7.1	C48E7.1	81.8464
tram-1	C24F3.1	70.8981			C01G10.8	C01G10.8	81.8045
hel-1	C26D10.2	70.7534			F15D3.6	F15D3.6	81.7993
tomm-22	W10D9.5	70.6819			Y48A6B.3	Y48A6B.3	81.762
hgo-1	W06D4.1	70.5988			lbp-3	F40F4.4	81.7489
F13D12.6	F13D12.6	70.5706			F27C1.2	F27C1.2	81.7004
Y69A2AR.3	Y69A2AR.3	70.539			ZK1073.1	ZK1073.1	81.6557
pbs-3	Y38A8.2	70.4795			chc-1	T20G5.1	81.5069
acs-1	F46E10.1	70.4611			acdh-7	T25G12.5	81.4987
K08A2.1	K08A2.1	70.4193			ddo-2	F18E3.7	81.2927
F39H12.3	F39H12.3	70.3707			B0334.3	B0334.3	81.0808
pas-4	C36B1.4	70.3699			Y76B12C.3	Y76B12C.3	81.0761
C18B2.4	C18B2.4	70.3505			asb-1	F35G12.10	81.0716
K07D4.9	K07D4.9	70.3483			pfd-4	B0035.4	80.9739
ddo-2	F18E3.7	70.2353			casy-1	B0034.3	80.9094
gld-1	T23G11.3	70.1676			egl-30	M01D7.7	80.886
mxl-3	F46G10.6	70.1038			ddx-17	F58E10.3	80.8016
T23F2.5	T23F2.5	70.0905			spp-23	Y34D9A.11	80.7526
suca-1	F47B10.1	69.8928			C31C9.2	C31C9.2	80.7396
cct-4	K01C8.10	69.7321			nhr-97	H27C11.1	80.6967
nspc-10	F42F12.9	69.6307			F11G11.5	F11G11.5	80.6187
hsp-17	F52E1.7	69.591			fbxa-24	F54D10.2	80.4775
Y54E10A.17	Y54E10A.17	69.5511			H28G03.1	H28G03.1	80.4654
C34B2.10	C34B2.10	69.3835			K03E5.2	K03E5.2	80.274
rsp-3	Y111B2A.18	69.2365			cysl-1	C17G1.7	80.2024
C01F6.9	C01F6.9	69.2195			T19B4.3	T19B4.3	80.1874
F52A8.1	F52A8.1	69.0449			dnj-12	F39B2.10	80.1512
T20G5.14	T20G5.14	69.0101			sars-1	C47E12.1	80.0217
clec-88	K10B2.3	68.8725			nhr-114	Y45G5AM.1	80.0142
htz-1	R08C7.3	68.8575			rer-1	F46C5.8	80.0088
ZK822.6	ZK822.6	68.7587			gst-36	R07B1.4	79.9181
pbs-6	C02F5.9	68.714			D1086.7	D1086.7	79.9052
hsp-16.41	Y46H3A.2	68.6712			R13H4.2	R13H4.2	79.8292
spn-4	ZC404.8	68.6246			alh-4	T05H4.13	79.7751
egl-30	M01D7.7	68.5828			snr-6	Y49E10.15	79.748
ran-4	R05D11.3	68.57			oxy-5	F56H1.7	79.6842
cec-1	ZK1236.2	68.5504			W09C5.1	W09C5.1	79.656
spp-16	F32D8.9	68.4756			C06A12.3	C06A12.3	79.5842
sdha-1	C03G5.1	68.4532			K07C5.4	K07C5.4	79.4314
spp-23	Y34D9A.11	68.324			F18E3.11	F18E3.11	79.3798
K03E5.2	K03E5.2	68.1957			R09H10.3	R09H10.3	79.3316
ZK930.2	ZK930.2	68.177			K07D4.9	K07D4.9	79.3268
gpd-1	T09F3.3	68.1722			gst-7	F11G11.2	79.3228
cct-2	T21B10.7	67.7766			Y11D7A.10	Y11D7A.10	79.2714
K07C5.9	K07C5.9	67.7573			pccb-1	F52E4.1	79.192
istr-1	K10C8.3	67.7063			B0303.3	B0303.3	79.1834
cap-1	D2024.6	67.6556			gas-1	K09A9.5	78.8434
F32A11.1	F32A11.1	67.6427			wwp-1	Y65B4BR.4	78.6422
ntc-1	F39C12.4	67.5969			mdl-1	R03E9.1	78.6157
F18E3.13	F18E3.13	67.5401			upp-1	ZK783.2	78.5302
rnp-4	R07E5.14	67.511			C29H12.2	C29H12.2	78.4669
rpt-1	C52E4.4	67.4119			T01E8.8	T01E8.8	78.2431
H29C22.1	H29C22.1	67.3397			yop-1	Y71F9B.3	78.2062
ppm-1		67.269			Y73F4A.2	Y73F4A.2	78.089
vps-32.1	C56C10.3	67.1547			ZK418.5	ZK418.5	78.0519
C28H8.4	C28H8.4	67.1053			fip-2	T27E4.4	78.0414
mog-3	F52C9.7	66.962			ostb-1	T09A5.11	78.0088
F17H10.1	F17H10.1	66.9287			flp-5	C03G5.7	77.9776
rpn-7	F49C12.8	66.8981			Y17G7B.20	Y17G7B.20	77.9412
lfi-1	ZC8.4	66.8072			F22B5.10	F22B5.10	77.9402
C27A7.8	C27A7.8	66.5236			ctg-1	H06O01.3	77.7786
F15D3.6	F15D3.6	66.4104			anmt-2	F42A10.3	77.3337
C53C9.2	C53C9.2	66.4054			F13G3.10	F13G3.10	77.2982
alh-9	F01F1.6	66.3955			mlc-7	K08E3.10	77.0522
skr-3	F44G3.6	66.3484			mboa-6	R155.1	77.0233
C18E9.9	C18E9.9	66.2095			ufc-1	C40H1.6	76.9235
cir-1	F55F8.4	66.2015			M60.4	M60.4	76.8485
ned-8	F45H11.2	66.1882			emb-9	K04H4.1	76.4642
T19D12.6	T19D12.6	66.1605			Y53C12B.2	Y53C12B.2	76.3973
valv-1	B0496.7	66.0558			tomm-7	ZK652.2	76.397
nkb-1	C17E4.9	65.9236			vps-2	Y46G5A.12	76.0167
M05D6.6	M05D6.6	65.8675			cpn-1	F43G9.9	75.9348
C01G10.8	C01G10.8	65.7854			fasn-1	F32H2.5	75.9274
T10B10.4	T10B10.4	65.6826			cal-5	C24H10.5	75.9103
F13G3.10	F13G3.10	65.5311			T24G10.2	T24G10.2	75.9014
Y17G7B.20	Y17G7B.20	65.5236			C24A3.2	C24A3.2	75.8224
ZC395.5	ZC395.5	65.4895			T12B3.3	T12B3.3	75.7678
lmn-1	DY3.2	65.416			lmn-1	DY3.2	75.6926
Y37A1B.5	Y37A1B.5	65.3292			cec-1	ZK1236.2	75.6017
hip-1	T12D8.8	65.2725			rpt-4	F23F1.8	75.6015
cri-3	F59A2.3	65.2295			vps-20	Y65B4A.3	75.397
pbs-7	F39H11.5	65.2055			hacd-1	R09B5.6	75.3849
rpn-8	R12E2.3	65.0693			gsr-1	C46F11.2	75.273
egg-1	B0244.8	64.9825			sucl-2	F23H11.3	75.2535
pde-2	R08D7.6	64.9499			Y37D8A.6	Y37D8A.6	75.2329
nlp-1	C01C4.1	64.9138			ppm-2	T23F11.1	75.1524
ubc-13	Y54G2A.31	64.8875			cnb-1	F55C10.1	75.1466
arl-8	Y57G11C.13	64.7923			mog-3	F52C9.7	75.1205
F32A5.4	F32A5.4	64.6985			K07A1.13	K07A1.13	75.0575
K02E2.6	K02E2.6	64.657			rme-2	T11F8.3	75.0222
akap-1	C56G2.1	64.6544			sod-2	F10D11.1	75.0065
K09E2.3	K09E2.3	64.6059			nasp-2	C50B6.2	74.9959
wwp-1	Y65B4BR.4	64.506			F38B2.4	F38B2.4	74.9423
F26F12.3	F26F12.3	64.4851			K07E3.4	K07E3.4	74.8729
oxy-5	F56H1.7	64.3636			perm-3	ZK616.6	74.8601
unc-14	K10D3.2	64.3595			T23G7.3	T23G7.3	74.8562
F09C3.2	F09C3.2	64.3168			spp-18	F27C8.4	74.7522
C47D12.5	C47D12.5	64.231			F39H12.3	F39H12.3	74.5893
ddx-17	F58E10.3	64.1704			T24B8.3	T24B8.3	74.5587
phb-2	T24H7.1	64.1557			cdc-48.2	C41C4.8	74.5561
T19B4.3	T19B4.3	64.13			cyp-33C8	R08F11.3	74.4652
atf-7	C07G2.2	64.0123			pqn-52	M01E11.4	74.4303
rbx-1	ZK287.5	63.9054			Y49G5A.1	Y49G5A.1	74.1907
rme-2	T11F8.3	63.8932			rbx-1	ZK287.5	74.1235
Y10G11A.1	Y10G11A.1	63.8564			perm-5	C55C3.5	74.1082
tomm-7	ZK652.2	63.7689			Y54E10A.17	Y54E10A.17	74.0204
sars-1	C47E12.1	63.5782			W08F4.3	W08F4.3	73.9981
clp-4	Y39A3CL.5	63.5434			rpia-1	B0280.3	73.9397
F40A3.3	F40A3.3	63.5433			ins-6	ZK84.6	73.7652
Y39G8B.1	Y39G8B.1	63.4943			let-504	E01A2.4	73.7014
ubc-25	F25H2.8	63.3352			nhr-17	C02B4.2	73.6836
F11G11.5	F11G11.5	63.2455			rnp-4	R07E5.14	73.6273
pfkb-1.1	Y110A7A.6	63.2408			H24K24.3	H24K24.3	73.4312
F55H12.4	F55H12.4	63.2212			praf-3	D2096.2	73.3829
Y48A6B.3	Y48A6B.3	63.1186			kin-2	R07E4.6	73.3463
D1086.7	D1086.7	63.1132			T01C8.2	T01C8.2	73.3178
B0228.1	B0228.1	63.1033			cup-2	F25D7.1	73.3176
anmt-2	F42A10.3	62.9643			F13E9.15	F13E9.15	73.236
fah-1	K10C2.4	62.9464			spn-4	ZC404.8	73.1282
Y51F10.2	Y51F10.2	62.8892			metr-1	R03D7.1	73.0744
nlp-16	T13A10.5	62.882			pitr-1	C48A7.2	72.8685
sptl-1	C23H3.4	62.7934			rpt-5	F56H1.4	72.7867
unc-25	Y37D8A.23	62.7211			dpy-11	F46E10.9	72.7405
asna-1	ZK637.5	62.7018			dhs-21	R11D1.11	72.6636
vps-20	Y65B4A.3	62.5965			flp-27	C25H3.5	72.6595
F43C9.2	F43C9.2	62.5918			hgo-1	W06D4.1	72.6394
let-504	E01A2.4	62.4998			ech-4	R06F6.9	72.3059
let-92	F38H4.9	62.4183			F18A1.7	F18A1.7	72.3002
Y69H2.3	Y69H2.3	62.2952			tin-10	Y66D12A.22	72.2686
F15A4.5	F15A4.5	62.1327			istr-1	K10C8.3	72.2114
pbs-2	C47B2.4	62.0598			daf-22	Y57A10C.6	72.1414
cle-1	C36B1.1	62.0438			stt-3	T12A2.2	71.9723
K12H4.4	K12H4.4	62.0191			gtbp-1	K08F4.2	71.66
folt-2	F37B4.7	61.8912			Y57E12AL.1	Y57E12AL.1	71.563
sti-1	R09E12.3	61.8591			flp-10	T06C10.4	71.5306
egl-4	F55A8.2	61.8586			trx-2	B0024.9	71.5258
ZK822.4	ZK822.4	61.8414			haao-1	K06A4.5	71.4513
C06A12.3	C06A12.3	61.7792			C44B11.4	C44B11.4	71.3293
Y55B1AL.1	Y55B1AL.1	61.7516			K02D10.1	K02D10.1	71.2874
T24B8.3	T24B8.3	61.7433			let-60	ZK792.6	71.1956
K11H12.7	K11H12.7	61.7191			tni-1	F42E11.4	70.9124
cpn-1	F43G9.9	61.6862			arx-3	Y79H2A.6	70.8693
nhr-97	H27C11.1	61.6558			dod-19	ZK6.10	70.8689
Y54E10BR.5	Y54E10BR.5	61.6426			Y69A2AL.2	Y69A2AL.2	70.5641
C49G7.10	C49G7.10	61.5693			inx-12	ZK770.3	70.4957
gyg-2	T25E12.5	61.5363			got-1.2	T01C8.5	70.4921
gas-1	K09A9.5	61.5295			ubc-3	Y71G12B.15	70.4894
cct-6	F01F1.8	61.4076			mex-5	W02A2.7	70.4396
F59C6.16	F59C6.16	61.3981			R08E5.3	R08E5.3	70.4291
spp-1	T07C4.4	61.3524			K03B4.4	K03B4.4	70.3404
M01H9.3	M01H9.3	61.3451			ima-2	F26B1.3	70.3287
col-144	B0222.6	61.209			K01G5.8	K01G5.8	70.2558
hsp-16.2	Y46H3A.3	61.1761			F40A3.3	F40A3.3	70.231
aqp-10	ZK1321.3	61.1631			attf-2	F09G2.9	70.2234
pyc-1	D2023.2	61.1484			ctns-1	C41C4.7	70.0384
vpr-1	F33D11.11	61.0997			aip-1	F58E10.4	69.9409
T02D1.4	T02D1.4	60.9438			mrps-33	F21D5.8	69.9359
rad-23	ZK20.3	60.8217			F36F2.2	F36F2.2	69.9202
nasp-2	C50B6.2	60.8171			rpn-6.1	F57B9.10	69.8794
pqn-53	R07B7.3	60.7066			DH11.2	DH11.2	69.7944
F25E5.8	F25E5.8	60.6911			F47B8.2	F47B8.2	69.7662
ZK418.5	ZK418.5	60.6884			T26H5.9	T26H5.9	69.7471
Y17D7B.4	Y17D7B.4	60.6539			F18G5.6	F18G5.6	69.6855
ubc-3	Y71G12B.15	60.5498			Y51F10.2	Y51F10.2	69.6554
ima-2	F26B1.3	60.4576			pcca-1	F27D9.5	69.6144
nhr-17	C02B4.2	60.4309			snx-3	W06D4.5	69.6038
ttr-10	F19F10.4	60.3845			tomm-22	W10D9.5	69.567
rsp-2	W02B12.2	60.3513			cle-1	C36B1.1	69.5661
inx-9	ZK792.3	60.3144			snr-4	C52E4.3	69.559
pfd-4	B0035.4	60.2899			cpt-2	R07H5.2	69.4764
cpx-1	Y73E7A.4	60.2418			ttr-48	ZC64.2	69.4129
F55B11.4	F55B11.4	60.2271			F25E5.8	F25E5.8	69.3519
R12E2.13	R12E2.13	60.1013			C06B3.6	C06B3.6	69.2337
tnc-2	ZK673.7	60.0337			Y54G2A.75	Y54G2A.75	69.106
dhs-9	Y32H12A.3	60.0227			pyc-1	D2023.2	69.0898
Y57E12AL.6	Y57E12AL.6	60.022			cir-1	F55F8.4	69.0855
ZK470.2	ZK470.2	59.9895			rsu-1	C34C12.5	69.0734
W08F4.3	W08F4.3	59.9813			F54C9.3	F54C9.3	69.0554
lon-1	F48E8.1	59.9627			gst-26	Y53F4B.29	68.9169
snap-29	K02D10.5	59.8965			rab-8	D1037.4	68.8946
C31C9.2	C31C9.2	59.7702			nlp-15	CC4.2	68.85
dlc-2	M18.2	59.692			rpn-12	ZK20.5	68.8267
rpia-1	B0280.3	59.6419			K07H8.10	K07H8.10	68.7678
hsp-4	F43E2.8	59.6181			rhi-1	F46H6.1	68.7179
ufbp-1	ZK1236.7	59.5848			trcs-1	F27C8.6	68.6769
acs-11	F41C3.3	59.564			egl-4	F55A8.2	68.5805
gst-26	Y53F4B.29	59.4602			ptc-1	ZK675.1	68.4951
Y54G2A.11	Y54G2A.11	59.3802			clp-1	C06G4.2	68.41
vps-2	Y46G5A.12	59.2988			pfd-6	F21C3.5	68.3987
scpl-1	B0379.4	59.2946			R07E5.7	R07E5.7	68.3858
K02A11.4	K02A11.4	59.2279			egg-1	B0244.8	68.262
ogdh-1	T22B11.5	59.1912			F58G6.9	F58G6.9	68.2539
psd-1	B0361.5	59.1798			B0294.1	B0294.1	68.1054
pbo-1	Y71H2AL.1	59.0313			tfg-1	Y63D3A.5	67.9419
T01C8.2	T01C8.2	59.0186			gcst-1	F25B4.1	67.9357
K09G1.1	K09G1.1	59.008			ZK470.2	ZK470.2	67.9095
C24A3.2	C24A3.2	58.9462			flp-8	F31F6.4	67.7335
mex-5	W02A2.7	58.9088			pqn-48	K07D4.8	67.7132
Y39A3CL.3	Y39A3CL.3	58.8797			tag-353	F25D7.2	67.6106
perm-5	C55C3.5	58.8784			C09B8.4	C09B8.4	67.368
gpdh-2	K11H3.1	58.8634			Y74C10AL.2	Y74C10AL.2	67.3589
mmcm-1	ZK1058.1	58.8328			ppm-1		67.3424
F18A1.7	F18A1.7	58.5285			T12D8.5	T12D8.5	67.3006
F28B3.10	F28B3.10	58.485			tag-209	R06F6.11	67.2705
H28G03.1	H28G03.1	58.4442			cpx-1	Y73E7A.4	67.2143
clec-85	Y54G2A.6	58.3794			iffb-1	Y54F10BM.2	67.1259
szy-2	Y32H12A.4	58.3566			asna-1	ZK637.5	67.1091
F55A11.1	F55A11.1	58.2992			Y48G8AL.13	Y48G8AL.13	66.9737
K02D10.1	K02D10.1	58.2045			ttr-24	Y51A2D.9	66.8826
Y48G8AL.13	Y48G8AL.13	58.1584			C53C9.2	C53C9.2	66.803
gtbp-1	K08F4.2	58.1223			cdr-6	K01D12.12	66.6067
Y57E12AL.1	Y57E12AL.1	58.0728			F58H1.7	F58H1.7	66.5778
ragc-1	Y24F12A.2	58.0635			snap-29	K02D10.5	66.5544
dod-19	ZK6.10	57.9246			C01G8.1	C01G8.1	66.5244
cyp-36A1	C34B7.3	57.9159			sdha-1	C03G5.1	66.4308
ribo-1	T22D1.4	57.8625			rpn-9	T06D8.8	66.4292
dars-1	B0464.1	57.7771			yap-1	F13E6.4	66.3704
Y73E7A.1	Y73E7A.1	57.7354			F22B5.4	F22B5.4	66.3377
ben-1	C54C6.2	57.7294			rpn-5	F10G7.8	66.2878
alh-4	T05H4.13	57.7102			C34C12.4	C34C12.4	66.2276
Y69A2AL.2	Y69A2AL.2	57.6221			nspc-9	F42F12.1	66.1318
C16C2.4	C16C2.4	57.4262			mdt-19	Y71H2B.6	66.0902
K01C8.1	K01C8.1	57.3995			cpr-1	C52E4.1	66.004
eif-3.J	Y40B1B.5	57.272			M04D8.7	M04D8.7	65.9727
C29H12.2	C29H12.2	57.2523			lgc-25	R03E1.3	65.9107
eri-12	B0001.6	57.2326			aco-1	ZK455.1	65.8085
hmg-4	T20B12.8	57.0907			cat-4	F32G8.6	65.7224
rpl-24.2	C03D6.8	57.0777			sodh-1	K12G11.3	65.689
col-147	T06E4.4	57.0756			Y54E5A.5	Y54E5A.5	65.6754
dif-1	F49E8.5	57.0735			F09F7.6	F09F7.6	65.6488
uba-1	C47E12.5	56.8673			apy-1	F08C6.6	65.6442
K01G5.8	K01G5.8	56.8289			C49A1.10	C49A1.10	65.5875
misc-1	B0432.4	56.7381			otub-1	C25D7.8	65.562
asb-1	F35G12.10	56.7321			pgam-5	R07G3.5	65.5503
aqp-8	K02G10.7	56.6433			K02E2.6	K02E2.6	65.5421
rpn-12	ZK20.5	56.5931			skr-3	F44G3.6	65.5141
pfd-6	F21C3.5	56.5815			uba-1	C47E12.5	65.3747
men-1	Y48B6A.12	56.5753			gyg-2	T25E12.5	65.3733
K07C5.4	K07C5.4	56.519			ugt-62	M88.1	65.3558
sod-2	F10D11.1	56.4983			pam-1	F49E8.3	65.3295
let-60	ZK792.6	56.3098			emc-6	F33D4.7	65.0941
H24K24.3	H24K24.3	56.2622			lipl-5	ZK6.7	65.0129
ctg-1	H06O01.3	56.2466			F54D7.2	F54D7.2	64.8586
unc-97	F14D12.2	56.2101			dars-1	B0464.1	64.8583
emb-9	K04H4.1	56.2048			col-144	B0222.6	64.8494
unc-115	F09B9.2	56.1563			ifa-1	F38B2.1	64.8452
chaf-1	T06D10.2	55.9983			oma-2	ZC513.6	64.7895
F57B10.5	F57B10.5	55.9933			ben-1	C54C6.2	64.7506
C09B8.4	C09B8.4	55.9128			C53B7.3	C53B7.3	64.7188
rer-1	F46C5.8	55.9048			tomm-20	F23H12.2	64.7039
clec-49	W04E12.6	55.8984			lon-1	F48E8.1	64.6825
Y62E10A.13	Y62E10A.13	55.8759			F09E10.1	F09E10.1	64.6386
snr-1	Y116A8C.42	55.8663			mrps-14	T01E8.6	64.6067
F23D12.3	F23D12.3	55.8314			ogdh-1	T22B11.5	64.5733
flp-26	R173.4	55.6867			vpr-1	F33D11.11	64.4167
aagr-2	R05F9.12	55.6444			M05D6.6	M05D6.6	64.412
nlp-7	F18E9.2	55.5907			ragc-1	Y24F12A.2	64.4048
ZC443.3	ZC443.3	55.58			eif-3.F	D2013.7	64.324
M01F1.3	M01F1.3	55.5226			Y62E10A.13	Y62E10A.13	64.3186
praf-3	D2096.2	55.4129			eif-3.I	Y74C10AR.1	64.2334
T19D2.2	T19D2.2	55.3466			ima-3	F32E10.4	64.142
nlp-28	B0213.3	55.3059			F19B2.5	F19B2.5	64.0991
arx-3	Y79H2A.6	55.3025			F36A2.3	F36A2.3	64.013
mrps-11	W04D2.5	55.1824			C44C1.1	C44C1.1	63.9726
mboa-6	R155.1	55.0411			ostd-1	M01A10.3	63.9187
dnj-12	F39B2.10	55.0367			chaf-1	T06D10.2	63.8917
acdh-10	T08G2.3	54.9963			nspc-16	D1025.6	63.856
pho-14	T13B5.3	54.9219			rpt-6	Y49E10.1	63.8524
sft-4	C54H2.5	54.9054			tars-1	C47D12.6	63.6189
gfat-2	F22B3.4	54.8509			xbx-6	F40F9.1	63.6114
snr-5	ZK652.1	54.8069			Y73E7A.1	Y73E7A.1	63.5693
F40F8.4	F40F8.4	54.7748			M01H9.3	M01H9.3	63.5259
marb-1	F35G2.2	54.7553			C02B10.4	C02B10.4	63.517
ufc-1	C40H1.6	54.7451			dim-1	C18A11.7	63.5005
C10B5.3	C10B5.3	54.735			Y25C1A.13	Y25C1A.13	63.4935
snx-3	W06D4.5	54.6184			ZK822.5	ZK822.5	63.3529
pab-2	F18H3.3	54.6061			gpx-2	R05H10.5	63.3456
ctns-1	C41C4.7	54.597			ccdc-47	ZK1058.4	63.3162
T24G10.2	T24G10.2	54.5888			aqp-10	ZK1321.3	63.2643
F53A9.6	F53A9.6	54.5572			pkg-2	C09G4.2	63.0962
pitr-1	C48A7.2	54.5431			T19D12.6	T19D12.6	62.9377
Y17G7B.10	Y17G7B.10	54.531			F17C11.4	F17C11.4	62.8951
dim-1	C18A11.7	54.4393			snr-5	ZK652.1	62.8706
F17C11.4	F17C11.4	54.4293			Y55B1AL.1	Y55B1AL.1	62.8285
atg-18	F41E6.13	54.393			nud-2	R11A5.2	62.7225
T28C12.4	T28C12.4	54.3921			his-74	W05B10.1	62.6842
C49A1.10	C49A1.10	54.3295			snr-3	T28D9.10	62.5859
rpt-5	F56H1.4	54.2706			eif-3.G	F22B5.2	62.5235
Y45F10D.4	Y45F10D.4	54.228			tth-1	F08F1.8	62.4794
rpn-6.1	F57B9.10	54.2193			swm-1	C25E10.9	62.4763
fat-7	F10D2.9	54.1993			T13F2.2	T13F2.2	62.4131
Y77E11A.2	Y77E11A.2	54.0732			clec-88	K10B2.3	62.3762
pqn-52	M01E11.4	54.0515			C36A4.4	C36A4.4	62.3541
ins-4	ZK75.1	54.047			F15A4.6	F15A4.6	62.291
rpt-4	F23F1.8	54.0285			T21F4.1	T21F4.1	62.2467
F42C5.9	F42C5.9	54.0278			rpn-10	B0205.3	62.2355
unc-64	F56A8.7	53.9371			fmo-4	F53F4.5	62.212
perm-3	ZK616.6	53.9338			T01C3.3	T01C3.3	62.21
trcs-1	F27C8.6	53.9079			arx-2	K07C5.1	62.1669
rab-8	D1037.4	53.8844			F26F12.3	F26F12.3	62.1645
E01G4.3	E01G4.3	53.7616			C17C3.1	C17C3.1	62.1348
ZK742.7	ZK742.7	53.7412			kars-1	T02G5.9	62.0735
gst-7	F11G11.2	53.6452			hint-1	F21C3.3	62.0253
W01A11.1	W01A11.1	53.5853			C02F12.5	C02F12.5	61.995
xbx-6	F40F9.1	53.5751			arx-4	Y6D11A.2	61.9486
mxl-2	F40G9.11	53.5634			cct-7	T10B5.5	61.8971
T19H12.3	T19H12.3	53.5043			snap-1	D1014.3	61.868
gsr-1	C46F11.2	53.4972			mxl-2	F40G9.11	61.7654
rab-19	Y62E10A.9	53.4142			F32A11.1	F32A11.1	61.6619
akt-1	C12D8.10	53.2898			tac-1	Y54E2A.3	61.6351
nhr-114	Y45G5AM.1	53.1715			F18E3.12	F18E3.12	61.6083
snr-3	T28D9.10	53.1392			Y69A2AR.3	Y69A2AR.3	61.5967
oma-2	ZC513.6	53.0996			mct-2	C01B4.9	61.5835
cdc-48.2	C41C4.8	53.0504			ify-1	C27A2.3	61.5649
snu-23	ZK686.4	53.0399			C47D2.1	C47D2.1	61.5004
F45D3.3	F45D3.3	53.005			C10B5.3	C10B5.3	61.4679
gcst-1	F25B4.1	53.0017			gfat-2	F22B3.4	61.4667
ifa-4	K05B2.3	52.8394			unc-32	ZK637.8	61.2811
Y54G11A.17	Y54G11A.17	52.7755			pbo-1	Y71H2AL.1	61.2159
oig-3	Y50E8A.3	52.7432			mif-1	Y56A3A.3	61.1566
tnt-3	C14F5.3	52.7425			W02D9.2	W02D9.2	61.1315
Y105E8A.11	Y105E8A.11	52.7366			nstp-2	F15B10.1	60.984
idhb-1	C37E2.1	52.7317			F48E3.2	F48E3.2	60.9546
vps-24	T27F7.1	52.7079			F28B3.10	F28B3.10	60.9203
ccdc-47	ZK1058.4	52.6699			rpb-4	F43E2.2	60.9
sams-4	C06E7.3	52.6668			F43C9.2	F43C9.2	60.7689
mlc-7	K08E3.10	52.6387			rab-14	K09A9.2	60.7632
Y18H1A.2	Y18H1A.2	52.6335			pab-2	F18H3.3	60.6663
gln-5	F26D10.10	52.619			rpt-3	F23F12.6	60.6446
dct-1	C14F5.1	52.5973			mct-1	Y19D10A.12	60.6194
dylt-1	F13G3.4	52.5027			F44A2.5	F44A2.5	60.5297
unc-43	K11E8.1	52.4607			flp-21	C26F1.10	60.5012
mtm-3	T24A11.1	52.4184			col-155	F55C10.3	60.445
rsu-1	C34C12.5	52.3923			pqn-53	R07B7.3	60.4044
Y53H1B.2	Y53H1B.2	52.3736			F09E5.3	F09E5.3	60.393
ech-4	R06F6.9	52.3475			F40A3.2	F40A3.2	60.3831
mec-7	ZK154.3	52.3051			F37A8.5	F37A8.5	60.353
F10G2.1	F10G2.1	52.3033			eif-3.D	R08D7.3	60.3161
C33B4.4	C33B4.4	52.238			R02F11.2	R02F11.2	60.2752
rhi-1	F46H6.1	52.1741			pod-1	Y76A2B.1	60.2
snr-4	C52E4.3	52.1735			unc-64	F56A8.7	60.1464
msi-1	R10E9.1	52.0417			F29B9.8	F29B9.8	60.1449
B0303.3	B0303.3	51.9876			T28D6.3	T28D6.3	60.0911
tin-10	Y66D12A.22	51.9838			psd-1	B0361.5	59.9769
F53F1.4	F53F1.4	51.8319			Y43C5A.3	Y43C5A.3	59.9175
clec-91	ZK858.3	51.7578			Y17G7B.17	Y17G7B.17	59.9047
best-20	Y37E11AR.1	51.6463			R02D3.1	R02D3.1	59.8467
kars-1	T02G5.9	51.6354			unc-115	F09B9.2	59.8049
Y57A10A.26	Y57A10A.26	51.5111			dhs-6	C17G10.8	59.794
cyb-1	ZC168.4	51.4147			pas-7	ZK945.2	59.7312
arrd-4	ZK938.2	51.3672			pfd-2	H20J04.5	59.6937
Y97E10AR.6	Y97E10AR.6	51.3058			C30G12.2	C30G12.2	59.6115
lis-1	T03F6.5	51.2923			K02B7.3	K02B7.3	59.5955
F48E3.2	F48E3.2	51.1772			lap-1	ZK353.6	59.5766
dod-3	C24B9.9	51.1673			sur-5	K03A1.5	59.5482
flp-19	M79.4	51.1183			T23B12.8	T23B12.8	59.3243
otub-1	C25D7.8	51.0805			cope-1	F45G2.4	59.2737
clc-1	C09F12.1	51.0219			Y62E10A.2	Y62E10A.2	59.2663
lec-3	ZK892.1	50.9262			sao-1	R10D12.14	59.1903
T02C5.1	T02C5.1	50.9188			dct-1	C14F5.1	59.1439
R06C1.6	R06C1.6	50.8069			ins-1	F13B12.5	59.1214
W05B5.1	W05B5.1	50.7027			F54F7.3	F54F7.3	59.1203
Y82E9BR.22	Y82E9BR.22	50.6806			ZK909.3	ZK909.3	59.1075
R07E5.7	R07E5.7	50.6234			gst-5	R03D7.6	59.1068
C50F4.1	C50F4.1	50.5991			strl-1	F52F12.7	59.0733
F22B7.9	F22B7.9	50.5837			erfa-1	T05H4.6	59.0661
aqp-2	C01G6.1	50.5549			K10B2.4	K10B2.4	59.0448
Y82E9BR.14	Y82E9BR.14	50.5021			Y71H2AR.1	Y71H2AR.1	59.0199
mif-1	Y56A3A.3	50.2895			C44B11.6	C44B11.6	58.9405
K07C5.6	K07C5.6	50.2583			ndx-4	Y37H9A.6	58.9212
F46B6.12	F46B6.12	50.1858			pcn-1	W03D2.4	58.8324
unc-119	M142.1	50.1508			nex-3	C28A5.3	58.7767
rpt-6	Y49E10.1	50.1132			nlp-1	C01C4.1	58.7748
Y43C5A.2	Y43C5A.2	50.0996			K11H12.7	K11H12.7	58.7173
K01G5.5	K01G5.5	50.0444			tufm-1	Y71H2AM.23	58.6601
Y71H2AR.1	Y71H2AR.1	50.0409			prx-19	F54F2.8	58.6267
gpx-2	R05H10.5	49.9362			dlc-2	M18.2	58.6206
mpk-1	F43C1.2	49.9274			M02B1.3	M02B1.3	58.4939
pam-1	F49E8.3	49.8958			Y59C2A.1	Y59C2A.1	58.4604
pod-1	Y76A2B.1	49.819			let-721	C05D11.12	58.4341
srp-7	F20D6.4	49.8131			K12H4.7	K12H4.7	58.4166
F21D5.7	F21D5.7	49.792			cif-1	K08F11.3	58.353
snap-1	D1014.3	49.732			ifa-4	K05B2.3	58.3411
rpn-5	F10G7.8	49.7011			comt-3	Y40B10A.2	58.2876
mdl-1	R03E9.1	49.6232			ifet-1	F56F3.1	58.2861
prx-19	F54F2.8	49.5664			flp-17	C52D10.11	58.2511
rsp-6	C33H5.12	49.5246			dpf-5	R11E3.8	58.2441
ZK686.3	ZK686.3	49.5112			clec-145	Y48E1B.16	58.2406
T03F6.3	T03F6.3	49.4901			rsp-4	EEED8.7	58.185
larp-5	T12F5.5	49.4815			nlp-33	T19C4.7	58.1643
F56C9.10	F56C9.10	49.4738			F59A7.2	F59A7.2	58.1557
dao-3	K07E3.3	49.4445			lis-1	T03F6.5	58.1238
tac-1	Y54E2A.3	49.4408			hmg-4	T20B12.8	58.0937
F40F12.7	F40F12.7	49.4194			uaf-2	Y116A8C.35	58.0795
rbpl-1	F36F2.3	49.4111			grsp-4	F07C4.7	58.073
K10B2.4	K10B2.4	49.3758			K02A11.4	K02A11.4	58.0288
Y62E10A.2	Y62E10A.2	49.3696			Y45F10D.4	Y45F10D.4	58.0123
slc-17.2	C38C10.2	49.2894			R31.2	R31.2	57.9875
daf-5	W01G7.1	49.2372			C14F11.4	C14F11.4	57.9584
C25H3.7	C25H3.7	49.2011			daf-5	W01G7.1	57.9283
F14D7.12	F14D7.12	49.1806			aly-3	M18.7	57.7744
akir-1	E01A2.6	49.137			szy-2	Y32H12A.4	57.748
imp-2	T05E11.5	49.1227			rab-19	Y62E10A.9	57.6407
M05D6.5	M05D6.5	49.0397			C30B5.2	C30B5.2	57.5878
Y54G2A.75	Y54G2A.75	49.0007			atf-7	C07G2.2	57.5843
K03B4.2	K03B4.2	48.993			best-20	Y37E11AR.1	57.5716
dhs-18	C45B11.3	48.9818			xbx-5	T24A11.2	57.5091
snr-7	Y71F9B.4	48.9357			cex-1	F56D1.6	57.478
T23B12.8	T23B12.8	48.917			lec-3	ZK892.1	57.463
Y74C10AL.2	Y74C10AL.2	48.8802			pfn-3	K03E6.6	57.4276
B0228.7	B0228.7	48.8735			C53H9.2	C53H9.2	57.3962
nlp-6	T23E7.4	48.7842			M01F1.3	M01F1.3	57.3847
mrps-33	F21D5.8	48.6998			F49H12.5	F49H12.5	57.3451
F36A2.3	F36A2.3	48.6834			aagr-2	R05F9.12	57.3248
arx-6	C35D10.16	48.654			gln-5	F26D10.10	57.2913
lbp-3	F40F4.4	48.5951			F21D5.7	F21D5.7	57.2459
daf-22	Y57A10C.6	48.5746			mrps-11	W04D2.5	57.2448
F09E5.16	F09E5.16	48.4375			F38E9.5	F38E9.5	57.2187
apb-3	R11A5.1	48.428			Y18H1A.2	Y18H1A.2	57.1974
T04H1.2	T04H1.2	48.3178			ufbp-1	ZK1236.7	57.1763
pnk-1	C10G11.5	48.2391			Y77E11A.2	Y77E11A.2	57.1698
acdh-2	C17C3.12	48.2089			C24G6.8	C24G6.8	57.0108
M04B2.6	M04B2.6	48.191			frm-10	F25H9.5	56.9868
eif-3.F	D2013.7	48.1903			rab-35	Y47D3A.25	56.8994
K07A12.1	K07A12.1	48.179			misc-1	B0432.4	56.8875
tcc-1	Y59A8A.3	48.1552			Y82E9BR.14	Y82E9BR.14	56.8314
Y54E5A.5	Y54E5A.5	48.1477			cct-8	Y55F3AR.3	56.8197
iffb-1	Y54F10BM.2	48.1184			C25H3.7	C25H3.7	56.7595
Y49E10.16	Y49E10.16	48.1146			ZK632.4	ZK632.4	56.7561
nra-1	T28F3.1	48.0699			nlp-8	D2005.2	56.7381
mdt-19	Y71H2B.6	47.9284			emc-2	Y57G7A.10	56.7062
unc-32	ZK637.8	47.9207			cyb-1	ZC168.4	56.6122
F09E5.3	F09E5.3	47.9112			C02F5.14	C02F5.14	56.5817
C48E7.1	C48E7.1	47.8375			rsp-6	C33H5.12	56.5766
Y76B12C.3	Y76B12C.3	47.8208			scm-1	M01D7.2	56.5568
nud-2	R11A5.2	47.8109			C06A6.4	C06A6.4	56.4581
fmo-4	F53F4.5	47.7896			rab-6.2	T25G12.4	56.4319
rsbp-1	T06D10.1	47.6974			unc-132	W08A12.1	56.4254
D1054.3	D1054.3	47.6586			gfat-1	F07A11.2	56.4127
nipi-3	K09A9.1	47.6114			C09D4.2	C09D4.2	56.4055
Y73B6BL.35	Y73B6BL.35	47.5358			F25G6.8	F25G6.8	56.3917
pfn-3	K03E6.6	47.4873			eif-3.K	T16G1.11	56.3747
T02C12.5	T02C12.5	47.3983			arx-6	C35D10.16	56.3711
T04C12.11	T04C12.11	47.3148			raga-1	T24F1.1	56.3426
rpa-2	M04F3.1	47.3134			Y75B12B.1	Y75B12B.1	56.3407
F15G9.1	F15G9.1	47.3024			dao-3	K07E3.3	56.3367
Y51H4A.7	Y51H4A.7	47.125			K07C11.3	K07C11.3	56.2954
saeg-1	F53H10.2	47.1248			R12E2.11	R12E2.11	56.259
bca-2	Y116A8C.28	47.0513			K01A2.5	K01A2.5	56.0045
B0222.1	B0222.1	47.0239			T22D1.3	T22D1.3	55.9102
tba-4	F44F4.11	47.0221			msi-1	R10E9.1	55.8958
C33G8.4	C33G8.4	47.0221			K07E1.1	K07E1.1	55.8177
F27D4.4	F27D4.4	46.9852			C01A2.4	C01A2.4	55.8004
C34C12.4	C34C12.4	46.9785			unc-97	F14D12.2	55.7328
Y39A1A.24	Y39A1A.24	46.9279			rap-1	C27B7.8	55.7267
C16A3.4	C16A3.4	46.9258			oig-3	Y50E8A.3	55.6253
itsn-1	Y116A8C.36	46.8877			ife-2	R04A9.4	55.553
F41B4.2	F41B4.2	46.8442			C34D4.4	C34D4.4	55.5457
C39E9.11	C39E9.11	46.8304			C17H12.8	C17H12.8	55.51
C01G8.1	C01G8.1	46.7624			ubc-25	F25H2.8	55.473
hlh-30	W02C12.3	46.7353			tbcb-1	F53F4.3	55.4594
ima-3	F32E10.4	46.7327			W04G3.5	W04G3.5	55.4459
ccch-1	F38B7.1	46.729			arp-1	Y53F4B.22	55.4418
tars-1	C47D12.6	46.7066			vps-24	T27F7.1	55.4215
Y17G7B.17	Y17G7B.17	46.7039			C34C12.8	C34C12.8	55.4017
cpt-2	R07H5.2	46.586			K01G5.5	K01G5.5	55.3848
rpt-3	F23F12.6	46.558			erfa-3	H19N07.1	55.3512
F38E9.5	F38E9.5	46.5043			Y105C5A.8	Y105C5A.8	55.3346
F59A6.12	F59A6.12	46.4625			F57C2.5	F57C2.5	55.278
rgs-3	C29H12.3	46.4604			rsp-5	T28D9.2	55.2647
aco-1	ZK455.1	46.4023			Y22D7AL.15	Y22D7AL.15	55.2597
ifet-1	F56F3.1	46.3767			F42C5.9	F42C5.9	55.2517
kin-1	ZK909.2	46.3729			vem-1	K07E3.8	55.2438
pud-1.1	F15E11.13	46.3102			C46C2.5	C46C2.5	55.1229
F18E3.11	F18E3.11	46.2828			ccf-1	Y56A3A.20	55.1219
emb-8	K10D2.6	46.1561			smd-1	F47G4.7	55.0823
hil-4	C18G1.5	46.1544			F49E2.5	F49E2.5	55.043
stt-3	T12A2.2	46.1241			men-1	Y48B6A.12	55.0296
T26G10.5	T26G10.5	46.1056			idhb-1	C37E2.1	55.014
idhg-1	F35G12.2	46.0944			K02E7.11	K02E7.11	54.9934
ZC262.5	ZC262.5	46.0848			F35C12.3	F35C12.3	54.9732
acdh-7	T25G12.5	46.0836			clec-49	W04E12.6	54.8933
T24H7.2	T24H7.2	46.0624			M04F3.4	M04F3.4	54.8685
pkc-1	F57F5.5	46.0583			F20D1.9	F20D1.9	54.8455
T20D3.6	T20D3.6	46.0388			tnt-3	C14F5.3	54.8051
eif-3.G	F22B5.2	46.0026			Y37H2A.14	Y37H2A.14	54.796
T04A8.8	T04A8.8	45.975			F55B11.4	F55B11.4	54.705
sur-6	F26E4.1	45.9685			srp-7	F20D6.4	54.6698
aly-3	M18.7	45.946			F42A10.5	F42A10.5	54.6657
glt-1	C12D12.2	45.9279			aly-2	F23B2.6	54.5972
T05B9.1	T05B9.1	45.8459			arx-1	Y71F9AL.16	54.5924
cup-2	F25D7.1	45.7235			atg-18	F41E6.13	54.5786
ostd-1	M01A10.3	45.7087			Y39A3CL.3	Y39A3CL.3	54.5616
R10H10.3	R10H10.3	45.6628			Y73F8A.27	Y73F8A.27	54.559
unc-132	W08A12.1	45.6322			F27D4.4	F27D4.4	54.5542
F10E7.5	F10E7.5	45.5824			pho-11	C05C10.4	54.5358
gyg-1	F56B6.4	45.5671			F18A11.3	F18A11.3	54.5177
swm-1	C25E10.9	45.4924			tmbi-4	B0563.4	54.4235
gpc-1	K02A4.2	45.4359			T02B11.3	T02B11.3	54.4093
F38B7.3	F38B7.3	45.3659			erd-2	F09B9.3	54.3826
F53C3.13	F53C3.13	45.3574			snu-23	ZK686.4	54.362
unc-57	T04D1.3	45.3498			arx-5	Y37D8A.1	54.3324
rab-6.2	T25G12.4	45.326			unc-122	F11C3.2	54.3044
F35C12.3	F35C12.3	45.3235			apb-3	R11A5.1	54.2656
rsp-4	EEED8.7	45.3165			lpd-7	R13A5.12	54.2645
F02E9.5	F02E9.5	45.3028			hil-4	C18G1.5	54.2272
rskn-1	T01H8.1	45.2985			oig-2	Y38F1A.9	54.1796
R05D3.6	R05D3.6	45.2619			F21C10.10	F21C10.10	54.1655
hint-1	F21C3.3	45.2587			C46C2.2	C46C2.2	54.1451
scrm-1	T22H2.5	45.238			marb-1	F35G2.2	54.1372
K11D12.7	K11D12.7	45.16			sec-23	Y113G7A.3	54.0975
C15C7.5	C15C7.5	45.1194			imb-3	C53D5.6	53.8875
flp-34	R09A1.5	45.1027			K07A12.1	K07A12.1	53.8757
odr-10	C53B7.5	45.097			mrps-12	T03D8.2	53.87
ZK1320.13	ZK1320.13	45.088			F45D3.3	F45D3.3	53.7954
pnc-1	Y38C1AA.3	45.0427			F22B7.9	F22B7.9	53.7815
cct-8	Y55F3AR.3	44.9468			ZC443.3	ZC443.3	53.7716
mtx-2	ZC97.1	44.9344			rpl-24.2	C03D6.8	53.718
rpn-10	B0205.3	44.9332			F28D1.6	F28D1.6	53.6751
Y25C1A.13	Y25C1A.13	44.9036			aqp-8	K02G10.7	53.6148
C24G6.8	C24G6.8	44.8859			mtm-3	T24A11.1	53.5812
col-12	F15H10.1	44.8853			Y73B6BL.35	Y73B6BL.35	53.57
dmd-6	F13G11.1	44.8516			slc-17.2	C38C10.2	53.4082
vem-1	K07E3.8	44.85			flp-7	F49E10.3	53.3952
rab-14	K09A9.2	44.7721			Y105E8A.11	Y105E8A.11	53.317
C05D11.5	C05D11.5	44.7673			frm-7	C51F7.1	53.3099
F02E9.1	F02E9.1	44.6794			akir-1	E01A2.6	53.2877
C17E4.10	C17E4.10	44.6761			sur-6	F26E4.1	53.2734
ifa-1	F38B2.1	44.6591			ubxn-1	F23C8.4	53.2288
aex-5	F32A7.6	44.608			fis-2	F13B9.8	53.1726
C27B7.9	C27B7.9	44.5705			akap-1	C56G2.1	53.1456
W09D10.4	W09D10.4	44.5682			mpk-1	F43C1.2	53.0331
pkg-2	C09G4.2	44.5454			aps-1	F29G9.3	52.9749
T23B3.2	T23B3.2	44.4906			F15A4.5	F15A4.5	52.8499
gst-28	Y53F4B.31	44.4846			nac-3	K08E5.2	52.7906
nhr-49	K10C3.6	44.4589			idhg-1	F35G12.2	52.733
mrps-18A	ZC262.8	44.4509			crls-1	F23H11.9	52.7017
cct-7	T10B5.5	44.4433			Y17D7B.4	Y17D7B.4	52.6986
F09G8.7	F09G8.7	44.4271			ttr-6	T28B4.3	52.6647
ostb-1	T09A5.11	44.3944			mel-26	ZK858.4	52.6509
imb-3	C53D5.6	44.3899			lys-8	C17G10.5	52.6402
F53H4.2	F53H4.2	44.3843			clec-222	C03E10.6	52.5902
F59A7.2	F59A7.2	44.2618			B0410.3	B0410.3	52.5743
cdr-6	K01D12.12	44.2525			dhs-9	Y32H12A.3	52.5664
C36A4.4	C36A4.4	44.2422			lips-10	F14E5.5	52.5223
ZK822.2	ZK822.2	44.2321			col-147	T06E4.4	52.5057
C46C2.2	C46C2.2	44.2238			aqp-11	ZK525.2	52.4912
gfat-1	F07A11.2	44.1959			tnc-2	ZK673.7	52.4583
emc-2	Y57G7A.10	44.189			C27B7.9	C27B7.9	52.4563
vps-35	F59G1.3	44.1798			ntl-2	B0286.4	52.4447
lpd-7	R13A5.12	44.1208			cyn-13	Y116A8C.34	52.3723
sao-1	R10D12.14	44.1019			cct-3	F54A3.3	52.3714
C15C7.4	C15C7.4	44.0985			sms-1	H21P03.3	52.33
aakg-4	T01B6.3	44.0783			Y55F3AM.13	Y55F3AM.13	52.3033
Y69A2AR.22	Y69A2AR.22	44.0653			nbet-1	Y59E9AL.7	52.2022
arx-5	Y37D8A.1	44.0392			ZK550.6	ZK550.6	52.195
col-3	T28C6.6	44.0191			nipi-3	K09A9.1	52.1383
pqn-22	C46G7.4	44.0132			pabp-2	C17E4.5	52.1338
C49H3.3	C49H3.3	43.9994			ile-1	K07A1.8	52.1239
oig-2	Y38F1A.9	43.9764			F33H2.6	F33H2.6	52.0878
F12A10.1	F12A10.1	43.8411			pde-2	R08D7.6	52.0867
nuo-5	Y45G12B.1	43.8175			K07C5.9	K07C5.9	52.0762
gob-1	H13N06.3	43.7418			W05B5.1	W05B5.1	51.9968
ttr-36	F22A3.7	43.7221			T03F6.3	T03F6.3	51.9914
F57C2.5	F57C2.5	43.6643			mmcm-1	ZK1058.1	51.9765
F18A11.3	F18A11.3	43.634			vps-4	Y34D9A.10	51.9625
F25G6.8	F25G6.8	43.6112			W01F3.2	W01F3.2	51.9506
ebp-2	VW02B12L.3	43.5766			hrp-2	F58D5.1	51.9174
egl-9	F22E12.4	43.5631			aagr-3	F40F9.6	51.8943
W02D9.2	W02D9.2	43.5282			clp-4	Y39A3CL.5	51.8897
T19C3.3	T19C3.3	43.4265			dhs-22	C15H11.4	51.8674
hmg-1.2	F47D12.4	43.4177			F53C3.13	F53C3.13	51.8263
T25G3.1	T25G3.1	43.4175			tbca-1	Y39G10AR.20	51.7642
pas-7	ZK945.2	43.368			K12C11.1	K12C11.1	51.69
Y43F8C.11	Y43F8C.11	43.3565			dhs-19	T11F9.11	51.6881
F26H9.5	F26H9.5	43.3294			unc-14	K10D3.2	51.6603
tax-6	C02F4.2	43.2561			C49G7.10	C49G7.10	51.4776
M02B1.3	M02B1.3	43.2424			F53A9.6	F53A9.6	51.4706
Y59C2A.1	Y59C2A.1	43.2232			cchl-1	T06D8.6	51.3696
wago-1	R06C7.1	43.2205			C02D5.4	C02D5.4	51.368
C44C1.1	C44C1.1	43.2148			F02E9.5	F02E9.5	51.3616
rgs-4	Y38E10A.21	43.1941			cnc-8	F41E7.8	51.3001
arx-2	K07C5.1	43.1346			mrps-18A	ZC262.8	51.2551
W03C9.5	W03C9.5	43.1343			mop-25.1	R02E12.2	51.2261
rab-6.1	F59B2.7	43.1258			C15H9.11	C15H9.11	51.2027
siah-1	Y37E11AR.2	43.1036			rbpl-1	F36F2.3	51.1261
eif-3.D	R08D7.3	43.0623			cdr-2	C54D10.1	51.1149
B0205.13	B0205.13	43.0549			W04C9.4	W04C9.4	51.111
hsb-1	K08E7.2	43.0358			F37A4.2	F37A4.2	51.0817
ZK686.1	ZK686.1	43.0051			T14G10.5	T14G10.5	51.0237
strl-1	F52F12.7	42.9848			alh-6	F56D12.1	50.9879
eif-3.K	T16G1.11	42.9689			frm-1	ZK270.2	50.979
alh-3	F36H1.6	42.9525			Y43C5A.2	Y43C5A.2	50.9716
frm-10	F25H9.5	42.9139			DC2.5	DC2.5	50.9486
dhs-22	C15H11.4	42.9016			E02A10.4	E02A10.4	50.9464
F44E2.7	F44E2.7	42.8577			usp-14	C13B4.2	50.912
cat-4	F32G8.6	42.8385			far-6	W02A2.2	50.8973
T14G10.5	T14G10.5	42.7867			C49H3.3	C49H3.3	50.884
haao-1	K06A4.5	42.7621			acbp-3	F47B10.7	50.8528
F28F9.3	F28F9.3	42.7393			F10E7.5	F10E7.5	50.8474
rap-1	C27B7.8	42.7008			F46B6.12	F46B6.12	50.8143
trxr-1	C06G3.7	42.6956			copd-1	C13B9.3	50.7417
dpf-5	R11E3.8	42.6874			Y17G7B.10	Y17G7B.10	50.7333
Y41E3.7	Y41E3.7	42.5898			larp-5	T12F5.5	50.6361
yop-1	Y71F9B.3	42.5515			H01G02.1	H01G02.1	50.6279
dod-24	C32H11.12	42.5348			F08F3.4	F08F3.4	50.6247
anat-1	C17H12.13	42.5302			F09G2.2	F09G2.2	50.585
flp-20	E01H11.3	42.5268			eif-6	C47B2.5	50.5732
pars-1	T20H4.3	42.4586			Y48G10A.1	Y48G10A.1	50.568
pgam-5	R07G3.5	42.3699			nra-1	T28F3.1	50.5634
unc-18	F27D9.1	42.3564			C32E8.9	C32E8.9	50.481
B0001.2	B0001.2	42.3025			elo-3	D2024.3	50.4778
rpn-9	T06D8.8	42.2806			vps-29	ZK1128.8	50.4688
tbcb-1	F53F4.3	42.2599			F01F1.2	F01F1.2	50.4329
ndx-4	Y37H9A.6	42.2181			his-24	M163.3	50.2185
fahd-1	ZK688.3	42.1781			cks-1	C09G4.3	50.1937
ttr-6	T28B4.3	42.1651			fat-5	W06D12.3	50.147
tag-353	F25D7.2	42.0854			F22B8.7	F22B8.7	50.0179
lap-1	ZK353.6	42.0694			fln-1	Y66H1B.2	50.0151
snx-1	C05D9.1	42.0177			R102.1	R102.1	50.0019
ubc-8	Y94H6A.6	42.0128			spp-4	T08A9.8	49.9971
scm-1	M01D7.2	41.9619			nlp-47	F36H12.1	49.9864
nex-3	C28A5.3	41.9499			nuo-5	Y45G12B.1	49.9026
mel-26	ZK858.4	41.9211			ubc-12	R09B3.4	49.9018
W06H8.6	W06H8.6	41.9178			pud-1.2	Y19D10B.7	49.899
R12E2.11	R12E2.11	41.91			flp-20	E01H11.3	49.8975
cyp-33C8	R08F11.3	41.9088			Y106G6D.8	Y106G6D.8	49.8561
B0272.3	B0272.3	41.9068			aqp-2	C01G6.1	49.6793
T01B11.2	T01B11.2	41.8928			F21C10.11	F21C10.11	49.6303
F57F4.4	F57F4.4	41.806			ebp-2	VW02B12L.3	49.6193
nex-2	T07C4.9	41.7902			Y97E10AR.6	Y97E10AR.6	49.5827
eif-3.I	Y74C10AR.1	41.7763			K04C2.3	K04C2.3	49.5505
erfa-3	H19N07.1	41.7635			flp-24	C24A1.1	49.542
DH11.2	DH11.2	41.7539			F44E7.9	F44E7.9	49.5116
smd-1	F47G4.7	41.7367			C13G3.1	C13G3.1	49.4644
C05C10.5	C05C10.5	41.7212			ZK686.1	ZK686.1	49.3604
sucl-2	F23H11.3	41.6851			mtx-2	ZC97.1	49.3517
C07H6.4	C07H6.4	41.6702			Y71H10B.1	Y71H10B.1	49.3155
lron-7	K03A1.2	41.6439			clec-91	ZK858.3	49.3142
tmbi-4	B0563.4	41.6407			gst-13	T26C5.1	49.2979
efk-1	F42A10.4	41.5601			M7.12	M7.12	49.2682
elc-1	Y82E9BR.15	41.5593			Y53H1B.2	Y53H1B.2	49.2433
C45E1.4	C45E1.4	41.5484			inx-13	Y8G1A.2	49.2063
grsp-4	F07C4.7	41.5311			F57G12.1	F57G12.1	49.1976
ampd-1	C34F11.3	41.4929			ZK909.6	ZK909.6	49.1814
mtss-1	PAR2.1	41.4899			hsp-60	Y22D7AL.5	49.1793
lntl-1	C31H1.6	41.4869			mtss-1	PAR2.1	49.1617
hlh-11	F58A4.7	41.4587			nlp-6	T23E7.4	49.1586
C53H9.2	C53H9.2	41.4576			F07F6.8	F07F6.8	49.1238
tufm-1	Y71H2AM.23	41.4538			ubc-8	Y94H6A.6	49.0973
ife-2	R04A9.4	41.4445			map-2	Y116A8A.9	49.0292
F55B11.3	F55B11.3	41.418			W03C9.5	W03C9.5	48.9912
spp-8	C28C12.5	41.4008			elb-1	Y41C4A.10	48.9846
T13C2.6	T13C2.6	41.3976			F08B4.7	F08B4.7	48.9844
F10E9.11	F10E9.11	41.3576			cysl-2	K10H10.2	48.9284
dli-1	C39E9.14	41.311			T23D8.3	T23D8.3	48.9283
gst-5	R03D7.6	41.2976			B0511.6	B0511.6	48.9176
epn-1	T04C10.2	41.2951			uaf-1	Y92C3B.2	48.9166
syx-7	F36F2.4	41.288			epn-1	T04C10.2	48.8649
pup-2	K10D2.2	41.2444			F35C11.5	F35C11.5	48.8194
ntl-2	B0286.4	41.2106			gob-1	H13N06.3	48.7938
col-155	F55C10.3	41.1324			dhs-18	C45B11.3	48.6563
F28B3.6	F28B3.6	41.1185			T02C5.1	T02C5.1	48.6261
fust-1	C27H5.3	41.087			ZK121.2	ZK121.2	48.5709
C01G6.5	C01G6.5	41.0855			T05B9.1	T05B9.1	48.5037
haly-1	F47B10.2	41.0818			nlp-17	Y45F10A.5	48.4425
vps-4	Y34D9A.10	41.0786			cnx-1	ZK632.6	48.4196
cdo-1	F56F10.3	41.0638			C16A3.4	C16A3.4	48.3401
arx-4	Y6D11A.2	41.045			ads-1	Y50D7A.7	48.3344
sut-2	Y61A9LA.8	41.0444			F41B4.2	F41B4.2	48.3217
B0511.6	B0511.6	41.0346			sod-4	F55H2.1	48.3069
cnx-1	ZK632.6	41.0198			mce-1	D2030.5	48.284
dhs-12	K08F4.9	41.0184			T28H10.3	T28H10.3	48.2289
C02B10.3	C02B10.3	41.0017			M106.3	M106.3	48.1547
ZK632.4	ZK632.4	40.9993			B0252.8	B0252.8	48.1116
acdh-3	K06A5.6	40.9513			unc-25	Y37D8A.23	48.0819
Y71G10AR.4	Y71G10AR.4	40.9417			F22H10.2	F22H10.2	48.0811
col-118	T11B7.3	40.8602			trx-4	Y44E3A.3	48.0133
cpg-7	K09E4.6	40.8461			pps-1	T14G10.1	48.0117
Y55F3AM.13	Y55F3AM.13	40.8436			cdd-2	F49E8.4	48.0078
F22H10.2	F22H10.2	40.7895			cri-2	K07C11.5	48.0063
dhs-6	C17G10.8	40.75			hmg-1.2	F47D12.4	47.9619
F15E6.3	F15E6.3	40.7083			dli-1	C39E9.14	47.8305
thn-2	F28D1.5	40.7064			unc-43	K11E8.1	47.8265
C09G9.1	C09G9.1	40.69			hsb-1	K08E7.2	47.8195
his-74	W05B10.1	40.6847			D1054.3	D1054.3	47.8192
F13B12.1	F13B12.1	40.6718			nmy-2	F20G4.3	47.772
npp-9	F59A2.1	40.6641			T04H1.2	T04H1.2	47.7033
inx-12	ZK770.3	40.6616			pars-1	T20H4.3	47.6801
F22B5.10	F22B5.10	40.628			T20D3.6	T20D3.6	47.6382
deb-1	ZC477.9	40.6179			scpl-1	B0379.4	47.6257
cps-6	C41D11.8	40.5863			T19D2.2	T19D2.2	47.5788
mrpl-41	B0432.3	40.583			pqn-83	Y39E4B.3	47.5426
C46C2.5	C46C2.5	40.564			F25H2.4	F25H2.4	47.5382
rpn-1	T22D1.9	40.5621			nhr-49	K10C3.6	47.4718
rop-1	C12D8.11	40.5548			hlh-11	F58A4.7	47.4502
sipa-1	T27F2.2	40.5325			ins-24	ZC334.3	47.3954
mlcd-1	F35G12.1	40.5316			W01A11.1	W01A11.1	47.361
mua-6	W10G6.3	40.5132			gop-3	C34E10.1	47.3528
vps-22	C27F2.5	40.4605			unc-57	T04D1.3	47.3122
metr-1	R03D7.1	40.4597			acdh-3	K06A5.6	47.2882
T28B11.1	T28B11.1	40.3893			T10F2.2	T10F2.2	47.269
acbp-3	F47B10.7	40.3809			clc-1	C09F12.1	47.2386
F43G6.8	F43G6.8	40.3466			C01B10.3	C01B10.3	47.2195
tnt-4	T08B1.2	40.3453			C50F4.1	C50F4.1	47.2077
nlp-2	T24D8.5	40.3114			C18E9.9	C18E9.9	47.1624
mex-3	F53G12.5	40.3044			fecl-1	K07G5.6	47.1445
bath-42	C50C3.8	40.2809			itsn-1	Y116A8C.36	47.1441
Y37D8A.2	Y37D8A.2	40.2721			pat-6	T21D12.4	47.1205
usp-14	C13B4.2	40.2661			tsfm-1	F55C5.5	47.0204
C13F10.5	C13F10.5	40.2592			mrpl-41	B0432.3	46.9917
flp-13	F33D4.3	40.2307			bca-1	T13C5.5	46.9392
F53E10.1	F53E10.1	40.1983			fust-1	C27H5.3	46.8972
F07F6.8	F07F6.8	40.194			snr-7	Y71F9B.4	46.8945
Y45G5AL.1	Y45G5AL.1	40.1936			nlp-7	F18E9.2	46.8674
Y48A6B.7	Y48A6B.7	40.1743			spp-16	F32D8.9	46.8548
tfg-1	Y63D3A.5	40.1612			B0416.5	B0416.5	46.8273
nspc-17	D1025.8	40.1359			rpn-1	T22D1.9	46.8198
mrps-14	T01E8.6	40.1218			copb-1	Y25C1A.5	46.7573
F37A4.2	F37A4.2	40.1138			sut-2	Y61A9LA.8	46.7307
ZC262.2	ZC262.2	40.112			wdr-23	D2030.9	46.7041
ubc-12	R09B3.4	40.1049			aak-1	PAR2.3	46.648
T12D8.10	T12D8.10	40.1048			unc-119	M142.1	46.647
aly-2	F23B2.6	40.0848			pnk-1	C10G11.5	46.6461
F09E10.1	F09E10.1	40.0798			T01B11.2	T01B11.2	46.6419
flp-8	F31F6.4	40.0717			Y57A10A.23	Y57A10A.23	46.6265
W04G3.5	W04G3.5	40.0084			W09D10.4	W09D10.4	46.5911
Y43C5A.3	Y43C5A.3	40.0043			gspd-1	B0035.5	46.589
raga-1	T24F1.1	39.8901			T09F3.2	T09F3.2	46.561
gpcp-2	T05H10.7	39.8641			twk-5	B0334.2	46.3754
T23E7.2	T23E7.2	39.8373			C29G2.6	C29G2.6	46.3318
C13G3.1	C13G3.1	39.8147			pfd-3	T06G6.9	46.246
odr-8	F38A5.1	39.7874			tcc-1	Y59A8A.3	46.1857
copd-1	C13B9.3	39.7317			skr-2	F46A9.4	46.1629
cyn-13	Y116A8C.34	39.7247			T13C2.6	T13C2.6	46.1605
C32F10.4	C32F10.4	39.7195			Y73B6BL.31	Y73B6BL.31	46.0895
Y37D8A.16	Y37D8A.16	39.6691			B0228.7	B0228.7	46.0746
F08F8.7	F08F8.7	39.5864			pinn-4	Y48C3A.16	46.0428
F22H10.6	F22H10.6	39.5792			F45G2.8	F45G2.8	46.0185
apy-1	F08C6.6	39.561			R01B10.3	R01B10.3	46.0047
C06G3.5	C06G3.5	39.5459			C44E4.4	C44E4.4	45.948
erfa-1	T05H4.6	39.5281			F56A8.3	F56A8.3	45.9273
T01C3.3	T01C3.3	39.5052			dnpp-1	F01F1.9	45.9153
Y55B1AL.2	Y55B1AL.2	39.4959			F56C9.10	F56C9.10	45.8457
pfd-2	H20J04.5	39.4776			B0393.9	B0393.9	45.8252
tag-196	F41E6.6	39.4743			nmt-1	T17E9.2	45.7834
ttr-44	C56A3.2	39.4687			nspc-10	F42F12.9	45.7659
lmd-3	F52E1.13	39.459			F28B3.6	F28B3.6	45.7625
ins-28	ZC334.9	39.4385			glrx-3	D2063.3	45.7247
cchl-1	T06D8.6	39.4171			ubxn-3	F48A11.5	45.7182
gsy-1	Y46G5A.31	39.415			ZC434.8	ZC434.8	45.6351
F18E3.12	F18E3.12	39.3734			ttr-36	F22A3.7	45.5881
zer-1	T24C4.6	39.3279			sec-24.1	F12F6.6	45.5682
lsm-5	F28F8.3	39.3197			eif-3.E	B0511.10	45.5408
H19N07.3	H19N07.3	39.3034			F44E2.8	F44E2.8	45.4873
ags-3	F32A6.4	39.3008			scrm-1	T22H2.5	45.4438
W04A4.2	W04A4.2	39.2796			T27E4.7	T27E4.7	45.4418
cdd-2	F49E8.4	39.2754			mecr-1	W09H1.5	45.3989
pqn-87	Y57A10A.18	39.2444			snx-1	C05D9.1	45.3847
ttr-39	C04G2.1	39.2438			ric-7	F58E10.1	45.3587
C36E6.1	C36E6.1	39.2146			Y82E9BR.22	Y82E9BR.22	45.3533
C05E7.3	C05E7.3	39.2136			Y71G12B.10	Y71G12B.10	45.3276
C25G4.2	C25G4.2	39.1954			F40F12.7	F40F12.7	45.3257
K04C2.3	K04C2.3	39.195			rpb-5	H27M09.2	45.2864
klc-2	C18C4.10	39.194			npp-9	F59A2.1	45.2449
ile-1	K07A1.8	39.1036			F26H9.5	F26H9.5	45.2305
trx-4	Y44E3A.3	39.1018			B0261.7	B0261.7	45.2236
R02D3.1	R02D3.1	39.0981			ran-3	C26D10.1	45.2217
ubxn-3	F48A11.5	39.0946			ins-18	T28B8.2	45.2079
unc-122	F11C3.2	39.0867			lsm-1	F40F8.9	45.1229
C24D10.6	C24D10.6	39.0672			F10E9.11	F10E9.11	45.1134
T20B3.14	T20B3.14	39.0408			coq-5	ZK652.9	45.0931
R53.5	R53.5	39.0321			wago-1	R06C7.1	45.0868
C28H8.3	C28H8.3	38.9963			mrpl-12	W09D10.3	45.0838
rab-3	C18A3.6	38.9905			anat-1	C17H12.13	44.9536
cope-1	F45G2.4	38.9718			rpn-2	C23G10.4	44.9503
miz-1	R13.4	38.9057			C06G3.5	C06G3.5	44.9368
spk-1	B0464.5	38.8721			gpx-5	C11E4.1	44.9332
W05H12.1	W05H12.1	38.8412			W02D3.4	W02D3.4	44.8621
nlp-33	T19C4.7	38.8166			vbh-1	Y54E10A.9	44.86
T21F4.1	T21F4.1	38.7813			K07C5.6	K07C5.6	44.8133
cysl-3	R08E5.2	38.7625			syx-7	F36F2.4	44.8124
alh-6	F56D12.1	38.7482			hlh-30	W02C12.3	44.7711
ccf-1	Y56A3A.20	38.746			lron-10	Y39A1A.7	44.7482
unc-33	Y37E11C.1	38.7054			tin-9.1	C06G3.11	44.7216
pcn-1	W03D2.4	38.6111			C27A7.5	C27A7.5	44.7192
nuc-1	C07B5.5	38.5486			pqn-60	R11G11.7	44.7022
T23D8.3	T23D8.3	38.5358			mex-3	F53G12.5	44.6803
skr-18	F56B3.12	38.4992			nspc-7	C03G5.2	44.6637
Y87G2A.19	Y87G2A.19	38.4958			pup-2	K10D2.2	44.6332
F45E1.4	F45E1.4	38.4742			C05C10.5	C05C10.5	44.6174
comt-3	Y40B10A.2	38.4535			mrpl-50	T21B10.1	44.5825
ipla-1	M03A1.6	38.45			F56B3.11	F56B3.11	44.5802
F42A10.5	F42A10.5	38.4133			ccch-1	F38B7.1	44.5744
C06A6.4	C06A6.4	38.4122			mrpl-40	F54C4.1	44.5601
H01G02.1	H01G02.1	38.4112			eri-12	B0001.6	44.5594
ubh-1	F46E10.8	38.3868			F53E10.1	F53E10.1	44.5572
nstp-4	C03H5.2	38.3858			tdo-2	C28H8.11	44.5316
dpy-11	F46E10.9	38.3453			T06D8.7	T06D8.7	44.508
ify-1	C27A2.3	38.3062			lpd-8	R10H10.1	44.4947
T27E4.7	T27E4.7	38.2313			F28C6.8	F28C6.8	44.4618
C07E3.9	C07E3.9	38.2067			trxr-1	C06G3.7	44.4596
sec-23	Y113G7A.3	38.1721			F09E5.14	F09E5.14	44.4378
rsp-5	T28D9.2	38.1331			nex-2	T07C4.9	44.4294
ZC443.1	ZC443.1	38.1113			C35D10.17	C35D10.17	44.4256
C32E8.9	C32E8.9	38.0667			pfk-1.1	Y71H10A.1	44.3529
chs-1	T25G3.2	38.0283			Y18D10A.11	Y18D10A.11	44.2867
mop-25.1	R02E12.2	37.9884			F41C3.4	F41C3.4	44.2784
Y37E3.17	Y37E3.17	37.9435			acs-13	Y65B4BL.5	44.2289
crls-1	F23H11.9	37.9382			C36E6.1	C36E6.1	44.2056
rnr-1	T23G5.1	37.936			bath-42	C50C3.8	44.1623
C08A9.10	C08A9.10	37.9146			C07H6.4	C07H6.4	44.1502
prpf-4	F22D6.5	37.8937			mrpl-14	F45E12.5	44.1445
F40A3.2	F40A3.2	37.8751			F26A10.1	F26A10.1	44.1211
M117.1	M117.1	37.8688			mtrr-1	C01G6.6	44.1001
fis-2	F13B9.8	37.8424			Y18H1A.4	Y18H1A.4	44.0974
aip-1	F58E10.4	37.8208			F13B12.1	F13B12.1	44.0802
hrp-2	F58D5.1	37.8116			F08F8.7	F08F8.7	44.0416
ZC204.12	ZC204.12	37.7681			rpa-2	M04F3.1	43.9934
unc-112	C47E8.7	37.7678			npp-20	Y77E11A.13	43.9116
B0379.1	B0379.1	37.7341			arf-6	Y116A8C.12	43.8518
far-7	K01A2.2	37.7266			dut-1	K07A1.2	43.7491
acs-13	Y65B4BL.5	37.6959			C53D6.7	C53D6.7	43.7487
col-62	C15A11.6	37.6675			K08E4.6	K08E4.6	43.7422
C27H6.8	C27H6.8	37.6582			rnh-1.3	C04F12.9	43.7409
D2030.2	D2030.2	37.6421			nhr-68	H12C20.3	43.6988
ubxn-6	H06H21.6	37.6325			mei-2	F57B10.12	43.6947
tomm-20	F23H12.2	37.6219			mrpl-10	K01C8.6	43.6804
hsp-70	C12C8.1	37.5848			C15C8.7	C15C8.7	43.6632
Y57G11C.9	Y57G11C.9	37.5516			E04F6.9	E04F6.9	43.6436
cct-3	F54A3.3	37.5478			ubxn-6	H06H21.6	43.6138
nbet-1	Y59E9AL.7	37.5376			immt-1	T14G11.3	43.6096
F25B4.7	F25B4.7	37.5059			C55A6.1	C55A6.1	43.6053
K02F3.9	K02F3.9	37.5004			cdc-37	W08F4.8	43.595
ttr-34	F09A5.9	37.4977			adsl-1	R06C7.5	43.5936
elb-1	Y41C4A.10	37.4595			ifb-2	F10C1.7	43.5494
vms-1	K06H7.3	37.4592			C10C5.3	C10C5.3	43.3375
larp-1	R144.7	37.4483			T04A8.8	T04A8.8	43.3361
F15A4.6	F15A4.6	37.4424			skr-18	F56B3.12	43.3256
F56B3.11	F56B3.11	37.4101			puf-3	Y45F10A.2	43.2983
ZC443.4	ZC443.4	37.3946			sqv-4	F29F11.1	43.2831
T09F3.2	T09F3.2	37.3629			T19H12.3	T19H12.3	43.2491
aps-1	F29G9.3	37.3475			F42A8.1	F42A8.1	43.2473
Y38C1AA.9	Y38C1AA.9	37.2361			rsp-1	W02B12.3	43.226
C04E6.13	C04E6.13	37.2133			M05D6.5	M05D6.5	43.1554
Y39G10AR.11	Y39G10AR.11	37.2108			Y71G10AR.4	Y71G10AR.4	43.1207
pptr-1	W08G11.4	37.185			F30A10.14	F30A10.14	43.1096
mrpl-9	B0205.11	37.1655			F52B11.2	F52B11.2	43.0966
frm-4	C24A11.8	37.1357			C39E9.11	C39E9.11	43.0008
C01F1.1	C01F1.1	37.1154			fars-3	F22B5.9	42.951
M04F3.4	M04F3.4	37.1047			C27H6.8	C27H6.8	42.9317
ric-7	F58E10.1	37.0934			mrpl-9	B0205.11	42.8604
ZK909.3	ZK909.3	37.07			T22D1.5	T22D1.5	42.8551
xpo-1	ZK742.1	37.0591			C47G2.3	C47G2.3	42.8497
W05H9.1	W05H9.1	36.971			bmy-1	F09E5.17	42.8417
cks-1	C09G4.3	36.9601			mff-2	F55F8.6	42.8313
glrx-3	D2063.3	36.9214			dnc-2	C28H8.12	42.824
F58B3.6	F58B3.6	36.8624			mrg-1	Y37D8A.9	42.7518
uaf-2	Y116A8C.35	36.8494			R53.5	R53.5	42.7362
K12H6.6	K12H6.6	36.8448			rskn-1	T01H8.1	42.7211
cdc-37	W08F4.8	36.8355			ile-2	T04G9.3	42.7128
wdr-23	D2030.9	36.8303			T09A5.5	T09A5.5	42.7106
F37H8.5	F37H8.5	36.8123			ckb-2	B0285.9	42.7016
F25H2.4	F25H2.4	36.8069			C05D2.10	C05D2.10	42.6996
xbx-3	M04D8.6	36.7684			F02E9.1	F02E9.1	42.6661
F20D12.12	F20D12.12	36.7329			C17C3.15	C17C3.15	42.6464
hrde-1	C16C10.3	36.7135			Y41E3.7	Y41E3.7	42.5454
far-6	W02A2.2	36.7064			mef-2	W10D5.1	42.5219
chat-1	R08C7.2	36.6658			Y56A3A.22	Y56A3A.22	42.5
W07G4.5	W07G4.5	36.6311			cpt-1	Y46G5A.17	42.4827
unc-94	C06A5.7	36.6226			elc-1	Y82E9BR.15	42.469
aagr-3	F40F9.6	36.5998			F38E1.9	F38E1.9	42.4571
Y57G11B.5	Y57G11B.5	36.5149			Y60A3A.19	Y60A3A.19	42.4317
K07A1.6	K07A1.6	36.4874			zip-8	F23F12.9	42.4101
Y111B2A.13	Y111B2A.13	36.4798			tomm-40	C18E9.6	42.3394
pabp-2	C17E4.5	36.4736			C25D7.10	C25D7.10	42.281
F49H12.5	F49H12.5	36.4727			mrpl-51	T12G3.5	42.2549
H10E21.5	H10E21.5	36.4634			bag-1	F57B10.11	42.254
F34D10.4	F34D10.4	36.4585			nepr-1	T19A6.3	42.246
spc-1	K10B3.10	36.4403			lpin-1	H37A05.1	42.1727
rpn-2	C23G10.4	36.4334			taf-13	C14A4.10	42.1553
vps-25	W02A11.2	36.387			ZK1320.13	ZK1320.13	42.1153
dcn-1	H38K22.2	36.3634			kin-1	ZK909.2	42.1094
F22B8.7	F22B8.7	36.3016			mrps-24	F33D4.8	42.0949
F28H7.3	F28H7.3	36.2994			rab-6.1	F59B2.7	42.0359
C05D2.10	C05D2.10	36.2967			Y37E3.11	Y37E3.11	42.0273
cif-1	K08F11.3	36.2888			spk-1	B0464.5	42.0081
sptf-1	F45H11.1	36.2624			M02H5.8	M02H5.8	41.9872
EGAP5.1	EGAP5.1	36.2569			F14H3.6	F14H3.6	41.9683
Y55B1BL.1	Y55B1BL.1	36.1928			gpd-4	F33H1.2	41.9627
rpb-8	F26F4.11	36.188			atic-1	C55F2.1	41.9482
srp-2	C05E4.1	36.1831			K10C2.8	K10C2.8	41.948
Y75B12B.1	Y75B12B.1	36.1773			Y37E3.17	Y37E3.17	41.8781
gstk-1	ZK1320.1	36.1766			lsm-5	F28F8.3	41.8686
ral-1	Y53G8AR.3	36.1447			F44E2.7	F44E2.7	41.8646
sek-1	R03G5.2	36.1441			D2005.3	D2005.3	41.8548
Y54F10AR.2	Y54F10AR.2	36.1393			copb-2	F38E11.5	41.8458
pinn-4	Y48C3A.16	36.1025			C14C6.5	C14C6.5	41.8175
Y62H9A.3	Y62H9A.3	36.0495			T25G3.1	T25G3.1	41.8139
asp-8	F59D6.3	36.0462			gst-39	Y53F4B.33	41.8092
tin-9.1	C06G3.11	36.0382			T14G8.3	T14G8.3	41.8018
M106.3	M106.3	36.0378			ubh-4	C08B11.7	41.748
R119.3	R119.3	36.0366			Y41D4A.4	Y41D4A.4	41.7453
C30B5.2	C30B5.2	36.0157			R07E3.4	R07E3.4	41.6731
sod-4	F55H2.1	36.0041			nstp-4	C03H5.2	41.6435
R11H6.4	R11H6.4	36.0033			T23B3.2	T23B3.2	41.6141
C01A2.4	C01A2.4	35.9989			Y116A8C.30	Y116A8C.30	41.5999
F45G2.8	F45G2.8	35.9935			zer-1	T24C4.6	41.5849
lsm-7	ZK593.7	35.9804			K02E2.11	K02E2.11	41.5757
unc-53	F45E10.1	35.9765			unc-18	F27D9.1	41.5704
Y116A8C.30	Y116A8C.30	35.9666			acdh-12	E04F6.5	41.5421
T06D8.7	T06D8.7	35.9036			Y92H12BR.3	Y92H12BR.3	41.5364
nlp-35	C33A12.2	35.9016			Y57A10A.26	Y57A10A.26	41.532
bca-1	T13C5.5	35.8749			C29F5.1	C29F5.1	41.4637
nsf-1	H15N14.2	35.8339			ufd-1	F19B6.2	41.4393
ins-5	ZK84.3	35.8241			rop-1	C12D8.11	41.4215
nspc-19	D1025.9	35.82			dpm-3	F28D1.11	41.3649
Y54H5A.1	Y54H5A.1	35.812			vms-1	K06H7.3	41.2962
mrps-24	F33D4.8	35.7859			R119.3	R119.3	41.2753
C01G6.4	C01G6.4	35.7136			unc-33	Y37E11C.1	41.2668
B0261.7	B0261.7	35.6767			nars-1	F22D6.3	41.1976
mrpl-12	W09D10.3	35.6608			C15C7.4	C15C7.4	41.1622
F58B3.4	F58B3.4	35.6434			Y54G2A.26	Y54G2A.26	41.1447
F08D12.2	F08D12.2	35.6164			sptl-3	T22G5.5	41.1441
arf-6	Y116A8C.12	35.614			ubl-5	F46F11.4	41.1357
M02H5.8	M02H5.8	35.5931			eif-3.B	Y54E2A.11	41.1339
atn-1	W04D2.1	35.5747			lin-33	H32C10.2	41.1317
C27A7.5	C27A7.5	35.5626			F44E7.4	F44E7.4	41.1016
elo-3	D2024.3	35.5595			vps-25	W02A11.2	41.0852
cdk-1	T05G5.3	35.5498			F37A4.1	F37A4.1	41.0692
nep-11	F18A12.8	35.5368			pph-1	C05A2.1	41.0553
ifb-2	F10C1.7	35.5291			deb-1	ZC477.9	41.0483
C05C8.1	C05C8.1	35.4986			cebp-1	D1005.3	41.0428
F57C2.4	F57C2.4	35.498			Y87G2A.2	Y87G2A.2	41.0007
C53B7.3	C53B7.3	35.4792			Y54E10BR.4	Y54E10BR.4	40.9721
gop-3	C34E10.1	35.4648			ttr-34	F09A5.9	40.9626
C07A12.7	C07A12.7	35.461			smr-1	Y71D11A.2	40.9509
ppk-2	Y48G9A.8	35.454			F42A10.9	F42A10.9	40.941
sur-5	K03A1.5	35.4152			mccc-1	F32B6.2	40.929
Y44A6C.1	Y44A6C.1	35.386			djr-1.1	B0432.2	40.9195
cdr-4	K01D12.11	35.3752			chat-1	R08C7.2	40.8628
lat-1	B0457.1	35.3651			sac-1	F30A10.6	40.8479
M01B12.4	M01B12.4	35.341			farl-11	F10E7.8	40.8363
F09G2.2	F09G2.2	35.2611			C02B10.3	C02B10.3	40.823
fasn-1	F32H2.5	35.2476			dnj-21	T19B4.4	40.817
tsp-6	C14A11.1	35.2458			glt-1	C12D12.2	40.8009
Y18D10A.11	Y18D10A.11	35.227			F26G1.2	F26G1.2	40.7855
T26H5.14	T26H5.14	35.2146			W06H8.6	W06H8.6	40.7771
Y69E1A.5	Y69E1A.5	35.2135			C35D10.6	C35D10.6	40.7377
F10E9.3	F10E9.3	35.1719			copa-1	Y71F9AL.17	40.7279
emc-6	F33D4.7	35.158			cdk-1	T05G5.3	40.7251
cdka-1	T23F11.3	35.1517			Y55B1AL.2	Y55B1AL.2	40.702
mbk-2	F49E11.1	35.1286			prp-19	T10F2.4	40.6834
pfk-1.1	Y71H10A.1	35.1091			mex-6	AH6.5	40.6756
tbca-1	Y39G10AR.20	35.0991			eif-3.C	T23D8.4	40.659
smr-1	Y71D11A.2	35.0634			dmd-6	F13G11.1	40.6454
dct-11	W06B11.3	35.0398			repo-1	F11A10.2	40.6337
mrps-25	Y55F3AM.1	35.0398			C12D8.1	C12D8.1	40.633
K12C11.1	K12C11.1	35.0155			pnc-1	Y38C1AA.3	40.6134
[truncated: 4,380 more rows]
