# Supplementary material for: RNAi-dependent expression of sperm genes in ADL chemosensory neurons is required for olfactory responses in Caenorhabditis elegans
Source: Front Mol Biosci. 2024 Jul 11;11:1396587. doi: 10.3389/fmolb.2024.1396587 (PMC11269235; doi:10.3389/fmolb.2024.1396587)
Supplement: Supplementary file 1 [file DataSheet2.zip › Ow et al_supplemental tables/Table S3.xlsx]

## Sheet: WTCON&PDphe (rpkm >10) v.CeNGEN
Table S3: WT CON and PDphe genes in this study (rpkm >10) present in CeNGEN ADL transcriptome
WT CON genes (rpkm >10 present in CeNGEN ADL (3652)					WT PDphe genes (rpkm >10) present in CeNGEN ADL (4129)
Gene Name	Sequence Name				Gene Name	Sequence Name
aagr-3	F40F9.6				aagr-3	F40F9.6
aak-1	PAR2.3				aak-1	PAR2.3
aak-2	T01C8.1				aak-2	T01C8.1
aakb-1	F55F3.1				aakb-1	F55F3.1
aakb-2	Y47D3A.15				aakb-2	Y47D3A.15
aakg-1	Y111B2A.8				aakg-1	Y111B2A.8
aap-1	Y110A7A.10				aap-1	Y110A7A.10
aars-2	F28H1.3				aars-2	F28H1.3
aat-1	F27C8.1				aat-3	F52H2.2
abce-1	Y39E4B.1				abce-1	Y39E4B.1
abcf-1	F18E2.2				abcf-1	F18E2.2
abcf-2	T27E9.7				abcf-2	T27E9.7
abcf-3	F42A10.1				abcf-3	F42A10.1
abts-1	F52B5.1				abts-1	F52B5.1
abts-3	F57F10.1				abts-3	F57F10.1
abu-14	ZK1067.7				acbp-1	C44E4.6
acbp-1	C44E4.6				acbp-3	F47B10.7
acbp-3	F47B10.7				acbp-5	T12D8.3
acbp-5	T12D8.3				acdh-10	T08G2.3
acdh-10	T08G2.3				acdh-11	Y45F3A.3
acdh-11	Y45F3A.3				acdh-3	K06A5.6
acdh-3	K06A5.6				acdh-7	T25G12.5
acdh-7	T25G12.5				acdh-9	F28A10.6
acdh-9	F28A10.6				acin-1	C43E11.1
acin-1	C43E11.1				acl-1	F59F4.4
acl-1	F59F4.4				acl-12	C01C10.3
acl-12	C01C10.3				acl-14	K07B1.5
acl-14	K07B1.5				acl-8	T05H4.1
acl-8	T05H4.1				acl-9	ZK40.1
acl-9	ZK40.1				aco-1	ZK455.1
aco-1	ZK455.1				aco-2	F54H12.1
aco-2	F54H12.1				acs-11	F41C3.3
acs-11	F41C3.3				acs-13	Y65B4BL.5
acs-13	Y65B4BL.5				acs-19	C36A4.9
acs-19	C36A4.9				acs-4	F37C12.7
acs-4	F37C12.7				act-1	T04C12.6
act-1	T04C12.6				act-2	T04C12.5
act-2	T04C12.5				act-3	T04C12.4
act-3	T04C12.4				act-4	M03F4.2
act-4	M03F4.2				adbp-1	VW02B12L.4
adbp-1	VW02B12L.4				adh-5	H24K24.3
adh-5	H24K24.3				adr-1	H15N14.1
adr-1	H15N14.1				adr-2	T20H4.4
adr-2	T20H4.4				ads-1	Y50D7A.7
ads-1	Y50D7A.7				adsl-1	R06C7.5
adsl-1	R06C7.5				adss-1	C37H5.6
adss-1	C37H5.6				aex-5	F32A7.6
aex-5	F32A7.6				aex-6	Y87G2A.4
aex-6	Y87G2A.4				agl-1	R06A4.8
ags-3	F32A6.4				ags-3	F32A6.4
agt-1	Y62E10A.5				agt-1	Y62E10A.5
aha-1	C25A1.11				agt-2	F09E5.13
ahcy-1	K02F2.2				aha-1	C25A1.11
aho-3	K04G2.2				ahcy-1	K02F2.2
ahsa-1	C01G10.8				aho-3	K04G2.2
ain-1	C06G1.4				ahsa-1	C01G10.8
ain-2	B0041.2				ain-1	C06G1.4
aip-1	F58E10.4				ain-2	B0041.2
aipl-1	K08F9.2				aip-1	F58E10.4
air-2	B0207.4				aipl-1	K08F9.2
aka-1	D1022.7				air-2	B0207.4
akap-1	C56G2.1				aka-1	D1022.7
akir-1	E01A2.6				akap-1	C56G2.1
akt-1	C12D8.10				akir-1	E01A2.6
akt-2	F28H6.1				akt-1	C12D8.10
aldo-1	T05D4.1				akt-2	F28H6.1
alg-2	T07D3.7				aldo-1	T05D4.1
algn-12	ZC513.5				alg-2	T07D3.7
algn-3	K09E4.2				algn-12	ZC513.5
algn-9	C14A4.3				algn-9	C14A4.3
alh-11	F42G9.5				alh-11	F42G9.5
alh-3	F36H1.6				alh-3	F36H1.6
alh-4	T05H4.13				alh-4	T05H4.13
alh-6	F56D12.1				alh-6	F56D12.1
alh-7	F45H10.1				alh-7	F45H10.1
alh-8	F13D12.4				alh-8	F13D12.4
alh-9	F01F1.6				alh-9	F01F1.6
alkb-1	Y51H7C.5				alkb-1	Y51H7C.5
allo-1	R102.5				alkb-8	C14B1.10
alx-1	R10E12.1				allo-1	R102.5
aly-1	C01F6.5				alx-1	R10E12.1
aly-2	F23B2.6				aly-1	C01F6.5
aly-3	M18.7				aly-2	F23B2.6
ama-1	F36A4.7				aly-3	M18.7
aman-2	F58H1.1				ama-1	F36A4.7
ampd-1	C34F11.3				aman-2	F58H1.1
amph-1	F58G6.1				ampd-1	C34F11.3
anat-1	C17H12.13				amph-1	F58G6.1
ani-1	Y49E10.19				anat-1	C17H12.13
ant-1.1	T27E9.1				ani-1	Y49E10.19
aos-1	C08B6.9				ant-1.1	T27E9.1
apa-2	T20B5.1				aos-1	C08B6.9
apb-1	Y71H2B.10				apa-2	T20B5.1
apb-3	R11A5.1				apb-1	Y71H2B.10
apc-11	F35G12.9				apb-3	R11A5.1
apd-3	W09G10.4				apc-11	F35G12.9
apg-1	Y105E8A.9				apd-3	W09G10.4
aph-1	VF36H2L.1				apg-1	Y105E8A.9
apl-1	C42D8.8				aph-1	VF36H2L.1
apm-1	F55A12.7				aph-2	ZC434.6
apn-1	T05H10.2				apl-1	C42D8.8
app-1	W03G9.4				apm-1	F55A12.7
aps-1	F29G9.3				apn-1	T05H10.2
aps-2	F02E8.3				app-1	W03G9.4
aps-3	Y48G8AL.14				aps-1	F29G9.3
apy-1	F08C6.6				aps-2	F02E8.3
aqp-10	ZK1321.3				aps-3	Y48G8AL.14
aqp-11	ZK525.2				apy-1	F08C6.6
aqp-7	M02F4.8				aqp-10	ZK1321.3
arc-1	ZK1320.6				aqp-11	ZK525.2
ard-1	F01G4.2				aqp-7	M02F4.8
arf-1	B0336.2				arc-1	ZK1320.6
arf-5	F57H12.1				ard-1	F01G4.2
arf-6	Y116A8C.12				arf-1	B0336.2
ari-1.1	C27A12.8				arf-5	F57H12.1
ari-1.2	C27A12.7				arf-6	Y116A8C.12
ari-1.4	Y73F8A.34				ari-1.1	C27A12.8
ari-2	T12E12.1				ari-1.2	C27A12.7
arl-1	F54C9.10				ari-1.3	C27A12.6
arl-3	F19H8.3				ari-1.4	Y73F8A.34
arl-8	Y57G11C.13				ari-2	T12E12.1
arle-14	B0336.5				arl-1	F54C9.10
arp-1	Y53F4B.22				arl-3	F19H8.3
arp-11	C49H3.8				arl-5	ZK632.8
arp-6	C08B11.6				arl-8	Y57G11C.13
arr-1	F53H8.2				arle-14	B0336.5
arrd-4	ZK938.2				arp-1	Y53F4B.22
art-1	C15F1.6				arp-11	C49H3.8
arx-1	Y71F9AL.16				arp-6	C08B11.6
arx-2	K07C5.1				arr-1	F53H8.2
arx-3	Y79H2A.6				arrd-4	ZK938.2
arx-4	Y6D11A.2				art-1	C15F1.6
arx-6	C35D10.16				arx-1	Y71F9AL.16
arx-7	M01B12.3				arx-2	K07C5.1
asb-1	F35G12.10				arx-3	Y79H2A.6
asb-2	F02E8.1				arx-4	Y6D11A.2
ascc-1	C23H3.3				arx-6	C35D10.16
asd-1	R74.5				arx-7	M01B12.3
asg-2	C53B7.4				asb-1	F35G12.10
asna-1	ZK637.5				asb-2	F02E8.1
asns-2	M02D8.4				ascc-1	C23H3.3
atad-3	F54B3.3				asd-1	R74.5
atf-7	C07G2.2				asg-2	C53B7.4
atfs-1	ZC376.7				ash-2	Y17G7B.2
atg-13	D2007.5				asna-1	ZK637.5
atg-18	F41E6.13				asns-2	M02D8.4
atg-3	Y55F3AM.4				asps-1	B0024.10
atg-4.1	Y87G2A.3				atad-3	F54B3.3
atg-5	Y71G12B.12				atf-7	C07G2.2
atg-7	M7.5				atfs-1	ZC376.7
atgl-1	C05D11.7				atg-13	D2007.5
atgp-1	F26D10.9				atg-16.2	K06A1.5
ath-1	K04G2.5				atg-18	F41E6.13
atln-1	Y54G2A.2				atg-3	Y55F3AM.4
atn-1	W04D2.1				atg-4.1	Y87G2A.3
atp-1	H28O16.1				atg-5	Y71G12B.12
atp-2	C34E10.6				atg-7	M7.5
atp-3	F27C1.7				atgl-1	C05D11.7
atp-4	T05H4.12				atgp-1	F26D10.9
atp-5	C06H2.1				ath-1	K04G2.5
atp-6	MTCE.12				atln-1	Y54G2A.2
attf-2	F09G2.9				atn-1	W04D2.1
attf-4	C05D10.1				atp-1	H28O16.1
atx-2	D2045.1				atp-2	C34E10.6
atx-3	F28F8.6				atp-3	F27C1.7
ave-1	M01G5.6				atp-4	T05H4.12
B0001.2	B0001.2				atp-5	C06H2.1
B0001.3	B0001.3				atp-6	MTCE.12
B0001.4	B0001.4				attf-2	F09G2.9
B0024.13	B0024.13				attf-4	C05D10.1
B0025.4	B0025.4				atx-2	D2045.1
B0035.15	B0035.15				atx-3	F28F8.6
B0035.18	B0035.18				ave-1	M01G5.6
B0035.3	B0035.3				B0001.2	B0001.2
B0041.5	B0041.5				B0001.3	B0001.3
B0041.8	B0041.8				B0001.4	B0001.4
B0205.12	B0205.12				B0001.8	B0001.8
B0205.13	B0205.13				B0024.13	B0024.13
B0205.14	B0205.14				B0025.4	B0025.4
B0205.8	B0205.8				B0035.15	B0035.15
B0222.1	B0222.1				B0035.18	B0035.18
B0228.7	B0228.7				B0035.3	B0035.3
B0238.11	B0238.11				B0041.11	B0041.11
B0238.12	B0238.12				B0041.5	B0041.5
B0250.5	B0250.5				B0041.8	B0041.8
B0261.1	B0261.1				B0205.12	B0205.12
B0261.8	B0261.8				B0205.13	B0205.13
B0272.3	B0272.3				B0205.14	B0205.14
B0280.9	B0280.9				B0205.8	B0205.8
B0303.3	B0303.3				B0222.1	B0222.1
B0303.4	B0303.4				B0228.6	B0228.6
B0303.7	B0303.7				B0228.7	B0228.7
B0334.4	B0334.4				B0238.11	B0238.11
B0334.5	B0334.5				B0238.12	B0238.12
B0336.13	B0336.13				B0250.5	B0250.5
B0353.1	B0353.1				B0261.1	B0261.1
B0393.8	B0393.8				B0261.8	B0261.8
B0457.6	B0457.6				B0272.3	B0272.3
B0464.6	B0464.6				B0272.4	B0272.4
B0495.7	B0495.7				B0280.9	B0280.9
B0495.9	B0495.9				B0285.3	B0285.3
B0496.11	B0496.11				B0303.3	B0303.3
B0507.2	B0507.2				B0303.4	B0303.4
B0511.6	B0511.6				B0303.7	B0303.7
B0511.7	B0511.7				B0334.4	B0334.4
B0546.3	B0546.3				B0334.5	B0334.5
B0546.4	B0546.4				B0336.13	B0336.13
bag-1	F57B10.11				B0336.7	B0336.7
bath-38	F52H3.3				B0353.1	B0353.1
bath-40	Y105E8B.4				B0361.3	B0361.3
bath-41	F37A4.9				B0393.3	B0393.3
bath-42	C50C3.8				B0393.8	B0393.8
bath-44	C07D10.2				B0403.3	B0403.3
bbs-5	R01H10.6				B0457.6	B0457.6
bca-2	Y116A8C.28				B0464.6	B0464.6
bcat-1	K02A4.1				B0491.6	B0491.6
bcs-1	F54C9.6				B0495.7	B0495.7
bec-1	T19E7.3				B0495.9	B0495.9
bed-1	Y39B6A.12				B0496.11	B0496.11
bet-1	Y119C1B.8				B0507.2	B0507.2
bicd-1	C43G2.2				B0511.6	B0511.6
bir-1	T27F2.3				B0511.7	B0511.7
bli-4	K04F10.4				B0546.3	B0546.3
blos-1	T20G5.10				B0546.4	B0546.4
blos-2	Y73B6BL.30				bag-1	F57B10.11
bmy-1	F09E5.17				bath-38	F52H3.3
bre-1	C53B4.7				bath-40	Y105E8B.4
bre-3	B0464.4				bath-41	F37A4.9
brp-1	Y79H2A.1				bath-42	C50C3.8
btbd-10	R05F9.1				bath-44	C07D10.2
bud-13	R08D7.1				bbs-5	R01H10.6
byn-1	F57B9.5				bbs-8	T25F10.5
C01A2.4	C01A2.4				bca-2	Y116A8C.28
C01B10.11	C01B10.11				bcat-1	K02A4.1
C01B10.8	C01B10.8				bcs-1	F54C9.6
C01G12.7	C01G12.7				bec-1	T19E7.3
C01G5.25	C01G5.25				bed-1	Y39B6A.12
C01G5.7	C01G5.7				bet-1	Y119C1B.8
C01G6.4	C01G6.4				bicd-1	C43G2.2
C01G6.5	C01G6.5				bir-1	T27F2.3
C02B10.3	C02B10.3				bli-4	K04F10.4
C02B10.4	C02B10.4				blos-1	T20G5.10
C02F12.5	C02F12.5				blos-2	Y73B6BL.30
C02F5.3	C02F5.3				bmy-1	F09E5.17
C03F11.4	C03F11.4				brap-2	EEED8.16
C03H5.3	C03H5.3				bre-1	C53B4.7
C04E6.13	C04E6.13				bre-3	B0464.4
C04F5.8	C04F5.8				brp-1	Y79H2A.1
C04G6.4	C04G6.4				btbd-10	R05F9.1
C05C10.3	C05C10.3				bud-13	R08D7.1
C05C8.1	C05C8.1				byn-1	F57B9.5
C05D11.1	C05D11.1				C01A2.4	C01A2.4
C05D12.7	C05D12.7				C01B10.11	C01B10.11
C05E7.3	C05E7.3				C01B10.8	C01B10.8
C06A12.3	C06A12.3				C01B10.9	C01B10.9
C06A6.4	C06A6.4				C01G12.7	C01G12.7
C06A8.8	C06A8.8				C01G5.25	C01G5.25
C06B3.6	C06B3.6				C01G5.7	C01G5.7
C06E1.9	C06E1.9				C01G6.4	C01G6.4
C06E2.1	C06E2.1				C01G6.5	C01G6.5
C06G3.8	C06G3.8				C02B10.3	C02B10.3
C06H2.2	C06H2.2				C02B10.4	C02B10.4
C07A12.2	C07A12.2				C02F12.5	C02F12.5
C07A12.7	C07A12.7				C02F5.13	C02F5.13
C07B5.3	C07B5.3				C02F5.3	C02F5.3
C07D8.6	C07D8.6				C03F11.4	C03F11.4
C08B11.9	C08B11.9				C03H5.3	C03H5.3
C08B6.8	C08B6.8				C04E6.13	C04E6.13
C08F11.1	C08F11.1				C04F5.8	C04F5.8
C08F8.3	C08F8.3				C04G6.4	C04G6.4
C08F8.9	C08F8.9				C04H5.1	C04H5.1
C08G5.7	C08G5.7				C05C10.3	C05C10.3
C09B9.1	C09B9.1				C05C8.1	C05C8.1
C09E8.1	C09E8.1				C05C8.5	C05C8.5
C09E9.1	C09E9.1				C05D11.1	C05D11.1
C09G4.4	C09G4.4				C05D11.13	C05D11.13
C09G9.1	C09G9.1				C05D12.7	C05D12.7
C11D2.4	C11D2.4				C05E11.6	C05E11.6
C11D2.7	C11D2.7				C05E7.3	C05E7.3
C13F10.5	C13F10.5				C06A12.3	C06A12.3
C13F10.7	C13F10.7				C06A5.3	C06A5.3
C13G3.1	C13G3.1				C06A6.4	C06A6.4
C13G5.2	C13G5.2				C06B3.6	C06B3.6
C14A11.9	C14A11.9				C06E1.9	C06E1.9
C14B1.2	C14B1.2				C06G3.6	C06G3.6
C14B9.10	C14B9.10				C06G3.8	C06G3.8
C14B9.2	C14B9.2				C06H2.2	C06H2.2
C14C10.5	C14C10.5				C07A12.2	C07A12.2
C14H10.3	C14H10.3				C07A12.7	C07A12.7
C15C6.3	C15C6.3				C07A9.9	C07A9.9
C15C7.4	C15C7.4				C07B5.3	C07B5.3
C15C8.7	C15C8.7				C07D8.6	C07D8.6
C15H9.4	C15H9.4				C08B11.9	C08B11.9
C16A11.4	C16A11.4				C08B6.8	C08B6.8
C16A3.6	C16A3.6				C08F11.1	C08F11.1
C16C10.2	C16C10.2				C08F8.3	C08F8.3
C16C10.4	C16C10.4				C08F8.9	C08F8.9
C16C10.8	C16C10.8				C08G5.7	C08G5.7
C16C2.4	C16C2.4				C09B9.1	C09B9.1
C17E4.10	C17E4.10				C09D4.4	C09D4.4
C17E4.6	C17E4.6				C09E8.1	C09E8.1
C17H11.6	C17H11.6				C09E9.1	C09E9.1
C17H12.10	C17H12.10				C09G1.4	C09G1.4
C18A11.1	C18A11.1				C09G4.4	C09G4.4
C18A3.3	C18A3.3				C09G9.1	C09G9.1
C18B12.4	C18B12.4				C11D2.4	C11D2.4
C18B2.4	C18B2.4				C11D2.7	C11D2.7
C18D11.3	C18D11.3				C13C4.4	C13C4.4
C18E9.2	C18E9.2				C13F10.5	C13F10.5
C18E9.4	C18E9.4				C13F10.6	C13F10.6
C18F10.7	C18F10.7				C13F10.7	C13F10.7
C18H7.6	C18H7.6				C13G3.1	C13G3.1
C23G10.2	C23G10.2				C13G5.2	C13G5.2
C23H5.8	C23H5.8				C14A11.5	C14A11.5
C24A3.2	C24A3.2				C14A11.9	C14A11.9
C24D10.4	C24D10.4				C14B1.2	C14B1.2
C24G6.8	C24G6.8				C14B1.3	C14B1.3
C24H11.5	C24H11.5				C14B1.8	C14B1.8
C24H12.4	C24H12.4				C14B9.10	C14B9.10
C25A1.1	C25A1.1				C14B9.2	C14B9.2
C25A1.16	C25A1.16				C14C10.5	C14C10.5
C25D7.10	C25D7.10				C14H10.3	C14H10.3
C25E10.7	C25E10.7				C15C6.3	C15C6.3
C25E10.8	C25E10.8				C15C7.4	C15C7.4
C25F6.1	C25F6.1				C15C8.7	C15C8.7
C25G4.2	C25G4.2				C15H9.4	C15H9.4
C25H3.14	C25H3.14				C16A11.2	C16A11.2
C25H3.17	C25H3.17				C16A11.4	C16A11.4
C25H3.7	C25H3.7				C16A3.6	C16A3.6
C25H3.9	C25H3.9				C16C10.2	C16C10.2
C26B2.7	C26B2.7				C16C10.4	C16C10.4
C26F1.3	C26F1.3				C16C10.8	C16C10.8
C27A7.5	C27A7.5				C16C2.4	C16C2.4
C27A7.8	C27A7.8				C16D9.6	C16D9.6
C27B7.2	C27B7.2				C16H3.3	C16H3.3
C27B7.5	C27B7.5				C17E4.10	C17E4.10
C27C12.4	C27C12.4				C17E4.6	C17E4.6
C27D8.4	C27D8.4				C17H11.6	C17H11.6
C27F2.10	C27F2.10				C17H12.2	C17H12.2
C27F2.4	C27F2.4				C18A11.1	C18A11.1
C27F2.9	C27F2.9				C18A3.3	C18A3.3
C27H6.8	C27H6.8				C18B12.4	C18B12.4
C28C12.12	C28C12.12				C18B2.4	C18B2.4
C28H8.3	C28H8.3				C18D11.3	C18D11.3
C29E4.12	C29E4.12				C18E3.9	C18E3.9
C29F4.3	C29F4.3				C18E9.2	C18E9.2
C29H12.2	C29H12.2				C18E9.4	C18E9.4
C29H12.6	C29H12.6				C18F10.7	C18F10.7
C30B5.2	C30B5.2				C18H7.6	C18H7.6
C30F12.5	C30F12.5				C23G10.2	C23G10.2
C30G7.2	C30G7.2				C23H3.5	C23H3.5
C30H6.12	C30H6.12				C23H5.8	C23H5.8
C30H6.8	C30H6.8				C24A3.2	C24A3.2
C31C9.7	C31C9.7				C24A8.6	C24A8.6
C31H5.4	C31H5.4				C24D10.4	C24D10.4
C32D5.11	C32D5.11				C24G6.8	C24G6.8
C32D5.7	C32D5.7				C24H11.5	C24H11.5
C32D5.8	C32D5.8				C24H12.4	C24H12.4
C32E8.9	C32E8.9				C25A1.1	C25A1.1
C32F10.8	C32F10.8				C25A1.16	C25A1.16
C33A11.2	C33A11.2				C25D7.10	C25D7.10
C33A12.1	C33A12.1				C25E10.7	C25E10.7
C33A12.3	C33A12.3				C25E10.8	C25E10.8
C33A12.4	C33A12.4				C25F6.1	C25F6.1
C33B4.4	C33B4.4				C25G4.2	C25G4.2
C33D9.3	C33D9.3				C25G4.3	C25G4.3
C34B2.8	C34B2.8				C25H3.14	C25H3.14
C34B4.2	C34B4.2				C25H3.17	C25H3.17
C34C12.8	C34C12.8				C25H3.3	C25H3.3
C34D10.1	C34D10.1				C25H3.7	C25H3.7
C34D4.4	C34D4.4				C25H3.9	C25H3.9
C34E10.10	C34E10.10				C26B2.7	C26B2.7
C34F6.5	C34F6.5				C26E6.12	C26E6.12
C35A5.8	C35A5.8				C26F1.3	C26F1.3
C35B1.2	C35B1.2				C27A7.5	C27A7.5
C35B1.5	C35B1.5				C27A7.8	C27A7.8
C35C5.10	C35C5.10				C27B7.2	C27B7.2
C35C5.9	C35C5.9				C27B7.5	C27B7.5
C35D10.1	C35D10.1				C27D8.4	C27D8.4
C35D10.10	C35D10.10				C27F2.10	C27F2.10
C35D10.17	C35D10.17				C27F2.4	C27F2.4
C35D10.5	C35D10.5				C27F2.9	C27F2.9
C35D10.6	C35D10.6				C27H6.8	C27H6.8
C35E7.11	C35E7.11				C27H6.9	C27H6.9
C35E7.2	C35E7.2				C28C12.12	C28C12.12
C36A4.4	C36A4.4				C28H8.3	C28H8.3
C36B1.14	C36B1.14				C29E4.12	C29E4.12
C36B7.6	C36B7.6				C29E4.13	C29E4.13
C36E6.2	C36E6.2				C29F4.3	C29F4.3
C37A2.7	C37A2.7				C29H12.2	C29H12.2
C37A2.8	C37A2.8				C29H12.6	C29H12.6
C37C3.2	C37C3.2				C30B5.2	C30B5.2
C37C3.9	C37C3.9				C30G7.2	C30G7.2
C37H5.13	C37H5.13				C30H6.8	C30H6.8
C37H5.5	C37H5.5				C31C9.7	C31C9.7
C39D10.2	C39D10.2				C31H5.4	C31H5.4
C42C1.12	C42C1.12				C32D5.10	C32D5.10
C43E11.12	C43E11.12				C32D5.11	C32D5.11
C44B11.6	C44B11.6				C32D5.7	C32D5.7
C44B7.7	C44B7.7				C32D5.8	C32D5.8
C44C1.1	C44C1.1				C32E8.9	C32E8.9
C46C11.3	C46C11.3				C32F10.8	C32F10.8
C46C2.2	C46C2.2				C33A11.2	C33A11.2
C46F11.5	C46F11.5				C33A12.1	C33A12.1
C46F11.6	C46F11.6				C33A12.3	C33A12.3
C47B2.2	C47B2.2				C33A12.4	C33A12.4
C47B2.9	C47B2.9				C33B4.4	C33B4.4
C47D12.2	C47D12.2				C33D9.3	C33D9.3
C47E12.2	C47E12.2				C34B2.8	C34B2.8
C47E12.3	C47E12.3				C34B4.2	C34B4.2
C47E8.4	C47E8.4				C34C12.8	C34C12.8
C47G2.3	C47G2.3				C34D10.1	C34D10.1
C47G2.4	C47G2.4				C34D4.4	C34D4.4
C48B6.10	C48B6.10				C34E10.10	C34E10.10
C48B6.2	C48B6.2				C34F6.5	C34F6.5
C48B6.3	C48B6.3				C35A5.8	C35A5.8
C48E7.1	C48E7.1				C35B1.2	C35B1.2
C49C3.6	C49C3.6				C35B1.5	C35B1.5
C49G7.10	C49G7.10				C35C5.10	C35C5.10
C49G7.12	C49G7.12				C35C5.9	C35C5.9
C49H3.3	C49H3.3				C35D10.1	C35D10.1
C49H3.6	C49H3.6				C35D10.10	C35D10.10
C50D2.7	C50D2.7				C35D10.17	C35D10.17
C50D2.9	C50D2.9				C35D10.5	C35D10.5
C50F4.16	C50F4.16				C35D10.6	C35D10.6
C50F4.6	C50F4.6				C35D10.7	C35D10.7
C52B11.5	C52B11.5				C35E7.11	C35E7.11
C52B9.4	C52B9.4				C35E7.2	C35E7.2
C53D6.4	C53D6.4				C36A4.4	C36A4.4
C54C6.6	C54C6.6				C36B1.14	C36B1.14
C54D2.2	C54D2.2				C36B7.6	C36B7.6
C54E10.6	C54E10.6				C36E6.2	C36E6.2
C54G4.7	C54G4.7				C37A2.7	C37A2.7
C55A6.10	C55A6.10				C37A2.8	C37A2.8
C56A3.4	C56A3.4				C37C3.2	C37C3.2
C56A3.5	C56A3.5				C37C3.9	C37C3.9
C56C10.7	C56C10.7				C37H5.13	C37H5.13
C56G7.3	C56G7.3				C37H5.5	C37H5.5
cab-1	C23H4.1				C39D10.2	C39D10.2
cacn-1	W03H9.4				C42C1.12	C42C1.12
cah-3	K05G3.3				C42C1.13	C42C1.13
cah-4	R01E6.3				C43E11.12	C43E11.12
cah-6	T28F2.3				C44B11.6	C44B11.6
cal-4	T07G12.1				C44B7.7	C44B7.7
calu-2	F08B6.3				C44C1.1	C44C1.1
cam-1	C01G6.8				C44E4.5	C44E4.5
camt-1	T05C1.4				C45B2.6	C45B2.6
cand-1	Y102A5A.1				C45G9.2	C45G9.2
cap-1	D2024.6				C46C11.3	C46C11.3
cap-2	M106.5				C46C2.2	C46C2.2
car-1	Y18D10A.17				C46F11.5	C46F11.5
cars-1	Y23H5A.7				C46F11.6	C46F11.6
cas-2	C18E3.6				C47B2.2	C47B2.2
casc-3	W08E3.2				C47B2.9	C47B2.9
cash-1	K07C5.8				C47D12.2	C47D12.2
casy-1	B0034.3				C47E12.2	C47E12.2
catp-6	W08D2.5				C47E12.3	C47E12.3
catp-8	C10C6.6				C47E8.3	C47E8.3
cbp-1	R10E11.1				C47E8.4	C47E8.4
ccb-1	T28F2.5				C47G2.3	C47G2.3
ccct-1	Y37H9A.3				C47G2.4	C47G2.4
ccdc-12	Y69A2AR.21				C48B6.10	C48B6.10
ccdc-47	ZK1058.4				C48B6.2	C48B6.2
ccdc-55	C16C10.6				C48B6.3	C48B6.3
ccep-97	R02F11.4				C48E7.1	C48E7.1
ccf-1	Y56A3A.20				C49C3.6	C49C3.6
cchl-1	T06D8.6				C49C3.7	C49C3.7
ccm-3	C14A4.11				C49G7.10	C49G7.10
ccnk-1	F43D2.1				C49H3.3	C49H3.3
ccr-4	ZC518.3				C49H3.4	C49H3.4
cct-1	T05C12.7				C49H3.6	C49H3.6
cct-2	T21B10.7				C50B6.3	C50B6.3
cct-3	F54A3.3				C50D2.7	C50D2.7
cct-4	K01C8.10				C50D2.9	C50D2.9
cct-5	C07G2.3				C50F4.16	C50F4.16
cct-6	F01F1.8				C50F4.6	C50F4.6
cct-7	T10B5.5				C52B11.5	C52B11.5
cct-8	Y55F3AR.3				C52B9.4	C52B9.4
cdc-25.1	K06A5.7				C53D6.4	C53D6.4
cdc-26	B0511.9				C54C6.6	C54C6.6
cdc-37	W08F4.8				C54D2.2	C54D2.2
cdc-42	R07G3.1				C54E10.6	C54E10.6
cdc-48.1	C06A1.1				C54G4.7	C54G4.7
cdc-48.2	C41C4.8				C55A6.10	C55A6.10
cdc-73	F35F11.1				C56A3.4	C56A3.4
cdd-2	F49E8.4				C56A3.5	C56A3.5
cdgs-1	C33H5.18				C56C10.7	C56C10.7
cdk-1	T05G5.3				C56G7.3	C56G7.3
cdk-5	T27E9.3				cab-1	C23H4.1
cdk-7	Y39G10AL.3				cacn-1	W03H9.4
cdk-9	H25P06.2				cah-3	K05G3.3
cdka-1	T23F11.3				cah-4	R01E6.3
cdkr-3	Y113G7B.16				cah-6	T28F2.3
cdr-4	K01D12.11				cal-4	T07G12.1
cdr-6	K01D12.12				calu-2	F08B6.3
cebp-1	D1005.3				cam-1	C01G6.8
cebp-2	C48E7.11				camt-1	T05C1.4
cec-1	ZK1236.2				cand-1	Y102A5A.1
cec-10	ZK973.2				cap-1	D2024.6
cec-3	T09A5.8				cap-2	M106.5
cec-5	F32E10.6				car-1	Y18D10A.17
cec-7	Y37D8A.11				cars-1	Y23H5A.7
ced-1	Y47H9C.4				cas-2	C18E3.6
ced-10	C09G12.8				casc-3	W08E3.2
ced-12	Y106G6E.5				cash-1	K07C5.8
ced-2	Y41D4B.13				casy-1	B0034.3
ced-6	F56D2.7				catp-6	W08D2.5
ced-9	T07C4.8				catp-8	C10C6.6
cee-1	F26F4.1				cbp-1	R10E11.1
ceh-20	F31E3.1				ccb-1	T28F2.5
ceh-88	C49C3.5				ccct-1	Y37H9A.3
cept-2	Y49A3A.1				ccdc-12	Y69A2AR.21
cest-24	T28C12.4				ccdc-47	ZK1058.4
cest-26	F15A8.6				ccdc-55	C16C10.6
cest-32	C52A10.1				ccep-97	R02F11.4
cex-2	T09A5.1				ccf-1	Y56A3A.20
cey-1	F33A8.3				cchl-1	T06D8.6
cey-4	Y39A1C.3				ccm-3	C14A4.11
cfim-1	F43G9.5				ccnk-1	F43D2.1
cfim-2	D1046.1				ccpp-1	F56H1.5
cgh-1	C07H6.5				ccr-4	ZC518.3
cgp-1	Y38C9A.2				cct-1	T05C12.7
cgt-3	F59G1.1				cct-2	T21B10.7
chat-1	R08C7.2				cct-3	F54A3.3
chc-1	T20G5.1				cct-4	K01C8.10
chch-3	M176.3				cct-5	C07G2.3
chd-3	T14G8.1				cct-6	F01F1.8
chil-10	C44C1.2				cct-7	T10B5.5
chmp-7	T24B8.2				cct-8	Y55F3AR.3
chn-1	T09B4.10				ccz-1	F58G11.6
chp-1	Y110A7A.13				cdc-25.1	K06A5.7
chs-1	T25G3.2				cdc-26	B0511.9
ciao-1	Y18D10A.9				cdc-37	W08F4.8
ciao-2B	F45G2.10				cdc-42	R07G3.1
cic-1	H14E04.5				cdc-48.1	C06A1.1
cids-1	C02F5.4				cdc-48.2	C41C4.8
cif-1	K08F11.3				cdc-7	C34G6.5
cir-1	F55F8.4				cdc-73	F35F11.1
cit-1.2	F44B9.3				cdd-2	F49E8.4
cka-1	C28D4.2				cdgs-1	C33H5.18
cka-2	C52B9.1				cdk-1	T05G5.3
ckb-4	F22F7.5				cdk-12	B0285.1
ckk-1	C05H8.1				cdk-5	T27E9.3
clc-3	ZK563.4				cdk-7	Y39G10AL.3
clc-6	K10D6.2				cdk-8	F39H11.3
clec-1	F25B4.9				cdk-9	H25P06.2
clec-186	ZK896.7				cdka-1	T23F11.3
clec-63	F35C5.6				cdkr-3	Y113G7B.16
clh-5	C07H4.2				cdr-4	K01D12.11
clic-1	T05B11.3				cdr-6	K01D12.12
clip-1	M01A8.2				cebp-1	D1005.3
clk-1	ZC395.2				cebp-2	C48E7.11
clp-1	C06G4.2				cec-1	ZK1236.2
clp-4	Y39A3CL.5				cec-10	ZK973.2
clp-7	Y77E11A.11				cec-3	T09A5.8
clpf-1	F59A2.4				cec-5	F32E10.6
cls-2	R107.6				cec-7	Y37D8A.11
clu-1	F55H2.6				ced-1	Y47H9C.4
cmd-1	T21H3.3				ced-10	C09G12.8
cmk-1	K07A9.2				ced-12	Y106G6E.5
cnb-1	F55C10.1				ced-2	Y41D4B.13
cnc-10	VK10D6R.1				ced-6	F56D2.7
cnep-1	F45E12.1				ced-7	C48B4.4
cni-1	T09E8.3				ced-9	T07C4.8
cnt-1	Y17G7B.15				cee-1	F26F4.1
cnx-1	ZK632.6				ceh-20	F31E3.1
coa-1	Y38C1AA.14				ceh-38	F22D3.1
coa-3	F35D11.5				ceh-44	Y54F10AM.4
coa-4	T20D3.3				ceh-57	C07E3.5
coa-6	ZC434.7				ceh-88	C49C3.5
coa-7	ZK20.4				cel-1	C03D6.3
cogc-3	Y71F9AM.4				cept-2	Y49A3A.1
cogc-4	Y51H7C.6				cest-24	T28C12.4
cogc-5	C43E11.11				cest-26	F15A8.6
col-103	F56B3.1				cest-32	C52A10.1
col-110	F19C7.7				cex-2	T09A5.1
col-119	C53B4.5				cey-1	F33A8.3
col-125	C29F4.1				cey-4	Y39A1C.3
col-133	F52B11.4				cfim-1	F43G9.5
col-149	B0024.1				cfim-2	D1046.1
col-159	F57B1.3				cfp-1	F52B11.1
col-167	T10E10.2				cgh-1	C07H6.5
col-36	C27H5.5				cgp-1	Y38C9A.2
col-71	Y49F6B.10				cgt-3	F59G1.1
col-98	F14F7.1				chat-1	R08C7.2
comt-3	Y40B10A.2				chc-1	T20G5.1
copa-1	Y71F9AL.17				chch-3	M176.3
copb-1	Y25C1A.5				chd-1	H06O01.2
copb-2	F38E11.5				chd-3	T14G8.1
copd-1	C13B9.3				chd-7	T04D1.4
cope-1	F45G2.4				chdh-1	C34C6.4
copg-1	T14G10.5				chil-10	C44C1.2
copz-1	F59E10.3				chmp-7	T24B8.2
coq-1	C24A11.9				chn-1	T09B4.10
coq-2	F57B9.4				chp-1	Y110A7A.13
coq-3	Y57G11C.11				chs-1	T25G3.2
coq-4	T03F1.2				ciao-1	Y18D10A.9
coq-5	ZK652.9				ciao-2B	F45G2.10
coq-6	K07B1.2				cic-1	H14E04.5
coq-8	C35D10.4				cids-1	C02F5.4
cox-11	JC8.5				cids-2	F36A2.1
cox-15	T06D8.5				cif-1	K08F11.3
cox-17	F40G9.2				cil-1	C50C3.7
cox-18	Y55F3AR.1				cir-1	F55F8.4
cox-19	F45H11.5				cit-1.2	F44B9.3
cox-4	W09C5.8				cka-1	C28D4.2
cox-5A	Y37D8A.14				cka-2	C52B9.1
cox-5B	F26E4.9				ckb-2	B0285.9
cox-6A	F54D8.2				ckb-4	F22F7.5
cox-6B	Y71H2AM.5				ckk-1	C05H8.1
cox-6C	F29C4.2				cku-70	Y47D3A.4
cox-7C	F26E4.6				cku-80	R07E5.8
cpf-1	F28C6.3				clc-3	ZK563.4
cpf-2	F56A8.6				clc-6	K10D6.2
cpi-1	K08B4.6				clec-1	F25B4.9
cpi-2	R01B10.1				clec-10	C03H5.1
cpn-3	F28H1.2				clec-149	K02F3.5
cpna-5	B0495.10				clec-186	ZK896.7
cpr-9	F57F5.1				clec-63	F35C5.6
cps-6	C41D11.8				clh-5	C07H4.2
cpsf-3	Y67H2A.1				clic-1	T05B11.3
cpsf-4	F11A10.8				clip-1	M01A8.2
cpt-1	Y46G5A.17				clk-1	ZC395.2
cpt-2	R07H5.2				clp-1	C06G4.2
cpx-1	Y73E7A.4				clp-4	Y39A3CL.5
cra-1	R13F6.10				clp-7	Y77E11A.11
crh-1	Y41C4A.4				clpf-1	F59A2.4
crh-2	C27D6.4				cls-2	R107.6
cri-3	F59A2.3				clu-1	F55H2.6
crld-1	F09E8.2				cmd-1	T21H3.3
crls-1	F23H11.9				cmk-1	K07A9.2
crn-1	Y47G6A.8				cnb-1	F55C10.1
crn-3	C14A4.4				cnc-10	VK10D6R.1
crn-5	C14A4.5				cnep-1	F45E12.1
crp-1	Y32F6B.3				cni-1	T09E8.3
crt-1	Y38A10A.5				cnk-1	R01H10.8
crtc-1	Y20F4.2				cnt-1	Y17G7B.15
csk-1	Y48G1C.2				cnx-1	ZK632.6
csn-1	Y59A8A.1				coa-1	Y38C1AA.14
csn-2	B0025.2				coa-3	F35D11.5
csn-3	Y38C1AA.2				coa-4	T20D3.3
csn-4	Y55F3AM.15				coa-6	ZC434.7
csn-5	B0547.1				coa-7	ZK20.4
csn-6	Y67H2A.6				cogc-1	Y54E10A.2
csnk-1	Y106G6E.6				cogc-2	C06G3.10
csr-1	F20D12.1				cogc-3	Y71F9AM.4
cst-1	F14H12.4				cogc-4	Y51H7C.6
ctb-1	MTCE.21				cogc-5	C43E11.11
ctc-1	MTCE.26				cogc-6	K07C11.9
ctc-2	MTCE.31				cogc-8	R02D3.2
ctc-3	MTCE.23				col-103	F56B3.1
cTel55X.1	cTel55X.1				col-119	C53B4.5
cth-2	ZK1127.10				col-125	C29F4.1
ctn-1	Y23H5A.5				col-133	F52B11.4
ctnb-1	M01E11.2				col-159	F57B1.3
ctns-1	C41C4.7				col-167	T10E10.2
ctr-9	B0464.2				col-98	F14F7.1
cts-1	T20G5.2				comt-3	Y40B10A.2
ctsa-1.2	F13D12.6				copa-1	Y71F9AL.17
cua-1	Y76A2A.2				copb-1	Y25C1A.5
cuc-1	ZK652.11				copb-2	F38E11.5
cul-1	D2045.6				copd-1	C13B9.3
cul-2	ZK520.4				cope-1	F45G2.4
cul-3	Y108G3AL.1				copg-1	T14G10.5
cul-5	ZK856.1				copz-1	F59E10.3
cup-2	F25D7.1				coq-1	C24A11.9
cus-2	Y65B4A.1				coq-2	F57B9.4
cutc-1	ZK353.7				coq-3	Y57G11C.11
cutl-20	F54A5.2				coq-4	T03F1.2
cux-7	C07H6.8				coq-5	ZK652.9
cwf-19L1	F17A9.2				coq-6	K07B1.2
cwf-19L2	B0361.2				coq-8	C35D10.4
cyb-1	ZC168.4				cox-11	JC8.5
cyc-1	C54G4.8				cox-15	T06D8.5
cyc-2.1	E04A4.7				cox-17	F40G9.2
cyk-4	K08E3.6				cox-18	Y55F3AR.1
cyk-7	C08C3.4				cox-19	F45H11.5
cyl-1	C52E4.6				cox-4	W09C5.8
cyld-1	F40F12.5				cox-5A	Y37D8A.14
cyn-1	Y49A3A.5				cox-5B	F26E4.9
cyn-10	B0252.4				cox-6A	F54D8.2
cyn-11	T01B7.4				cox-6B	Y71H2AM.5
cyn-13	Y116A8C.34				cox-6C	F29C4.2
cyn-3	Y75B12B.5				cox-7C	F26E4.6
cyn-4	F59E10.2				cpf-1	F28C6.3
cyn-5	F31C3.1				cpf-2	F56A8.6
cyn-6	F42G9.2				cpi-1	K08B4.6
cyn-7	Y75B12B.2				cpi-2	R01B10.1
cyn-9	T27D1.1				cpn-3	F28H1.2
cyp-33C8	R08F11.3				cpna-5	B0495.10
cyp-36A1	C34B7.3				cpr-9	F57F5.1
cysl-1	C17G1.7				cps-6	C41D11.8
cytb-5.1	C31E10.7				cpsf-2	F09G2.4
cytb-5.2	W02D3.1				cpsf-3	Y67H2A.1
cyy-1	ZK353.1				cpsf-4	F11A10.8
D1014.4	D1014.4				cpt-1	Y46G5A.17
D1022.4	D1022.4				cpt-2	R07H5.2
D1037.1	D1037.1				cpx-1	Y73E7A.4
D1054.1	D1054.1				cra-1	R13F6.10
D1054.18	D1054.18				crh-1	Y41C4A.4
D1054.3	D1054.3				crh-2	C27D6.4
D1054.8	D1054.8				cri-3	F59A2.3
D2005.3	D2005.3				crld-1	F09E8.2
D2023.4	D2023.4				crls-1	F23H11.9
D2024.5	D2024.5				crn-1	Y47G6A.8
D2030.11	D2030.11				crn-3	C14A4.4
D2030.2	D2030.2				crn-5	C14A4.5
D2030.3	D2030.3				crt-1	Y38A10A.5
D2030.4	D2030.4				crtc-1	Y20F4.2
D2089.3	D2089.3				csk-1	Y48G1C.2
D2096.7	D2096.7				csn-1	Y59A8A.1
dab-1	M110.5				csn-2	B0025.2
daf-12	F11A1.3				csn-3	Y38C1AA.2
daf-14	F01G10.8				csn-4	Y55F3AM.15
daf-16	R13H8.1				csn-5	B0547.1
daf-18	T07A9.6				csn-6	Y67H2A.6
daf-22	Y57A10C.6				csnk-1	Y106G6E.6
daf-25	Y48G1A.3				csr-1	F20D12.1
daf-28	Y116F11B.1				cst-1	F14H12.4
daf-41	ZC395.10				ctb-1	MTCE.21
daf-5	W01G7.1				ctc-1	MTCE.26
daf-8	R05D11.1				ctc-2	MTCE.31
dagl-2	F42G9.6				ctc-3	MTCE.23
dao-5	C25A1.10				cTel55X.1	cTel55X.1
dap-3	C14A4.2				cth-2	ZK1127.10
dars-1	B0464.1				ctn-1	Y23H5A.5
DC2.5	DC2.5				ctnb-1	M01E11.2
dcap-1	Y55F3AM.12				ctns-1	C41C4.7
dcn-1	H38K22.2				ctr-9	B0464.2
dcp-66	C26C6.5				cts-1	T20G5.2
dcs-1	Y113G7A.9				ctsa-1.2	F13D12.6
dct-1	C14F5.1				cua-1	Y76A2A.2
ddb-1	M18.5				cuc-1	ZK652.11
ddl-3	Y54G11A.8				cul-1	D2045.6
ddo-2	F18E3.7				cul-2	ZK520.4
ddp-1	Y39A3CR.4				cul-3	Y108G3AL.1
ddx-15	F56D2.6				cul-4	F45E12.3
ddx-17	F58E10.3				cul-5	ZK856.1
ddx-19	T07D4.4				cup-2	F25D7.1
ddx-23	F01F1.7				cus-2	Y65B4A.1
ddx-46	F53H1.1				cutc-1	ZK353.7
ddx-52	R05D11.4				cux-7	C07H6.8
dep-1	F44G4.8				cwf-19L1	F17A9.2
der-2	R151.6				cwf-19L2	B0361.2
dgk-1	C09E10.2				cyb-1	ZC168.4
dgk-2	F46H6.2				cyc-1	C54G4.8
dgk-4	F42A9.1				cyc-2.1	E04A4.7
dgn-1	T21B6.1				cyk-3	ZK328.1
dgtr-1	W01A11.2				cyk-4	K08E3.6
DH11.5	DH11.5				cyk-7	C08C3.4
dhfr-1	C36B1.7				cyl-1	C52E4.6
dhgd-1	F54D5.12				cyld-1	F40F12.5
dhhc-14	D2021.2				cyn-1	Y49A3A.5
dhhc-2	Y47H9C.2				cyn-10	B0252.4
dhhc-3	F33D11.12				cyn-11	T01B7.4
dhhc-4	ZK757.4				cyn-13	Y116A8C.34
dhhc-6	M18.8				cyn-15	Y87G2A.6
dhhc-7	C17D12.1				cyn-16	Y17G7B.9
dhod-1	W02D3.2				cyn-3	Y75B12B.5
dhs-1	C01G8.3				cyn-4	F59E10.2
dhs-18	C45B11.3				cyn-5	F31C3.1
dhs-21	R11D1.11				cyn-6	F42G9.2
dhs-22	C15H11.4				cyn-7	Y75B12B.2
dhs-24	Y60A3A.10				cyn-9	T27D1.1
dhs-30	T25G12.7				cyp-29A2	T19B10.1
dhs-6	C17G10.8				cyp-33C8	R08F11.3
dhs-9	Y32H12A.3				cyp-33C9	C50H11.15
dib-1	Y54G2A.75				cyp-34A8	B0213.14
did-2	F23C8.6				cyp-36A1	C34B7.3
dif-1	F49E8.5				cysl-1	C17G1.7
din-1	F07A11.6				cytb-5.1	C31E10.7
djr-1.1	B0432.2				cytb-5.2	W02D3.1
dkc-1	K01G5.5				cyy-1	ZK353.1
dkf-2	T25E12.4				D1007.4	D1007.4
dlat-1	F23B12.5				D1007.8	D1007.8
dlc-1	T26A5.9				D1014.4	D1014.4
dld-1	LLC1.3				D1022.4	D1022.4
dli-1	C39E9.14				D1025.10	D1025.10
dlk-1	F33E2.2				D1037.1	D1037.1
dlst-1	W02F12.5				D1054.1	D1054.1
dmd-6	F13G11.1				D1054.3	D1054.3
dmd-7	K08B12.2				D1054.8	D1054.8
dmd-9	Y67D8A.3				D1069.3	D1069.3
dnbp-1	Y37A1B.17				D2005.3	D2005.3
dnc-1	ZK593.5				D2023.4	D2023.4
dnc-2	C28H8.12				D2024.5	D2024.5
dnc-3	W10G11.20				D2030.11	D2030.11
dnc-5	Y71F9AL.14				D2030.2	D2030.2
dnc-6	Y54E10A.5				D2030.3	D2030.3
dnj-1	B0035.14				D2030.4	D2030.4
dnj-10	F22B7.5				D2030.7	D2030.7
dnj-11	F38A5.13				D2063.1	D2063.1
dnj-12	F39B2.10				D2089.3	D2089.3
dnj-13	F54D5.8				D2096.7	D2096.7
dnj-14	K02G10.8				dab-1	M110.5
dnj-15	K08D10.2				daf-12	F11A1.3
dnj-16	R74.4				daf-14	F01G10.8
dnj-17	T03F6.2				daf-15	C10C5.6
dnj-18	T04A8.9				daf-16	R13H8.1
dnj-19	T05C3.5				daf-18	T07A9.6
dnj-20	T15H9.7				daf-22	Y57A10C.6
dnj-21	T19B4.4				daf-25	Y48G1A.3
dnj-23	T24H10.3				daf-28	Y116F11B.1
dnj-25	W07A8.3				daf-3	F25E2.5
dnj-29	Y63D3A.6				daf-4	C05D2.1
dnj-30	Y71F9B.16				daf-41	ZC395.10
dnj-7	C55B6.2				daf-5	W01G7.1
dnj-9	F11G11.7				daf-8	R05D11.1
dnpp-1	F01F1.9				dagl-2	F42G9.6
dod-6	T20G5.7				dao-5	C25A1.10
dohh-1	C14A4.1				dap-3	C14A4.2
dot-1.1	Y39G10AR.18				dars-1	B0464.1
dpf-3	K02F2.1				dbr-1	C55B7.8
dpf-4	F01F1.5				DC2.5	DC2.5
dpf-5	R11E3.8				dcap-1	Y55F3AM.12
dpff-1	C28H8.9				dcap-2	F52G2.1
dph-1	C14B1.5				dcn-1	H38K22.2
dph-3	K01H12.1				dcp-66	C26C6.5
dph-5	B0491.7				dcs-1	Y113G7A.9
dpm-1	Y66H1A.2				dct-1	C14F5.1
dpm-3	F28D1.11				ddb-1	M18.5
dpsm-1	W02D9.10				ddl-3	Y54G11A.8
dpt-1	F02E9.9				ddo-2	F18E3.7
dpy-11	F46E10.9				ddp-1	Y39A3CR.4
dpy-23	R160.1				ddx-15	F56D2.6
dpy-30	ZK863.6				ddx-17	F58E10.3
drap-1	F40F9.7				ddx-19	T07D4.4
dre-1	K04A8.6				ddx-23	F01F1.7
drn-1	C54A12.4				ddx-46	F53H1.1
dro-1	F53A2.5				ddx-52	R05D11.4
drp-1	T12E12.4				dep-1	F44G4.8
drr-2	T12D8.2				der-2	R151.6
dsbn-1	Y106G6A.5				dgk-1	C09E10.2
dss-1	Y119D3B.15				dgk-2	F46H6.2
DY3.8	DY3.8				dgk-4	F42A9.1
dyci-1	C17H12.1				dgn-1	T21B6.1
dyf-3	C04C3.5				dgtr-1	W01A11.2
dylt-1	F13G3.4				DH11.5	DH11.5
dyn-1	C02C6.1				dhc-1	T21E12.4
E01A2.1	E01A2.1				dhfr-1	C36B1.7
E01G4.3	E01G4.3				dhgd-1	F54D5.12
E02A10.3	E02A10.3				dhhc-2	Y47H9C.2
E02A10.4	E02A10.4				dhhc-3	F33D11.12
E02D9.1	E02D9.1				dhhc-4	ZK757.4
E02H1.1	E02H1.1				dhhc-6	M18.8
E02H1.5	E02H1.5				dhhc-7	C17D12.1
E02H1.6	E02H1.6				dhod-1	W02D3.2
E03H4.8	E03H4.8				dhs-1	C01G8.3
eaf-1	D1007.16				dhs-18	C45B11.3
eak-7	K08E7.1				dhs-21	R11D1.11
eas-1	F41C3.4				dhs-22	C15H11.4
eat-16	C16C2.2				dhs-24	Y60A3A.10
eat-17	T24D11.1				dhs-30	T25G12.7
eat-3	D2013.5				dhs-6	C17G10.8
eat-6	B0365.3				dhs-9	Y32H12A.3
ebp-1	Y59A8B.7				dib-1	Y54G2A.75
ebp-2	VW02B12L.3				did-2	F23C8.6
ech-2	F38H4.8				dif-1	F49E8.5
ech-4	R06F6.9				din-1	F07A11.6
ech-6	T05G5.6				dip-2	F28B3.4
edc-4	Y44E3A.6				dis-3	C04G2.6
eea-1	T10G3.5				djr-1.1	B0432.2
EEED8.10	EEED8.10				dkc-1	K01G5.5
eef-1A.1	F31E3.5				dkf-2	T25E12.4
eef-1A.2	R03G5.1				dlat-1	F23B12.5
eef-1B.1	F54H12.6				dlc-1	T26A5.9
eef-1B.2	Y41E3.10				dld-1	LLC1.3
eef-1G	F17C11.9				dli-1	C39E9.14
eef-2	F25H5.4				dlk-1	F33E2.2
eel-1	Y67D8C.5				dlst-1	W02F12.5
efk-1	F42A10.4				dmd-5	F10C1.5
efr-3	C32D5.3				dmd-6	F13G11.1
eftu-2	ZK328.2				dmd-7	K08B12.2
egal-1	C10G6.1				dnbp-1	Y37A1B.17
EGAP5.1	EGAP5.1				dnc-1	ZK593.5
egl-21	F01D4.4				dnc-2	C28H8.12
egl-3	C51E3.7				dnc-3	W10G11.20
egl-30	M01D7.7				dnc-4	C26B2.1
egl-4	F55A8.2				dnc-5	Y71F9AL.14
egl-43	R53.3				dnc-6	Y54E10A.5
egl-44	F28B12.2				dnj-1	B0035.14
egl-45	C27D11.1				dnj-10	F22B7.5
egl-6	C46F4.1				dnj-11	F38A5.13
egl-8	B0348.4				dnj-12	F39B2.10
egl-9	F22E12.4				dnj-13	F54D5.8
egli-1	D2013.10				dnj-14	K02G10.8
egrh-1	C27C12.2				dnj-15	K08D10.2
ehbp-1	F25B3.1				dnj-16	R74.4
ehs-1	ZK1248.3				dnj-17	T03F6.2
eif-1	T27F7.3				dnj-18	T04A8.9
eif-1.A	H06H21.3				dnj-19	T05C3.5
eif-3.B	Y54E2A.11				dnj-20	T15H9.7
eif-3.C	T23D8.4				dnj-21	T19B4.4
eif-3.D	R08D7.3				dnj-23	T24H10.3
eif-3.E	B0511.10				dnj-25	W07A8.3
eif-3.F	D2013.7				dnj-29	Y63D3A.6
eif-3.G	F22B5.2				dnj-30	Y71F9B.16
eif-3.H	C41D11.2				dnj-7	C55B6.2
eif-3.I	Y74C10AR.1				dnj-8	C56C10.13
eif-3.J	Y40B1B.5				dnj-9	F11G11.7
eif-3.K	T16G1.11				dnpp-1	F01F1.9
ekl-1	F22D6.6				dod-18	C54G4.6
elb-1	Y41C4A.10				dod-6	T20G5.7
elo-1	F56H11.4				dohh-1	C14A4.1
elo-2	F11E6.5				dom-3	F54C1.2
elo-3	D2024.3				dot-1.1	Y39G10AR.18
elof-1	Y54G11A.11				dpf-3	K02F2.1
elpc-3	ZK863.3				dpf-4	F01F1.5
elpc-4	C26B2.6				dpf-5	R11E3.8
emb-5	T04A8.14				dpff-1	C28H8.9
emb-8	K10D2.6				dph-1	C14B1.5
emc-1	H17B01.4				dph-3	K01H12.1
emc-2	Y57G7A.10				dpm-1	Y66H1A.2
emc-3	Y62E10A.10				dpm-3	F28D1.11
emc-5	B0334.15				dpsm-1	W02D9.10
emc-6	F33D4.7				dpt-1	F02E9.9
eme-1	F56A6.4				dpy-11	F46E10.9
emg-1	Y39A1A.14				dpy-23	R160.1
emr-1	M01D7.6				dpy-30	ZK863.6
enol-1	T21B10.2				drap-1	F40F9.7
enpl-1	T05E11.3				dre-1	K04A8.6
ensa-1	K10C3.2				drn-1	C54A12.4
ent-2	K09A9.3				dro-1	F53A2.5
epc-1	Y111B2A.11				drp-1	T12E12.4
epg-4	F37C12.2				drr-2	T12D8.2
epg-6	Y39A1A.1				dsbn-1	Y106G6A.5
epg-8	Y106G6A.2				dss-1	Y119D3B.15
epg-9	Y69A2AR.7				DY3.8	DY3.8
epn-1	T04C10.2				dyci-1	C17H12.1
ept-1	F54D7.2				dyf-2	ZK520.3
ercc-1	F10G8.7				dyf-3	C04C3.5
erd-2.2	C28H8.4				dyf-6	F46F6.4
erfa-1	T05H4.6				dylt-1	F13G3.4
erfa-3	H19N07.1				dyn-1	C02C6.1
ergi-3	K09E9.2				E01A2.1	E01A2.1
ergo-1	R09A1.1				E01B7.2	E01B7.2
erh-1	T21C9.4				E01G4.3	E01G4.3
erh-2	F35G12.11				E02A10.3	E02A10.3
eri-12	B0001.6				E02A10.4	E02A10.4
ero-1	Y105E8B.8				E02D9.1	E02D9.1
ess-2	F42H10.7				E02H1.1	E02H1.1
ethe-1	C33A12.7				E02H1.5	E02H1.5
etr-1	T01D1.2				E02H1.6	E02H1.6
evl-20	F22B5.1				eaf-1	D1007.16
exc-7	F35H8.5				eak-7	K08E7.1
exo-3	R09B3.1				ears-2	T07A9.2
exoc-8	Y105E8B.2				eas-1	F41C3.4
exos-1	Y48A6B.5				eat-16	C16C2.2
exos-3	F59C6.4				eat-3	D2013.5
exos-8	F41G3.14				eat-6	B0365.3
exos-9	F37C12.13				ebp-1	Y59A8B.7
F01F1.2	F01F1.2				ebp-2	VW02B12L.3
F01G4.6	F01G4.6				ech-2	F38H4.8
F02A9.1	F02A9.1				ech-3	F43H9.1
F02E9.1	F02E9.1				ech-4	R06F6.9
F02E9.10	F02E9.10				ech-6	T05G5.6
F02E9.5	F02E9.5				edc-4	Y44E3A.6
F02E9.7	F02E9.7				eea-1	T10G3.5
F07C6.3	F07C6.3				EEED8.10	EEED8.10
F07C6.4	F07C6.4				eef-1A.1	F31E3.5
F07F6.4	F07F6.4				eef-1A.2	R03G5.1
F07F6.8	F07F6.8				eef-1B.1	F54H12.6
F08B6.1	F08B6.1				eef-1B.2	Y41E3.10
F08F1.4	F08F1.4				eef-1G	F17C11.9
F08F8.7	F08F8.7				eef-2	F25H5.4
F08F8.9	F08F8.9				eel-1	Y67D8C.5
F09C8.2	F09C8.2				efk-1	F42A10.4
F09E5.10	F09E5.10				efl-1	Y102A5C.18
F09E5.11	F09E5.11				efr-3	C32D5.3
F09E5.3	F09E5.3				eftu-2	ZK328.2
F09E5.7	F09E5.7				egal-1	C10G6.1
F09E5.8	F09E5.8				EGAP5.1	EGAP5.1
F09G2.2	F09G2.2				egl-10	F28C1.2
F09G8.7	F09G8.7				egl-21	F01D4.4
F10B5.2	F10B5.2				egl-27	C04A2.3
F10E7.2	F10E7.2				egl-3	C51E3.7
F10E7.5	F10E7.5				egl-30	M01D7.7
F10E7.9	F10E7.9				egl-4	F55A8.2
F10E9.1	F10E9.1				egl-43	R53.3
F10E9.11	F10E9.11				egl-44	F28B12.2
F10E9.12	F10E9.12				egl-45	C27D11.1
F10E9.3	F10E9.3				egl-6	C46F4.1
F10E9.4	F10E9.4				egl-8	B0348.4
F10G7.5	F10G7.5				egl-9	F22E12.4
F11A10.5	F11A10.5				egli-1	D2013.10
F11G11.5	F11G11.5				egrh-1	C27C12.2
F12F6.1	F12F6.1				ehbp-1	F25B3.1
F12F6.7	F12F6.7				ehs-1	ZK1248.3
F13B12.1	F13B12.1				eif-1	T27F7.3
F13C5.2	F13C5.2				eif-1.A	H06H21.3
F13D12.5	F13D12.5				eif-3.B	Y54E2A.11
F13E6.1	F13E6.1				eif-3.C	T23D8.4
F13E9.15	F13E9.15				eif-3.D	R08D7.3
F13G3.10	F13G3.10				eif-3.E	B0511.10
F13G3.6	F13G3.6				eif-3.F	D2013.7
F13G3.7	F13G3.7				eif-3.G	F22B5.2
F13H10.6	F13H10.6				eif-3.H	C41D11.2
F13H10.8	F13H10.8				eif-3.I	Y74C10AR.1
F13H10.9	F13H10.9				eif-3.J	Y40B1B.5
F14D7.12	F14D7.12				eif-3.K	T16G1.11
F14E5.2	F14E5.2				ekl-1	F22D6.6
F15A4.5	F15A4.5				ekl-4	Y105E8A.17
F15B9.10	F15B9.10				elb-1	Y41C4A.10
F15D3.6	F15D3.6				elo-1	F56H11.4
F15D4.2	F15D4.2				elo-2	F11E6.5
F16F9.1	F16F9.1				elo-3	D2024.3
F17A9.4	F17A9.4				elof-1	Y54G11A.11
F17C11.11	F17C11.11				elpc-3	ZK863.3
F17C11.2	F17C11.2				elpc-4	C26B2.6
F17C11.6	F17C11.6				emb-30	F54C8.3
F17H10.1	F17H10.1				emb-4	Y80D3A.2
F18A11.3	F18A11.3				emb-5	T04A8.14
F18C5.10	F18C5.10				emb-8	K10D2.6
F19B6.1	F19B6.1				emc-1	H17B01.4
F19C7.8	F19C7.8				emc-2	Y57G7A.10
F19G12.9	F19G12.9				emc-3	Y62E10A.10
F20D1.3	F20D1.3				emc-5	B0334.15
F20D12.12	F20D12.12				emc-6	F33D4.7
F20D6.8	F20D6.8				eme-1	F56A6.4
F20G2.6	F20G2.6				emg-1	Y39A1A.14
F20H11.1	F20H11.1				emr-1	M01D7.6
F21C10.11	F21C10.11				enol-1	T21B10.2
F21C10.3	F21C10.3				enpl-1	T05E11.3
F21D12.3	F21D12.3				ensa-1	K10C3.2
F21D5.6	F21D5.6				ent-2	K09A9.3
F21D5.7	F21D5.7				epc-1	Y111B2A.11
F21F3.6	F21F3.6				epg-3	Y37D8A.22
F21F3.7	F21F3.7				epg-4	F37C12.2
F22B5.10	F22B5.10				epg-6	Y39A1A.1
F22B5.4	F22B5.4				epg-8	Y106G6A.2
F22B7.1	F22B7.1				epg-9	Y69A2AR.7
F22B7.9	F22B7.9				epn-1	T04C10.2
F22D6.2	F22D6.2				ept-1	F54D7.2
F22D6.8	F22D6.8				ercc-1	F10G8.7
F22E5.13	F22E5.13				erd-2.2	C28H8.4
F22F7.7	F22F7.7				erfa-1	T05H4.6
F22G12.4	F22G12.4				erfa-3	H19N07.1
F22H10.6	F22H10.6				ergi-3	K09E9.2
F23A7.4	F23A7.4				ergo-1	R09A1.1
F23A7.8	F23A7.8				erh-1	T21C9.4
F23C8.5	F23C8.5				erh-2	F35G12.11
F23F1.5	F23F1.5				eri-12	B0001.6
F23H11.4	F23H11.4				eri-9	C26E6.7
F23H11.5	F23H11.5				ero-1	Y105E8B.8
F25B4.4	F25B4.4				ess-2	F42H10.7
F25B4.7	F25B4.7				ethe-1	C33A12.7
F25B5.3	F25B5.3				etr-1	T01D1.2
F25B5.6	F25B5.6				evl-18	F34D10.2
F25E5.8	F25E5.8				evl-20	F22B5.1
F25G6.8	F25G6.8				exc-7	F35H8.5
F25H2.4	F25H2.4				exo-3	R09B3.1
F25H2.6	F25H2.6				exoc-8	Y105E8B.2
F25H8.1	F25H8.1				exos-1	Y48A6B.5
F25H9.6	F25H9.6				exos-3	F59C6.4
F25H9.7	F25H9.7				exos-8	F41G3.14
F26A1.1	F26A1.1				exos-9	F37C12.13
F26A3.1	F26A3.1				exp-2	F12F3.1
F26A3.7	F26A3.7				F01D4.5	F01D4.5
F26D11.1	F26D11.1				F01F1.11	F01F1.11
F26F12.3	F26F12.3				F01F1.2	F01F1.2
F26F4.12	F26F4.12				F01G4.6	F01G4.6
F26F4.6	F26F4.6				F02A9.1	F02A9.1
F27C1.2	F27C1.2				F02E9.1	F02E9.1
F27C1.6	F27C1.6				F02E9.10	F02E9.10
F27D4.1	F27D4.1				F02E9.5	F02E9.5
F27D4.4	F27D4.4				F02E9.7	F02E9.7
F28B12.1	F28B12.1				F07C3.9	F07C3.9
F28B3.10	F28B3.10				F07C6.4	F07C6.4
F28B3.6	F28B3.6				F07F6.4	F07F6.4
F28C6.8	F28C6.8				F07F6.8	F07F6.8
F28D1.6	F28D1.6				F07H5.10	F07H5.10
F28E10.1	F28E10.1				F08B6.1	F08B6.1
F28F8.9	F28F8.9				F08F1.4	F08F1.4
F29A7.6	F29A7.6				F08F8.10	F08F8.10
F29B9.1	F29B9.1				F08F8.7	F08F8.7
F29B9.11	F29B9.11				F08F8.9	F08F8.9
F29B9.8	F29B9.8				F09C8.2	F09C8.2
F30A10.3	F30A10.3				F09E10.5	F09E10.5
F30A10.9	F30A10.9				F09E5.10	F09E5.10
F30F8.10	F30F8.10				F09E5.11	F09E5.11
F30F8.9	F30F8.9				F09E5.3	F09E5.3
F31D4.2	F31D4.2				F09E5.7	F09E5.7
F31D4.8	F31D4.8				F09E5.8	F09E5.8
F31D4.9	F31D4.9				F09G2.2	F09G2.2
F31E3.6	F31E3.6				F09G2.8	F09G2.8
F32A11.1	F32A11.1				F09G8.7	F09G8.7
F32D8.12	F32D8.12				F10B5.2	F10B5.2
F32D8.14	F32D8.14				F10C2.4	F10C2.4
F32D8.5	F32D8.5				F10E7.5	F10E7.5
F32E10.8	F32E10.8				F10E7.9	F10E7.9
F33D11.10	F33D11.10				F10E9.1	F10E9.1
F33E11.3	F33E11.3				F10E9.11	F10E9.11
F33G12.6	F33G12.6				F10E9.12	F10E9.12
F33H2.3	F33H2.3				F10E9.3	F10E9.3
F33H2.6	F33H2.6				F10E9.4	F10E9.4
F35D11.3	F35D11.3				F10E9.5	F10E9.5
F35G12.12	F35G12.12				F10G7.5	F10G7.5
F35H10.2	F35H10.2				F10G7.9	F10G7.9
F35H10.5	F35H10.5				F10G8.9	F10G8.9
F35H10.6	F35H10.6				F11A10.5	F11A10.5
F36A2.7	F36A2.7				F11C1.1	F11C1.1
F37A4.1	F37A4.1				F11D5.1	F11D5.1
F37A4.2	F37A4.2				F11G11.5	F11G11.5
F37A8.5	F37A8.5				F12F6.1	F12F6.1
F37B12.3	F37B12.3				F12F6.7	F12F6.7
F37C12.3	F37C12.3				F13B12.1	F13B12.1
F37C4.5	F37C4.5				F13B12.6	F13B12.6
F37F2.2	F37F2.2				F13C5.1	F13C5.1
F38A1.8	F38A1.8				F13C5.2	F13C5.2
F38A5.2	F38A5.2				F13D12.5	F13D12.5
F38B7.3	F38B7.3				F13E6.1	F13E6.1
F38E9.1	F38E9.1				F13E9.15	F13E9.15
F38H4.3	F38H4.3				F13G3.10	F13G3.10
F39B2.5	F39B2.5				F13G3.6	F13G3.6
F39B2.8	F39B2.8				F13G3.7	F13G3.7
F39G3.3	F39G3.3				F13H10.6	F13H10.6
F39H11.1	F39H11.1				F13H10.8	F13H10.8
F39H12.2	F39H12.2				F13H10.9	F13H10.9
F39H12.3	F39H12.3				F14D7.12	F14D7.12
F39H2.3	F39H2.3				F14E5.2	F14E5.2
F40A3.3	F40A3.3				F15A4.5	F15A4.5
F40E10.6	F40E10.6				F15B9.10	F15B9.10
F40F11.3	F40F11.3				F15D3.6	F15D3.6
F40F4.7	F40F4.7				F15G9.5	F15G9.5
F40F8.1	F40F8.1				F16B3.3	F16B3.3
F40F8.11	F40F8.11				F16F9.1	F16F9.1
F40F8.3	F40F8.3				F17A9.4	F17A9.4
F40F8.5	F40F8.5				F17C11.11	F17C11.11
F41B4.3	F41B4.3				F17C11.2	F17C11.2
F41G3.6	F41G3.6				F17C11.6	F17C11.6
F42A10.5	F42A10.5				F17H10.1	F17H10.1
F42A6.6	F42A6.6				F18A11.3	F18A11.3
F42C5.9	F42C5.9				F18C12.3	F18C12.3
F42G8.10	F42G8.10				F18C5.10	F18C5.10
F42H10.2	F42H10.2				F18H3.1	F18H3.1
F43C9.2	F43C9.2				F19B6.1	F19B6.1
F43G6.8	F43G6.8				F19G12.9	F19G12.9
F44A6.4	F44A6.4				F20D1.3	F20D1.3
F44B9.5	F44B9.5				F20D12.12	F20D12.12
F44B9.8	F44B9.8				F20D6.8	F20D6.8
F44E2.10	F44E2.10				F20G2.6	F20G2.6
F44E2.3	F44E2.3				F20H11.1	F20H11.1
F44E2.6	F44E2.6				F21C10.11	F21C10.11
F44E2.7	F44E2.7				F21C10.3	F21C10.3
F44E2.8	F44E2.8				F21D12.3	F21D12.3
F44E2.9	F44E2.9				F21D5.5	F21D5.5
F44E5.1	F44E5.1				F21D5.6	F21D5.6
F44E5.4	F44E5.4				F21D5.7	F21D5.7
F44E5.5	F44E5.5				F21F3.6	F21F3.6
F44E7.4	F44E7.4				F21F3.7	F21F3.7
F44E7.5	F44E7.5				F22B5.10	F22B5.10
F44E7.9	F44E7.9				F22B5.4	F22B5.4
F44G4.1	F44G4.1				F22B7.1	F22B7.1
F44G4.2	F44G4.2				F22B7.9	F22B7.9
F44G4.3	F44G4.3				F22D6.2	F22D6.2
F44G4.7	F44G4.7				F22E5.13	F22E5.13
F45E12.5	F45E12.5				F22E5.9	F22E5.9
F45E12.6	F45E12.6				F22F7.7	F22F7.7
F45F2.9	F45F2.9				F22G12.4	F22G12.4
F45G2.7	F45G2.7				F22G12.5	F22G12.5
F45G2.8	F45G2.8				F22H10.6	F22H10.6
F45H10.2	F45H10.2				F23A7.4	F23A7.4
F45H10.3	F45H10.3				F23A7.8	F23A7.8
F46B6.12	F46B6.12				F23C8.5	F23C8.5
F46C5.9	F46C5.9				F23F1.5	F23F1.5
F46H5.3	F46H5.3				F23H11.4	F23H11.4
F46H5.7	F46H5.7				F23H11.5	F23H11.5
F47B7.2	F47B7.2				F25B4.4	F25B4.4
F47B8.2	F47B8.2				F25B4.7	F25B4.7
F47B8.3	F47B8.3				F25B5.3	F25B5.3
F47D12.9	F47D12.9				F25B5.6	F25B5.6
F48A11.4	F48A11.4				F25E5.8	F25E5.8
F48B9.8	F48B9.8				F25G6.8	F25G6.8
F48C1.5	F48C1.5				F25H2.4	F25H2.4
F48C1.6	F48C1.6				F25H2.6	F25H2.6
F48D6.4	F48D6.4				F25H2.7	F25H2.7
F48E8.2	F48E8.2				F25H8.1	F25H8.1
F48E8.3	F48E8.3				F25H8.2	F25H8.2
F48F7.6	F48F7.6				F25H9.6	F25H9.6
F48G7.4	F48G7.4				F25H9.7	F25H9.7
F49C12.11	F49C12.11				F26A1.1	F26A1.1
F49C12.12	F49C12.12				F26A3.1	F26A3.1
F49C12.7	F49C12.7				F26A3.7	F26A3.7
F49C12.9	F49C12.9				F26D11.1	F26D11.1
F49E2.5	F49E2.5				F26F12.3	F26F12.3
F49E8.6	F49E8.6				F26F4.12	F26F4.12
F49H12.3	F49H12.3				F26F4.6	F26F4.6
F52B11.2	F52B11.2				F27C1.2	F27C1.2
F52C12.2	F52C12.2				F27C1.6	F27C1.6
F52C12.6	F52C12.6				F27D4.1	F27D4.1
F52C9.3	F52C9.3				F27D4.4	F27D4.4
F52E1.14	F52E1.14				F28B12.1	F28B12.1
F52G3.1	F52G3.1				F28B3.10	F28B3.10
F53A10.2	F53A10.2				F28B3.6	F28B3.6
F53B1.8	F53B1.8				F28C1.1	F28C1.1
F53B2.8	F53B2.8				F28C1.3	F28C1.3
F53B6.4	F53B6.4				F28C6.8	F28C6.8
F53C11.3	F53C11.3				F28D1.6	F28D1.6
F53C11.4	F53C11.4				F28E10.1	F28E10.1
F53C11.5	F53C11.5				F28F8.9	F28F8.9
F53E10.6	F53E10.6				F28H7.8	F28H7.8
F53E4.1	F53E4.1				F29A7.6	F29A7.6
F53F1.2	F53F1.2				F29B9.1	F29B9.1
F53F10.2	F53F10.2				F29B9.11	F29B9.11
F53F4.10	F53F4.10				F29B9.8	F29B9.8
F53F4.11	F53F4.11				F30A10.3	F30A10.3
F53F4.16	F53F4.16				F30A10.9	F30A10.9
F53F4.17	F53F4.17				F30F8.10	F30F8.10
F53H1.4	F53H1.4				F30F8.9	F30F8.9
F53H2.3	F53H2.3				F31D4.2	F31D4.2
F54A3.5	F54A3.5				F31D4.9	F31D4.9
F54B11.5	F54B11.5				F31E3.6	F31E3.6
F54C8.7	F54C8.7				F32A11.1	F32A11.1
F54C9.9	F54C9.9				F32D8.12	F32D8.12
F54D11.4	F54D11.4				F32D8.14	F32D8.14
F54D5.7	F54D5.7				F32D8.4	F32D8.4
F54D8.6	F54D8.6				F32D8.5	F32D8.5
F54E4.3	F54E4.3				F32E10.8	F32E10.8
F54E7.9	F54E7.9				F33A8.4	F33A8.4
F54G2.1	F54G2.1				F33D11.10	F33D11.10
F55A11.1	F55A11.1				F33E11.3	F33E11.3
F55A11.6	F55A11.6				F33E2.5	F33E2.5
F55A3.1	F55A3.1				F33G12.3	F33G12.3
F55C10.5	F55C10.5				F33G12.6	F33G12.6
F55F8.2	F55F8.2				F33H2.2	F33H2.2
F55H2.5	F55H2.5				F33H2.3	F33H2.3
F56A11.5	F56A11.5				F33H2.6	F33H2.6
F56A8.3	F56A8.3				F35D11.3	F35D11.3
F56A8.5	F56A8.5				F35F10.1	F35F10.1
F56B3.11	F56B3.11				F35G12.12	F35G12.12
F56C11.3	F56C11.3				F35H10.2	F35H10.2
F56C9.10	F56C9.10				F35H10.5	F35H10.5
F56F10.2	F56F10.2				F35H10.6	F35H10.6
F57B9.1	F57B9.1				F36A2.2	F36A2.2
F57C2.5	F57C2.5				F36A2.7	F36A2.7
F57G12.1	F57G12.1				F37A4.1	F37A4.1
F58A6.2	F58A6.2				F37A4.2	F37A4.2
F58B3.4	F58B3.4				F37A8.5	F37A8.5
F58B3.6	F58B3.6				F37B12.3	F37B12.3
F58B4.3	F58B4.3				F37C12.3	F37C12.3
F58B4.6	F58B4.6				F37C4.5	F37C4.5
F58D5.5	F58D5.5				F37F2.2	F37F2.2
F58F12.1	F58F12.1				F38A1.8	F38A1.8
F58H1.3	F58H1.3				F38A5.2	F38A5.2
F58H1.7	F58H1.7				F38B7.3	F38B7.3
F59A2.5	F59A2.5				F38E9.1	F38E9.1
F59B1.2	F59B1.2				F38H4.3	F38H4.3
F59B10.3	F59B10.3				F39B2.5	F39B2.5
F59B2.3	F59B2.3				F39G3.3	F39G3.3
F59C12.4	F59C12.4				F39H11.1	F39H11.1
F59C6.5	F59C6.5				F39H12.3	F39H12.3
F59E12.15	F59E12.15				F39H2.3	F39H2.3
F59E12.9	F59E12.9				F40A3.3	F40A3.3
F59G1.4	F59G1.4				F40E10.6	F40E10.6
faah-4	Y56A3A.12				F40F11.3	F40F11.3
fahd-1	ZK688.3				F40F4.7	F40F4.7
famh-136	ZK637.2				F40F8.1	F40F8.1
far-7	K01A2.2				F40F8.11	F40F8.11
farl-11	F10E7.8				F40F8.3	F40F8.3
fars-1	T08B2.9				F40F8.5	F40F8.5
fars-2	Y60A3A.13				F41B4.3	F41B4.3
fars-3	F22B5.9				F41G3.6	F41G3.6
fat-1	Y67H2A.8				F41H10.3	F41H10.3
fat-2	W02A2.1				F41H10.4	F41H10.4
fbp-1	K07A3.1				F42A10.5	F42A10.5
fbxa-24	F54D10.2				F42A6.6	F42A6.6
fbxa-72	F31F4.15				F42C5.9	F42C5.9
fce-1	C04F12.10				F42G8.10	F42G8.10
fce-2	F48F5.5				F42H10.2	F42H10.2
fcho-1	F56D12.6				F43C9.2	F43C9.2
fcp-1	F36F2.6				F43G6.8	F43G6.8
fdps-1	R06C1.2				F43G9.4	F43G9.4
fecl-1	K07G5.6				F44A6.4	F44A6.4
fem-2	T19C3.8				F44A6.5	F44A6.5
fgt-1	H17B01.1				F44B9.5	F44B9.5
fib-1	T01C3.7				F44B9.8	F44B9.8
fic-1	ZK593.8				F44E2.10	F44E2.10
figl-1	F32D1.1				F44E2.3	F44E2.3
fipp-1	F32D1.9				F44E2.6	F44E2.6
fipr-13	F57A8.8				F44E2.7	F44E2.7
fipr-5	C12D8.18				F44E2.8	F44E2.8
fipr-9	C12D8.19				F44E5.1	F44E5.1
fis-2	F13B9.8				F44E5.4	F44E5.4
fkb-1	F36H1.1				F44E5.5	F44E5.5
fkb-2	Y18D10A.19				F44E7.4	F44E7.4
fkb-6	F31D4.3				F44E7.5	F44E7.5
fkh-7	F26D12.1				F44E7.9	F44E7.9
fkh-8	F40H3.4				F44G4.1	F44G4.1
fkh-9	K03C7.2				F44G4.2	F44G4.2
flad-1	R53.1				F44G4.3	F44G4.3
flcn-1	F22D3.2				F44G4.7	F44G4.7
fld-1	Y63D3A.8				F45D3.2	F45D3.2
fln-1	Y66H1B.2				F45E1.1	F45E1.1
flp-16	F15D4.8				F45E12.5	F45E12.5
flp-21	C26F1.10				F45F2.10	F45F2.10
flp-25	K04H4.7				F45F2.9	F45F2.9
flp-4	C18D1.3				F45G2.7	F45G2.7
flp-5	C03G5.7				F45G2.8	F45G2.8
flp-6	F07D3.2				F45H10.2	F45H10.2
flwr-1	F20D1.1				F45H10.3	F45H10.3
fmo-5	H24K24.5				F46B6.12	F46B6.12
fndc-1	T06D8.7				F46B6.5	F46B6.5
fnta-1	R02D3.5				F46B6.6	F46B6.6
fntb-1	F23B12.6				F46C5.9	F46C5.9
fos-1	F29G9.4				F46F11.8	F46F11.8
frg-1	ZK1010.3				F46H5.3	F46H5.3
frh-1	F59G1.7				F46H5.7	F46H5.7
frm-1	ZK270.2				F47B10.3	F47B10.3
frm-10	F25H9.5				F47B7.2	F47B7.2
frm-2	T04C9.6				F47B8.2	F47B8.2
frm-4	C24A11.8				F47B8.3	F47B8.3
fsn-1	C26E6.5				F47D12.9	F47D12.9
ftt-2	F52D10.3				F48A11.4	F48A11.4
fubl-1	C12D8.1				F48B9.8	F48B9.8
fubl-2	ZK418.9				F48C1.5	F48C1.5
fubl-3	C36E6.1				F48C1.6	F48C1.6
fum-1	H14A12.2				F48D6.4	F48D6.4
fust-1	C27H5.3				F48E8.2	F48E8.2
fut-3	F59E12.13				F48E8.3	F48E8.3
fzo-1	ZK1248.14				F48F7.6	F48F7.6
fzr-1	ZK1307.6				F48G7.4	F48G7.4
gad-1	T05H4.14				F49C12.11	F49C12.11
gale-1	C47B2.6				F49C12.12	F49C12.12
garr-1	Y66H1A.4				F49C12.7	F49C12.7
gas-1	K09A9.5				F49C12.9	F49C12.9
gbf-1	C24H11.7				F49E12.8	F49E12.8
gck-1	T19A5.2				F49E2.5	F49E2.5
gck-2	ZC404.9				F49E8.6	F49E8.6
gck-3	Y59A8B.23				F49E8.7	F49E8.7
gcn-1	Y48G9A.3				F49H12.3	F49H12.3
gcs-1	F37B12.2				F52B11.2	F52B11.2
gcst-1	F25B4.1				F52C12.2	F52C12.2
gcy-28	T01A4.1				F52C12.6	F52C12.6
gdh-1	ZK829.4				F52C9.3	F52C9.3
gdi-1	Y57G11C.10				F52E1.14	F52E1.14
gei-17	W10D5.3				F52G3.1	F52G3.1
gei-3	T22H6.6				F53B1.8	F53B1.8
gei-4	W07B3.2				F53B2.8	F53B2.8
gei-8	C14B9.6				F53C11.3	F53C11.3
gen-1	T12A2.8				F53C11.4	F53C11.4
gfat-1	F07A11.2				F53C11.5	F53C11.5
gfi-2	K02A11.1				F53E10.6	F53E10.6
gfl-1	M04B2.3				F53E4.1	F53E4.1
gfm-1	F29C12.4				F53F1.2	F53F1.2
gfrp-1	Y38C1AA.13				F53F10.2	F53F10.2
ggtb-1	B0280.1				F53F4.10	F53F4.10
gid-2	T07D1.2				F53F4.11	F53F4.11
gid-8	F53E2.1				F53F4.16	F53F4.16
glb-10	C29F5.7				F53F4.17	F53F4.17
glb-18	F52A8.4				F53H1.4	F53H1.4
glb-25	T06A1.4				F53H2.3	F53H2.3
glb-27	W01C9.5				F54A3.5	F54A3.5
gldr-2	F31C3.2				F54A3.6	F54A3.6
gln-1	C45B2.5				F54B11.5	F54B11.5
gln-5	F26D10.10				F54C8.7	F54C8.7
glod-4	C16C10.10				F54C9.9	F54C9.9
glrx-10	Y34D9A.6				F54D11.4	F54D11.4
glrx-21	ZK121.1				F54D5.7	F54D5.7
glrx-22	C07G1.8				F54D8.6	F54D8.6
glrx-3	D2063.3				F54E12.2	F54E12.2
gly-5	Y39E4B.12				F54E4.3	F54E4.3
gly-9	Y47D3A.23				F54E7.9	F54E7.9
gmeb-1	C01B12.2				F54F2.9	F54F2.9
gmpr-1	F32D1.5				F54G2.1	F54G2.1
gmps-1	M106.4				F55A11.1	F55A11.1
gna-1	B0024.12				F55A11.6	F55A11.6
gnrr-4	C41G11.4				F55A12.5	F55A12.5
goa-1	C26C6.2				F55A3.1	F55A3.1
gob-1	H13N06.3				F55C10.5	F55C10.5
golg-5	T24B1.1				F55D12.1	F55D12.1
gop-2	C34E10.2				F55F10.1	F55F10.1
gop-3	C34E10.1				F55F8.2	F55F8.2
gos-28	F08F8.8				F55H2.5	F55H2.5
got-1.2	T01C8.5				F55H2.7	F55H2.7
got-2.1	C44E4.3				F56A11.5	F56A11.5
got-2.2	C14F11.1				F56A8.3	F56A8.3
gpa-18	W03F8.9				F56A8.5	F56A8.5
gpa-2	F38E1.5				F56A8.9	F56A8.9
gpa-3	E02C12.5				F56B3.11	F56B3.11
gpa-7	R10H10.5				F56C11.3	F56C11.3
gpaa-1	F33D11.9				F56C9.10	F56C9.10
gpb-1	F13D12.7				F56F10.2	F56F10.2
gpb-2	F52A8.2				F57B10.8	F57B10.8
gpc-1	K02A4.2				F57B9.1	F57B9.1
gpcp-2	T05H10.7				F57C2.5	F57C2.5
gpd-1	T09F3.3				F57C9.4	F57C9.4
gpd-2	K10B3.8				F57G12.1	F57G12.1
gpd-3	K10B3.7				F58A6.2	F58A6.2
gpd-4	F33H1.2				F58B3.4	F58B3.4
gpdh-2	K11H3.1				F58B3.6	F58B3.6
gpi-1	Y87G2A.8				F58B4.3	F58B4.3
gpx-1	F26E4.12				F58B4.6	F58B4.6
gpx-2	R05H10.5				F58D5.5	F58D5.5
gras-1	F30F8.3				F58F12.1	F58F12.1
grld-1	F29C4.7				F58H1.3	F58H1.3
gsk-3	Y18D10A.5				F58H1.7	F58H1.7
gsp-1	F29F11.6				F58H1.8	F58H1.8
gsp-2	F56C9.1				F59A2.5	F59A2.5
gspd-1	B0035.5				F59B1.2	F59B1.2
gss-1	M176.2				F59B2.3	F59B2.3
gst-1	R107.7				F59C12.4	F59C12.4
gst-20	Y48E1B.10				F59C6.5	F59C6.5
gst-24	F37B1.1				F59E11.2	F59E11.2
gst-39	Y53F4B.33				F59E12.1	F59E12.1
gst-40	F56B3.10				F59E12.15	F59E12.15
gst-5	R03D7.6				F59E12.9	F59E12.9
gst-7	F11G11.2				F59G1.4	F59G1.4
gsy-1	Y46G5A.31				faah-4	Y56A3A.12
gta-1	K04D7.3				fahd-1	ZK688.3
gtbp-1	K08F4.2				famh-136	ZK637.2
gtf-2A2	Y111B2A.13				far-7	K01A2.2
gtf-2E1	ZK550.4				farl-11	F10E7.8
gtf-2E2	F54D5.11				fars-1	T08B2.9
gtf-2F1	C01F1.1				fars-2	Y60A3A.13
gtf-2F2	Y39B6A.36				fars-3	F22B5.9
gtf-2H1	R02D3.3				fask-1	B0564.7
gtf-2H2C	T16H12.4				fat-1	Y67H2A.8
gtf-2H5	Y55B1AL.2				fat-2	W02A2.1
gtsf-1	T06A10.3				fbp-1	K07A3.1
guk-1	T03F1.8				fbxa-24	F54D10.2
gut-2	T10G3.6				fbxa-60	T12B5.10
gyf-1	C18H9.3				fbxa-72	F31F4.15
gyg-1	F56B6.4				fce-1	C04F12.10
H05C05.2	H05C05.2				fcho-1	F56D12.6
H06H21.11	H06H21.11				fcp-1	F36F2.6
H06I04.3	H06I04.3				fdps-1	R06C1.2
H10E21.4	H10E21.4				fecl-1	K07G5.6
H10E21.5	H10E21.5				fem-2	T19C3.8
H11E01.3	H11E01.3				fgt-1	H17B01.1
H14A12.3	H14A12.3				fib-1	T01C3.7
H14E04.3	H14E04.3				fic-1	ZK593.8
H17B01.5	H17B01.5				fipp-1	F32D1.9
H18N23.2	H18N23.2				fipr-13	F57A8.8
H20J04.6	H20J04.6				fipr-5	C12D8.18
H27A22.1	H27A22.1				fipr-9	C12D8.19
H35B03.1	H35B03.1				fis-2	F13B9.8
H40L08.2	H40L08.2				fkb-1	F36H1.1
H43I07.1	H43I07.1				fkb-2	Y18D10A.19
hacd-1	R09B5.6				fkb-6	F31D4.3
hacl-1	B0334.3				fkh-7	F26D12.1
haf-2	F43E2.4				fkh-8	F40H3.4
haly-1	F47B10.2				fkh-9	K03C7.2
ham-3	ZK1128.5				flad-1	R53.1
hap-1	ZC395.7				flcn-1	F22D3.2
har-1	C16C10.11				fld-1	Y63D3A.8
hars-1	T11G6.1				fln-1	Y66H1B.2
hat-1	M03C11.4				flp-16	F15D4.8
hcf-1	C46A5.9				flp-21	C26F1.10
hcp-3	F58A4.3				flp-25	K04H4.7
hda-1	C53A5.3				flp-4	C18D1.3
hda-10	Y51H1A.5				flp-5	C03G5.7
hda-3	R06C1.1				flp-6	F07D3.2
hda-4	C10E2.3				flwr-1	F20D1.1
hda-6	F41H10.6				fmo-5	H24K24.5
hecd-1	C34D4.14				fndc-1	T06D8.7
hel-1	C26D10.2				fnta-1	R02D3.5
herc-1	Y48G8AL.1				fntb-1	F23B12.6
hgo-1	W06D4.1				fos-1	F29G9.4
hgrs-1	C07G1.5				frg-1	ZK1010.3
hif-1	F38A6.3				frh-1	F59G1.7
hil-2	Y73B6BL.9				frm-1	ZK270.2
hil-3	F22F1.1				frm-10	F25H9.5
him-17	T09E8.2				frm-2	T04C9.6
hint-1	F21C3.3				frm-4	C24A11.8
hip-1	T12D8.8				frpr-19	Y41D4A.8
hipr-1	ZK370.3				fsn-1	C26E6.5
his-24	M163.3				ftt-2	F52D10.3
his-35	C50F4.13				fubl-1	C12D8.1
his-41	C50F4.5				fubl-2	ZK418.9
his-71	F45E1.6				fubl-3	C36E6.1
his-72	Y49E10.6				fum-1	H14A12.2
hlh-11	F58A4.7				fust-1	C27H5.3
hlh-30	W02C12.3				fut-1	K08F8.3
hmg-1.1	Y48B6A.14				fut-3	F59E12.13
hmg-1.2	F47D12.4				fzo-1	ZK1248.14
hmg-11	T05A7.4				fzr-1	ZK1307.6
hmg-3	C32F10.5				gad-1	T05H4.14
hmg-4	T20B12.8				gale-1	C47B2.6
hmg-5	F45E4.9				garr-1	Y66H1A.4
hmgr-1	F08F8.2				gas-1	K09A9.5
hmgs-1	F25B4.6				gbf-1	C24H11.7
hmp-2	K05C4.6				gck-1	T19A5.2
hoe-1	E04A4.4				gck-2	ZC404.9
hot-4	T12A2.16				gck-3	Y59A8B.23
hpk-1	F20B6.8				gcs-1	F37B12.2
hpl-2	K01G5.2				gcst-1	F25B4.1
hpo-12	C42C1.10				gcy-28	T01A4.1
hpo-13	Y105E8A.10				gdh-1	ZK829.4
hpo-18	F32D1.2				gdi-1	Y57G11C.10
hpo-19	T05H4.5				gei-17	W10D5.3
hpo-29	Y50D7A.4				gei-3	T22H6.6
hpo-31	F55B12.4				gei-4	W07B3.2
hpo-32	C01G8.6				gei-6	C05C8.4
hpo-8	T15B7.2				gei-8	C14B9.6
hrdl-1	F26E4.11				gen-1	T12A2.8
hrpa-1	F42A6.7				ger-1	R01H2.5
hrpa-2	H28G03.1				gex-3	F28D1.10
hrpf-1	W02D3.11				gfat-1	F07A11.2
hrpf-2	Y73B6BL.33				gfi-2	K02A11.1
hrpr-1	F58D5.1				gfl-1	M04B2.3
hrpu-2	Y71G10AL.1				gfm-1	F29C12.4
hsb-1	K08E7.2				ggtb-1	B0280.1
hsf-1	Y53C10A.12				gid-2	T07D1.2
hsp-1	F26D10.3				gid-8	F53E2.1
hsp-110	C30C11.4				gip-1	H04J21.3
hsp-16.11	T27E4.2				gip-2	C45G3.5
hsp-16.2	Y46H3A.3				glb-10	C29F5.7
hsp-16.41	Y46H3A.2				glb-12	C52A11.2
hsp-16.48	T27E4.3				glb-18	F52A8.4
hsp-16.49	T27E4.9				glb-25	T06A1.4
hsp-3	C15H9.6				glb-27	W01C9.5
hsp-4	F43E2.8				gld-4	ZK858.1
hsp-6	C37H5.8				gldr-2	F31C3.2
hsp-60	Y22D7AL.5				gln-1	C45B2.5
hsp-70	C12C8.1				gln-5	F26D10.10
hsp-90	C47E8.5				glod-4	C16C10.10
hsr-9	T05F1.6				glrx-10	Y34D9A.6
htz-1	R08C7.3				glrx-21	ZK121.1
hut-1	Y111B2A.20				glrx-22	C07G1.8
iars-1	R11A8.6				glrx-3	D2063.3
icd-1	C56C10.8				gly-5	Y39E4B.12
icd-2	Y65B4BR.5				gly-9	Y47D3A.23
icln-1	C01F6.8				gmeb-1	C01B12.2
ida-1	B0244.2				gmpr-1	F32D1.5
idh-2	C34F6.8				gmps-1	M106.4
idha-1	F43G9.1				gna-1	B0024.12
idhb-1	C37E2.1				gnrr-4	C41G11.4
idhg-1	F35G12.2				goa-1	C26C6.2
idi-1	K06H7.9				gob-1	H13N06.3
ife-1	F53A2.6				golg-5	T24B1.1
ife-2	R04A9.4				gop-2	C34E10.2
ife-3	B0348.6				gop-3	C34E10.1
ife-4	C05D9.5				gos-28	F08F8.8
ifet-1	F56F3.1				got-1.2	T01C8.5
iff-2	F54C9.1				got-2.1	C44E4.3
iffb-1	Y54F10BM.2				got-2.2	C14F11.1
ifg-1	M110.4				gpa-14	B0207.3
ift-43	C25H3.12				gpa-2	F38E1.5
ify-1	C27A2.3				gpa-3	E02C12.5
iglr-2	ZC262.3				gpa-7	R10H10.5
ikke-1	R107.4				gpaa-1	F33D11.9
ile-1	K07A1.8				gpb-1	F13D12.7
ile-2	T04G9.3				gpb-2	F52A8.2
ima-1	T19B10.7				gpc-1	K02A4.2
ima-3	F32E10.4				gpcp-2	T05H10.7
imb-2	R06A4.4				gpd-1	T09F3.3
imb-3	C53D5.6				gpd-2	K10B3.8
immp-2	Y55F3AM.8				gpd-3	K10B3.7
immt-1	T14G11.3				gpd-4	F33H1.2
immt-2	W06H3.1				gpdh-2	K11H3.1
imp-1	C36B1.12				gpi-1	Y87G2A.8
imp-2	T05E11.5				gpx-1	F26E4.12
imp-3	C33H5.11				gpx-2	R05H10.5
imph-1	M88.5				gras-1	F30F8.3
inf-1	F57B9.6				grk-1	F19C6.1
ing-3	Y51H1A.4				grk-2	W02B3.2
inos-1	VF13D12L.1				grld-1	F29C4.7
ins-14	F41G3.16				gsk-3	Y18D10A.5
ins-32	Y8A9A.6				gsp-1	F29F11.6
inso-1	C52B11.2				gsp-2	F56C9.1
inx-14	F07A5.1				gspd-1	B0035.5
ipgm-1	F57B10.3				gss-1	M176.2
ipla-1	M03A1.6				gst-1	R107.7
ire-1	C41C4.4				gst-20	Y48E1B.10
irg-2	C49G7.5				gst-24	F37B1.1
iscu-1	Y45F10D.4				gst-39	Y53F4B.33
isp-1	F42G8.12				gst-40	F56B3.10
istr-1	K10C8.3				gst-43	Y71F9AL.5
isw-1	F37A4.8				gst-5	R03D7.6
itsn-1	Y116A8C.36				gst-7	F11G11.2
ivd-1	C02B10.1				gsy-1	Y46G5A.31
ivns-1	R09A8.3				gta-1	K04D7.3
jamp-1	R01B10.5				gtap-1	ZK1248.13
JC8.2	JC8.2				gtbp-1	K08F4.2
jhdm-1	T26A5.5				gtf-2A2	Y111B2A.13
jmjd-1.2	F29B9.2				gtf-2E1	ZK550.4
jmjd-2	Y48B6A.11				gtf-2E2	F54D5.11
jph-1	T22C1.7				gtf-2F1	C01F1.1
jtr-1	Y77E11A.4				gtf-2F2	Y39B6A.36
K01A2.10	K01A2.10				gtf-2H1	R02D3.3
K01F9.2	K01F9.2				gtf-2H2C	T16H12.4
K01G5.8	K01G5.8				gtf-2H5	Y55B1AL.2
K02B12.7	K02B12.7				gtsf-1	T06A10.3
K02D10.1	K02D10.1				guk-1	T03F1.8
K02D10.4	K02D10.4				gut-2	T10G3.6
K02E2.1	K02E2.1				gyf-1	C18H9.3
K02E2.11	K02E2.11				gyg-1	F56B6.4
K02E2.6	K02E2.6				H04M03.12	H04M03.12
K02F2.5	K02F2.5				H05C05.2	H05C05.2
K02F3.12	K02F3.12				H06H21.11	H06H21.11
K03B4.1	K03B4.1				H06I04.3	H06I04.3
K03H1.11	K03H1.11				H10D18.1	H10D18.1
K04C2.2	K04C2.2				H10E21.5	H10E21.5
K04D7.6	K04D7.6				H11E01.3	H11E01.3
K04F10.7	K04F10.7				H14A12.3	H14A12.3
K04G2.9	K04G2.9				H14E04.3	H14E04.3
K05C4.2	K05C4.2				H17B01.5	H17B01.5
K05C4.5	K05C4.5				H18N23.2	H18N23.2
K05C4.7	K05C4.7				H20J04.6	H20J04.6
K07A1.10	K07A1.10				H27A22.1	H27A22.1
K07A12.1	K07A12.1				H35B03.1	H35B03.1
K07C11.10	K07C11.10				H40L08.1	H40L08.1
K07C11.7	K07C11.7				H40L08.2	H40L08.2
K07C11.8	K07C11.8				H43I07.1	H43I07.1
K07C5.3	K07C5.3				hacd-1	R09B5.6
K07C5.9	K07C5.9				hacl-1	B0334.3
K07D4.9	K07D4.9				haf-2	F43E2.4
K07E3.4	K07E3.4				haly-1	F47B10.2
K07F5.14	K07F5.14				ham-3	ZK1128.5
K07F5.15	K07F5.15				hap-1	ZC395.7
K07H8.2	K07H8.2				har-1	C16C10.11
K07H8.9	K07H8.9				har-2	T24D1.5
K08C7.4	K08C7.4				hars-1	T11G6.1
K08C7.6	K08C7.6				hat-1	M03C11.4
K08D12.3	K08D12.3				hbs-1	K07A12.4
K08D8.6	K08D8.6				hcf-1	C46A5.9
K09D9.1	K09D9.1				hcp-3	F58A4.3
K09E4.3	K09E4.3				hda-1	C53A5.3
K09E9.1	K09E9.1				hda-10	Y51H1A.5
K09F6.13	K09F6.13				hda-3	R06C1.1
K09F6.9	K09F6.9				hda-4	C10E2.3
K10B2.4	K10B2.4				hda-6	F41H10.6
K10C3.4	K10C3.4				hecd-1	C34D4.14
K10D2.5	K10D2.5				hel-1	C26D10.2
K10G9.2	K10G9.2				herc-1	Y48G8AL.1
K11C4.2	K11C4.2				hex-2	C14C11.3
K11D12.13	K11D12.13				hex-4	Y51F10.5
K11D2.4	K11D2.4				hgap-2	D2085.5
K11G12.6	K11G12.6				hgo-1	W06D4.1
K11H12.1	K11H12.1				hgrs-1	C07G1.5
K11H12.7	K11H12.7				hif-1	F38A6.3
K11H12.8	K11H12.8				hil-2	Y73B6BL.9
K11H12.9	K11H12.9				hil-3	F22F1.1
K12C11.1	K12C11.1				him-17	T09E8.2
K12H4.2	K12H4.2				hint-1	F21C3.3
K12H4.3	K12H4.3				hip-1	T12D8.8
K12H4.5	K12H4.5				hipr-1	ZK370.3
K12H6.6	K12H6.6				his-24	M163.3
kars-1	T02G5.9				his-35	C50F4.13
kat-1	T02G5.8				his-41	C50F4.5
kcc-2	H16O14.1				his-71	F45E1.6
kcmf-1	ZK652.6				his-72	Y49E10.6
kel-3	T27E9.4				hlh-11	F58A4.7
kel-8	W02G9.2				hlh-2	M05B5.5
kgb-1	T07A9.3				hlh-30	W02C12.3
kin-1	ZK909.2				hmg-1.1	Y48B6A.14
kin-10	T01G9.6				hmg-1.2	F47D12.4
kin-19	C03C10.1				hmg-11	T05A7.4
kin-2	R07E4.6				hmg-3	C32F10.5
kin-20	F46F2.2				hmg-4	T20B12.8
kin-29	F58H12.1				hmg-5	F45E4.9
kin-3	B0205.7				hmgr-1	F08F8.2
klc-2	C18C4.10				hmgs-1	F25B4.6
klp-12	T01G1.1				hmp-1	R13H4.4
klp-16	C41G7.2				hmp-2	K05C4.6
knl-3	T10B5.6				hmt-1	W09D6.6
kpc-1	F11A6.1				hoe-1	E04A4.4
krr-1	C05C8.2				hot-4	T12A2.16
kup-1	F10C2.2				hpk-1	F20B6.8
lact-2	ZK945.1				hpl-2	K01G5.2
lact-3	M28.6				hpo-10	F01F1.1
lact-4	M05D6.4				hpo-12	C42C1.10
laf-1	Y71H2AM.19				hpo-13	Y105E8A.10
lap-1	ZK353.6				hpo-18	F32D1.2
lap-2	W07G4.4				hpo-19	T05H4.5
larp-1	R144.7				hpo-27	C34G6.1
larp-5	T12F5.5				hpo-29	Y50D7A.4
lars-1	R74.1				hpo-31	F55B12.4
lat-1	B0457.1				hpo-32	C01G8.6
lcmt-1	B0285.4				hpo-8	T15B7.2
ldb-1	F58A3.1				hrdl-1	F26E4.11
ldh-1	F13D12.2				hrpa-1	F42A6.7
lea-1	K08H10.1				hrpa-2	H28G03.1
lec-1	W09H1.6				hrpf-1	W02D3.11
lec-12	DC2.3				hrpf-2	Y73B6BL.33
lec-2	F52H3.7				hrpr-1	F58D5.1
lec-4	C44F1.3				hrpu-2	Y71G10AL.1
lem-2	W01G7.5				hsb-1	K08E7.2
leo-1	B0035.11				hse-5	B0285.5
lep-5	H36L18.2				hsf-1	Y53C10A.12
let-418	F26F12.7				hsp-1	F26D10.3
let-49	Y54E5B.3				hsp-110	C30C11.4
let-502	C10H11.9				hsp-16.11	T27E4.2
let-504	E01A2.4				hsp-16.2	Y46H3A.3
let-526	C01G8.9				hsp-16.41	Y46H3A.2
let-60	ZK792.6				hsp-16.48	T27E4.3
let-607	F57B10.1				hsp-16.49	T27E4.9
let-70	M7.1				hsp-3	C15H9.6
let-711	F57B9.2				hsp-4	F43E2.8
let-721	C05D11.12				hsp-6	C37H5.8
let-754	C29E4.8				hsp-60	Y22D7AL.5
let-767	C56G2.6				hsp-70	C12C8.1
let-858	F33A8.1				hsp-90	C47E8.5
let-92	F38H4.9				hsr-9	T05F1.6
letm-1	F58G11.1				htp-3	F57C9.5
lfi-1	ZC8.4				htz-1	R08C7.3
lgc-26	Y58G8A.1				hum-2	F36D4.3
lgg-1	C32D5.9				hus-1	H26D21.1
lgg-2	ZK593.6				hut-1	Y111B2A.20
lias-1	M01F1.3				iars-1	R11A8.6
lid-1	C25A1.12				iars-2	C25A1.7
lido-7	K08A2.4				icd-1	C56C10.8
lin-10	C09H6.2				icd-2	Y65B4BR.5
lin-11	ZC247.3				icln-1	C01F6.8
lin-23	K10B2.1				ida-1	B0244.2
lin-26	F18A1.2				idh-2	C34F6.8
lin-28	F02E9.2				idha-1	F43G9.1
lin-33	H32C10.2				idhb-1	C37E2.1
lin-37	ZK418.4				idhg-1	F35G12.2
lin-40	T27C4.4				idi-1	K06H7.9
lin-42	F47F6.1				ifd-2	F25E2.4
lin-45	Y73B6A.5				ife-1	F53A2.6
lin-5	T09A5.10				ife-2	R04A9.4
lin-52	ZK632.13				ife-3	B0348.6
lin-53	K07A1.12				ife-4	C05D9.5
lin-54	JC8.6				ifet-1	F56F3.1
lin-59	T12F5.4				iff-2	F54C9.1
lin-66	B0513.1				iffb-1	Y54F10BM.2
lin-8	B0454.1				ifg-1	M110.4
lip-1	C05B10.1				ift-20	Y110A7A.20
lir-1	F18A1.3				ift-43	C25H3.12
lis-1	T03F6.5				ifta-2	T28F3.6
lit-1	W06F12.1				ify-1	C27A2.3
lmd-3	F52E1.13				iglr-2	ZC262.3
lmn-1	DY3.2				ikke-1	R107.4
lmp-1	C03B1.12				ile-1	K07A1.8
lpd-2	C48E7.3				ile-2	T04G9.3
lpd-5	ZK973.10				ima-1	T19B10.7
lpd-6	K09H9.6				ima-3	F32E10.4
lpd-7	R13A5.12				imb-2	R06A4.4
lpd-9	T21C9.5				imb-3	C53D5.6
lpin-1	H37A05.1				immp-2	Y55F3AM.8
lpl-1	ZC410.7				immt-1	T14G11.3
lron-3	C02C6.3				immt-2	W06H3.1
lsm-1	F40F8.9				imp-1	C36B1.12
lsm-3	Y62E10A.12				imp-2	T05E11.5
lsm-4	F32A5.7				imp-3	C33H5.11
lsm-5	F28F8.3				imph-1	M88.5
lsm-6	Y71G12B.14				ina-1	F54G8.3
lsm-7	ZK593.7				inf-1	F57B9.6
lsm-8	Y73B6BL.32				ing-3	Y51H1A.4
lst-1	T22A3.3				inos-1	VF13D12L.1
lsy-13	T06A10.4				ins-12	C17C3.19
ltah-1.1	C42C1.11				ins-32	Y8A9A.6
luc-7L	B0495.8				ints-11	F10B5.8
lys-1	Y22F5A.4				ints-13	R02D3.4
M01B12.4	M01B12.4				ints-9	F19F10.12
M01E11.1	M01E11.1				inx-14	F07A5.1
M01E5.3	M01E5.3				inx-7	K02B2.4
M01E5.4	M01E5.4				ipgm-1	F57B10.3
M01F1.4	M01F1.4				ipla-1	M03A1.6
M01F1.9	M01F1.9				ipp-5	C09B8.1
M01H9.3	M01H9.3				ire-1	C41C4.4
M02B1.3	M02B1.3				irg-2	C49G7.5
M03B6.1	M03B6.1				irld-2	F02C12.4
M04C9.3	M04C9.3				iscu-1	Y45F10D.4
M04D8.7	M04D8.7				isp-1	F42G8.12
M04F3.4	M04F3.4				istr-1	K10C8.3
M05D6.2	M05D6.2				isw-1	F37A4.8
M05D6.5	M05D6.5				itsn-1	Y116A8C.36
M106.2	M106.2				ivd-1	C02B10.1
M106.3	M106.3				ivns-1	R09A8.3
M106.7	M106.7				jamp-1	R01B10.5
M106.8	M106.8				JC8.2	JC8.2
M110.3	M110.3				jhdm-1	T26A5.5
M117.1	M117.1				jmjd-1.2	F29B9.2
M153.4	M153.4				jmjd-2	Y48B6A.11
M176.4	M176.4				jmjd-5	C06H2.3
M57.2	M57.2				jph-1	T22C1.7
mab-20	Y71G12B.20				jtr-1	Y77E11A.4
mab-31	Y54E10A.16				K01A2.10	K01A2.10
mac-1	Y48C3A.7				K01G5.10	K01G5.10
maco-1	D2092.5				K01G5.8	K01G5.8
madd-2	C39F7.2				K02A6.3	K02A6.3
maea-1	W09G3.2				K02B12.7	K02B12.7
mafr-1	C43H8.2				K02C4.3	K02C4.3
mage-1	F40E3.2				K02D10.1	K02D10.1
mai-1	K10B3.9				K02D10.4	K02D10.4
mai-2	B0546.1				K02E2.1	K02E2.1
mak-1	K08F8.1				K02E2.11	K02E2.11
mak-2	C44C8.6				K02E2.6	K02E2.6
manf-1	Y54G2A.23				K02F2.5	K02F2.5
mans-1	D2030.1				K02F3.12	K02F3.12
map-1	Y37E11AL.7				K03B4.1	K03B4.1
map-2	Y116A8A.9				K03H1.11	K03H1.11
marb-1	F35G2.2				K04C2.2	K04C2.2
mars-1	F58B3.5				K04D7.6	K04D7.6
mat-1	Y110A7A.17				K04F10.3	K04F10.3
mat-3	F10C5.1				K04F10.7	K04F10.7
math-33	H19N07.2				K04G2.9	K04G2.9
mau-8	Y62E10A.8				K05C4.2	K05C4.2
mbd-2	C27A12.10				K05C4.5	K05C4.5
mbf-1	H21P03.1				K05C4.7	K05C4.7
mbk-2	F49E11.1				K07A1.10	K07A1.10
mboa-2	H19N07.4				K07A12.1	K07A12.1
mboa-3	C54G7.2				K07C11.10	K07C11.10
mboa-6	R155.1				K07C11.7	K07C11.7
mca-2	R05C11.3				K07C11.8	K07C11.8
mca-3	Y67D8C.10				K07C5.2	K07C5.2
mce-1	D2030.5				K07C5.3	K07C5.3
mcp-1	C10F3.4				K07C5.9	K07C5.9
mct-4	K05B2.5				K07D4.9	K07D4.9
mcu-1	K02B2.3				K07E3.4	K07E3.4
mdf-1	C50F4.11				K07F5.14	K07F5.14
mdf-2	Y69A2AR.30				K07F5.15	K07F5.15
mdh-1	F46E10.10				K07H8.2	K07H8.2
mdh-2	F20H11.3				K08C7.4	K08C7.4
mdl-1	R03E9.1				K08C7.6	K08C7.6
mdmh-35	T09A5.7				K08D12.3	K08D12.3
mdt-10	T09A5.6				K08D8.6	K08D8.6
mdt-15	R12B2.5				K08F9.4	K08F9.4
mdt-17	Y113G7B.18				K09E4.3	K09E4.3
mdt-18	C55B7.9				K09E9.1	K09E9.1
mdt-19	Y71H2B.6				K09F6.13	K09F6.13
mdt-20	Y104H12D.1				K09F6.9	K09F6.9
mdt-22	ZK970.3				K10B2.4	K10B2.4
mdt-26	C25H3.6				K10C2.7	K10C2.7
mdt-27	T18H9.6				K10C3.4	K10C3.4
mdt-29	K08E3.8				K10D2.5	K10D2.5
mdt-31	F32H2.2				K10G9.2	K10G9.2
mdt-4	ZK546.13				K11C4.2	K11C4.2
mdt-6	Y57E12AL.5				K11D12.13	K11D12.13
mdt-8	Y62F5A.1				K11D2.4	K11D2.4
mdt-9	Y62E10A.11				K11G12.6	K11G12.6
mec-12	C44B11.3				K11H12.1	K11H12.1
mec-15	T01E8.4				K11H12.7	K11H12.7
mec-8	F46A9.6				K11H12.8	K11H12.8
mecr-1	W09H1.5				K11H12.9	K11H12.9
mef-2	W10D5.1				K12C11.1	K12C11.1
mei-1	T01G9.5				K12H4.2	K12H4.2
mek-1	K08A8.1				K12H4.3	K12H4.3
mek-2	Y54E10BL.6				K12H4.5	K12H4.5
mekk-3	Y106G6A.1				K12H6.6	K12H6.6
mel-11	C06C3.1				kars-1	T02G5.9
mel-26	ZK858.4				kat-1	T02G5.8
mel-46	T06A10.1				kcc-2	H16O14.1
men-1	Y48B6A.12				kcmf-1	ZK652.6
mep-1	M04B2.1				kcnl-1	B0399.1
met-1	C43E11.3				kcnl-4	C53A5.5
metl-1	W02B12.10				kel-20	R12E2.1
metl-18	K01A11.2				kel-3	T27E9.4
metl-5	C38D4.9				kel-8	W02G9.2
mev-1	T07C4.7				kgb-1	T07A9.3
mfap-1	F43G9.10				kin-1	ZK909.2
mfb-1	DY3.6				kin-10	T01G9.6
mff-1	F11C1.2				kin-18	T17E9.1
mfn-1	W02B12.9				kin-19	C03C10.1
mfsd-6	R13A5.9				kin-2	R07E4.6
mics-1	T21C9.1				kin-20	F46F2.2
micu-1	Y67H2A.4				kin-29	F58H12.1
mif-1	Y56A3A.3				kin-3	B0205.7
mif-2	C52E4.2				kin-4	C10C6.1
mif-3	F13G3.9				klc-2	C18C4.10
mig-15	ZC504.4				kle-2	C29E4.2
mig-2	C35C5.4				klp-12	T01G1.1
mig-32	F11A10.3				klp-16	C41G7.2
mig-5	T05C12.6				knl-3	T10B5.6
miga-1	K01D12.6				kpc-1	F11A6.1
miro-1	K08F11.5				krr-1	C05C8.2
misc-1	B0432.4				ksr-1	F13B9.5
miz-1	R13.4				kup-1	F10C2.2
mkk-4	F42G10.2				kvs-4	Y48A6B.6
mlc-4	C56G7.1				lact-2	ZK945.1
mlc-5	T12D8.6				lact-3	M28.6
mlcd-1	F35G12.1				lact-4	M05D6.4
mmaa-1	T02G5.13				lact-9	Y45F10D.11
mmab-1	C26E6.11				laf-1	Y71H2AM.19
mmcm-1	ZK1058.1				lap-1	ZK353.6
mnat-1	F53G2.7				lap-2	W07G4.4
mnk-1	R166.5				larp-1	R144.7
moa-2	B0495.6				larp-5	T12F5.5
moag-4	Y37E3.4				lars-1	R74.1
moc-2	W01A11.6				lat-1	B0457.1
moc-5	F49E2.1				lcmt-1	B0285.4
mog-1	K03H1.2				ldb-1	F58A3.1
mog-2	H20J04.8				ldh-1	F13D12.2
mog-3	F52C9.7				lea-1	K08H10.1
mogs-1	F13H10.4				lec-1	W09H1.6
moma-1	K02F3.10				lec-12	DC2.3
mop-25.1	R02E12.2				lec-2	F52H3.7
mop-25.2	Y53C12A.4				lec-4	C44F1.3
mpdu-1	F38E1.9				lem-2	W01G7.5
mpk-1	F43C1.2				lem-4	Y55F3BR.8
mppb-1	ZC410.2				leo-1	B0035.11
mpst-1	D2023.5				lep-5	H36L18.2
mrg-1	Y37D8A.9				let-418	F26F12.7
mrp-2	F57C12.4				let-49	Y54E5B.3
mrpl-1	F33D4.5				let-502	C10H11.9
mrpl-10	K01C8.6				let-504	E01A2.4
mrpl-11	B0303.15				let-526	C01G8.9
mrpl-12	W09D10.3				let-60	ZK792.6
mrpl-13	F13G3.11				let-607	F57B10.1
mrpl-15	Y92H12BR.8				let-70	M7.1
mrpl-17	Y54E10A.7				let-711	F57B9.2
mrpl-18	D2007.4				let-716	C16A3.3
mrpl-19	Y119C1B.4				let-721	C05D11.12
mrpl-2	F56B3.8				let-754	C29E4.8
mrpl-20	Y48C3A.10				let-767	C56G2.6
mrpl-21	F43C1.6				let-858	F33A8.1
mrpl-22	Y39A1A.6				let-92	F38H4.9
mrpl-23	T08B2.8				letm-1	F58G11.1
mrpl-24	F59A3.3				lex-1	F11A10.1
mrpl-28	T25D3.2				lfi-1	ZC8.4
mrpl-30	W04B5.4				lgc-26	Y58G8A.1
mrpl-32	C30C11.1				lgc-47	F47A4.1
mrpl-38	Y34D9A.1				lgg-1	C32D5.9
mrpl-4	T23B12.2				lgg-2	ZK593.6
mrpl-40	F54C4.1				lias-1	M01F1.3
mrpl-41	B0432.3				lid-1	C25A1.12
mrpl-44	F02A9.4				lig-1	C29A12.3
mrpl-47	B0261.4				lin-10	C09H6.2
mrpl-48	CD4.3				lin-11	ZC247.3
mrpl-49	R11D1.9				lin-14	T25C12.1
mrpl-50	T21B10.1				lin-23	K10B2.1
mrpl-51	T12G3.5				lin-26	F18A1.2
mrpl-53	E02H1.8				lin-28	F02E9.2
mrpl-54	F25H5.6				lin-33	H32C10.2
mrpl-55	Y66H1A.3				lin-37	ZK418.4
mrpl-9	B0205.11				lin-40	T27C4.4
mrps-11	W04D2.5				lin-45	Y73B6A.5
mrps-12	T03D8.2				lin-49	F42A9.2
mrps-15	K07A12.7				lin-5	T09A5.10
mrps-18.C	T14B4.2				lin-52	ZK632.13
mrps-18A	ZC262.8				lin-53	K07A1.12
mrps-18B	T13H5.5				lin-54	JC8.6
mrps-18C	C26E6.6				lin-59	T12F5.4
mrps-2	T23B12.3				lin-61	R06C7.7
mrps-21	F29B9.10				lin-66	B0513.1
mrps-22	C14A4.14				lin-8	B0454.1
mrps-23	ZK1098.7				lin-9	ZK637.7
mrps-24	F33D4.8				lip-1	C05B10.1
mrps-25	Y55F3AM.1				lir-1	F18A1.3
mrps-26	C34E10.11				lis-1	T03F6.5
mrps-27	K11B4.1				lit-1	W06F12.1
mrps-30	B0511.8				lmd-1	F43G9.2
mrps-33	F21D5.8				lmd-3	F52E1.13
mrps-34	M88.2				lmn-1	DY3.2
mrps-35	Y39B6A.39				lmp-1	C03B1.12
mrps-5	E02A10.1				lnp-1	C05E11.1
mrps-6	R12E2.12				lpd-2	C48E7.3
mrps-7	Y57G11C.34				lpd-5	ZK973.10
mrps-9	F09G8.3				lpd-6	K09H9.6
msi-1	R10E9.1				lpd-7	R13A5.12
mspn-1	K04D7.2				lpd-9	T21C9.5
msra-1	F43E2.5				lpin-1	H37A05.1
mtch-1	F43E2.7				lpl-1	ZC410.7
mthf-1	C06A8.1				lron-3	C02C6.3
mtm-3	T24A11.1				lrr-1	F33G12.4
mtm-6	F53A2.8				lsm-1	F40F8.9
mtm-9	Y39H10A.3				lsm-3	Y62E10A.12
mtpn-1	C43H6.3				lsm-4	F32A5.7
mtrr-1	C01G6.6				lsm-5	F28F8.3
mtss-1	PAR2.1				lsm-6	Y71G12B.14
mtx-1	F39B2.11				lsm-7	ZK593.7
mtx-2	ZC97.1				lsm-8	Y73B6BL.32
mus-81	C43E11.2				lst-1	T22A3.3
mutd-1	C34D4.13				lst-2	R160.7
mvb-12	C06A6.3				lsy-13	T06A10.4
mvk-1	Y42G9A.4				ltah-1.1	C42C1.11
mxl-1	T19B10.11				luc-7L	B0495.8
mxl-2	F40G9.11				luc-7L3	C50D2.8
mxl-3	F46G10.6				lurp-4	C34B4.7
mys-1	VC5.4				lys-1	Y22F5A.4
nab-1	C43E11.6				M01B12.4	M01B12.4
nac-3	K08E5.2				M01E11.1	M01E11.1
nadk-2	Y17G7B.10				M01E5.3	M01E5.3
nap-1	D2096.8				M01E5.4	M01E5.4
nape-2	Y37E11AR.3				M01F1.4	M01F1.4
nars-1	F22D6.3				M01F1.9	M01F1.9
nars-2	Y66D12A.23				M01H9.3	M01H9.3
nasp-1	C09H10.6				M02B1.3	M02B1.3
natc-3	Y48G1C.9				M02E1.1	M02E1.1
nbet-1	Y59E9AL.7				M03B6.1	M03B6.1
ncbp-2	F26A3.2				M04B2.4	M04B2.4
nck-1	ZK470.5				M04C9.3	M04C9.3
ncl-1	ZK112.2				M04D8.7	M04D8.7
ncr-1	F02E8.6				M04F3.4	M04F3.4
ncs-2	F10G8.5				M05D6.2	M05D6.2
ncs-5	C54E10.2				M05D6.5	M05D6.5
ndfl-4	MTCE.4				M106.2	M106.2
ndk-1	F25H2.5				M106.3	M106.3
nduf-11	B0491.5				M106.7	M106.7
nduf-6	F22D6.4				M106.8	M106.8
nduf-7	W10D5.2				M110.3	M110.3
nduf-9	Y53G8AL.2				M117.1	M117.1
nduo-1	MTCE.11				M142.5	M142.5
nduo-2	MTCE.16				M153.4	M153.4
nduo-3	MTCE.34				M176.11	M176.11
nduo-4	MTCE.25				M176.4	M176.4
nduo-5	MTCE.35				M57.2	M57.2
nduo-6	MTCE.3				M60.6	M60.6
ndx-1	T26E3.2				mab-20	Y71G12B.20
ndx-3	Y38A8.1				mab-31	Y54E10A.16
ndx-4	Y37H9A.6				maco-1	D2092.5
ndx-7	C43E11.7				madd-2	C39F7.2
ndx-9	F13H10.2				madf-11	C05D2.6
ned-8	F45H11.2				maea-1	W09G3.2
[truncated: 2,132 more rows]
