# Supplementary material for: RNAi-dependent expression of sperm genes in ADL chemosensory neurons is required for olfactory responses in Caenorhabditis elegans
Source: Front Mol Biosci. 2024 Jul 11;11:1396587. doi: 10.3389/fmolb.2024.1396587 (PMC11269235; doi:10.3389/fmolb.2024.1396587)
Supplement: Supplementary file 1 [file DataSheet2.zip › Ow et al_supplemental tables/Table S2.xlsx]

## Sheet: Sheet
Table S2: Genes expressed in WT ADL CON and PDphe neurons (rpkm >10)
WT ADL CON (5908)					WT ADL PDphe (6375)
Gene Name	Sequence Name	Average RPKM			Gene Name	Sequence Name	Average RPKM
ctc-3	MTCE.23	63030.8			atp-6	MTCE.12	39899.1
ctc-1	MTCE.26	45327.6			ctc-3	MTCE.23	38084.6
atp-6	MTCE.12	43216			ctc-2	MTCE.31	36094.6
ctc-2	MTCE.31	37484.6			ctb-1	MTCE.21	34623.5
ctb-1	MTCE.21	35332.2			ctc-1	MTCE.26	33911
nduo-1	MTCE.11	17197.4			nduo-1	MTCE.11	15453.1
nduo-3	MTCE.34	11764.6			nduo-3	MTCE.34	11073.9
nduo-4	MTCE.25	7011.4			far-2	F02A9.3	7208.27
nduo-6	MTCE.3	6799.5			nduo-4	MTCE.25	6492.8
far-1	F02A9.2	5720.8			eef-1A.1	F31E3.5	5898.64
far-2	F02A9.3	5639.32			perm-4	C44B12.5	4753.95
eef-1A.1	F31E3.5	4639.47			nduo-5	MTCE.35	4596.42
C17F4.7	C17F4.7	4482.78			nduo-6	MTCE.3	4528.7
nduo-5	MTCE.35	4034.68			perm-2	C44B12.1	4235.05
rps-25	K02B2.5	4011.01			rps-25	K02B2.5	3908.74
perm-4	C44B12.5	3502.88			C17F4.7	C17F4.7	3675.81
ndfl-4	MTCE.4	3467.7			far-1	F02A9.2	3637.41
perm-2	C44B12.1	3402.91			col-140	F26F12.1	3078.99
rps-14	F37C12.9	3213.42			rpl-43	Y48B6A.2	3038.32
Y82E9BR.3	Y82E9BR.3	3187.1			dct-16	Y38H6C.1	3035.48
rps-23	F28D1.7	3104.54			nduo-2	MTCE.16	3007.63
dct-16	Y38H6C.1	3004.55			rps-12	F54E7.2	2961.69
Y37E3.8	Y37E3.8	2974.8			Y82E9BR.3	Y82E9BR.3	2823.92
rla-1	Y37E3.7	2937.33			inos-1	VF13D12L.1	2823.24
ant-1.1	T27E9.1	2919.08			col-119	C53B4.5	2808.4
rpl-36	F37C12.4	2842.71			rps-14	F37C12.9	2800
nduo-2	MTCE.16	2833.96			rps-23	F28D1.7	2713.44
B0495.9	B0495.9	2812.81			Y37E3.8	Y37E3.8	2670.46
inos-1	VF13D12L.1	2788.05			rpl-24.1	D1007.12	2617.5
rpl-43	Y48B6A.2	2778.24			rpl-38	C06B8.8	2539.63
col-140	F26F12.1	2767.16			ant-1.1	T27E9.1	2504.48
rpl-23	B0336.10	2751.85			rla-1	Y37E3.7	2502.25
rps-12	F54E7.2	2729.98			rpl-36	F37C12.4	2410.52
rps-5	T05E11.1	2718.43			rpl-23	B0336.10	2405.7
rps-8	F42C5.8	2675.22			col-20	F11G11.11	2370.03
rpl-10	F10B5.1	2630.97			rps-26	F39B2.6	2361.56
rla-0	F25H2.10	2598.36			rps-24	T07A9.11	2332.84
rpl-38	C06B8.8	2506.22			rpl-32	T24B8.1	2290.24
rps-9	F40F8.10	2490.43			rps-8	F42C5.8	2289.97
rpl-24.1	D1007.12	2478.11			rpl-27	C53H9.1	2280.73
rpl-27	C53H9.1	2475.09			rps-11	F40F11.1	2272.76
rps-19	T05F1.3	2451.99			col-124	C24F3.6	2257.87
rps-11	F40F11.1	2440.51			rps-10	D1007.6	2203.79
rpl-32	T24B8.1	2354.25			rps-19	T05F1.3	2148.74
rps-7	ZC434.2	2285.83			rpl-2	B0250.1	2131.62
ubq-2	ZK1010.1	2268.24			rps-21	F37C12.11	2126.03
rpl-2	B0250.1	2260.76			rpl-10	F10B5.1	2117.94
rps-16	T01C3.6	2257.93			ubq-2	ZK1010.1	2115.17
rpl-17	Y48G8AL.8	2252.39			rpl-19	C09D4.5	2057.76
rps-10	D1007.6	2244.79			rps-7	ZC434.2	2056.14
col-20	F11G11.11	2241.6			rps-5	T05E11.1	2043.04
rps-30	C26F1.4	2240.32			rla-0	F25H2.10	2024.34
rps-26	F39B2.6	2226.16			rps-9	F40F8.10	2019.94
rpl-19	C09D4.5	2217.11			ndfl-4	MTCE.4	2001.4
rpl-15	K11H12.2	2194.3			rpl-17	Y48G8AL.8	1992.11
rps-21	F37C12.11	2160.17			rps-16	T01C3.6	1966.32
rps-15	F36A2.6	2158.36			rpl-14	C04F12.4	1940.41
col-124	C24F3.6	2134.96			col-93	W05B2.5	1936.01
rpl-13	C32E8.2	2132.99			rpl-15	K11H12.2	1928.05
asp-6	F21F8.7	2053.74			T04G9.7	T04G9.7	1921.79
rps-18	Y57G11C.16	2035.47			rps-15	F36A2.6	1911.95
C37A2.7	C37A2.7	2022.12			rps-18	Y57G11C.16	1904.46
rpl-14	C04F12.4	2010.52			rpl-13	C32E8.2	1886.73
rpl-7	F53G12.10	2002.38			rpl-35	ZK652.4	1883.28
rps-24	T07A9.11	1975.16			rpl-7	F53G12.10	1848.41
rps-0	B0393.1	1932.31			rps-30	C26F1.4	1838.37
rpl-35	ZK652.4	1923.92			rps-2	C49H3.11	1830.89
rpl-18	Y45F10D.12	1921.22			ubl-1	H06I04.4	1818.79
rps-3	C23G10.3	1919.96			col-178	C34F6.2	1809.71
rps-4	Y43B11AR.4	1900.52			rpl-26	F28C6.7	1757.97
rps-27	F56E10.4	1879.72			B0495.9	B0495.9	1741.35
rpl-4	B0041.4	1878.34			C37A2.7	C37A2.7	1738.04
rpl-26	F28C6.7	1848.93			rps-1	F56F3.5	1736.04
rps-2	C49H3.11	1807.01			col-19	ZK1193.1	1734.54
F46H5.3	F46H5.3	1787.47			rps-4	Y43B11AR.4	1717.05
rps-13	C16A3.9	1774.24			rpl-21	C14B9.7	1681.74
rps-1	F56F3.5	1763.09			rpl-18	Y45F10D.12	1670.7
rpl-9	R13A5.8	1741.57			rps-3	C23G10.3	1651.07
rps-29	B0412.4	1735.08			col-80	C09G5.5	1650.94
col-119	C53B4.5	1716.61			rps-13	C16A3.9	1640.91
rpl-22	C27A2.2	1698.44			pat-10	F54C1.7	1634.11
ubl-1	H06I04.4	1685.36			col-143	T15B7.3	1631.72
col-93	W05B2.5	1664.9			rpl-7A	Y24D9A.4	1630.38
rpl-7A	Y24D9A.4	1663.36			rpl-29	B0513.3	1621.55
rpl-6	R151.3	1640.97			rpl-9	R13A5.8	1597.98
rpl-5	F54C9.5	1639.46			rpl-34	C42C1.14	1596.57
rack-1	K04D7.1	1633.69			rps-28	Y41D4B.5	1561.93
rps-17	T08B2.10	1631.87			rps-0	B0393.1	1559.03
col-178	C34F6.2	1626.08			W01D2.1	W01D2.1	1553.74
rpl-1	Y71F9AL.13	1618.55			rpl-6	R151.3	1553.73
rpl-33	F10E7.7	1591.2			rps-27	F56E10.4	1550.18
rpl-21	C14B9.7	1588.61			rpl-3	F13B10.2	1547.55
rpl-28	R11D1.8	1584.76			rpl-22	C27A2.2	1544.66
rpl-34	C42C1.14	1536.97			rpl-5	F54C9.5	1542.73
cyc-2.1	E04A4.7	1527.17			rpl-28	R11D1.8	1538.71
W01D2.1	W01D2.1	1505.76			asp-6	F21F8.7	1534.28
rpl-3	F13B10.2	1498.58			B0513.4	B0513.4	1522.21
rla-2	Y62E10A.1	1494.25			rps-29	B0412.4	1507.01
rps-28	Y41D4B.5	1488.72			rpl-4	B0041.4	1502.6
col-19	ZK1193.1	1477.58			hsp-16.11	T27E4.2	1477.18
rps-6	Y71A12B.1	1450.1			rpl-1	Y71F9AL.13	1454.34
pat-10	F54C1.7	1437.04			col-8	F11H8.3	1451.12
clec-63	F35C5.6	1421.38			rps-17	T08B2.10	1448.65
ndk-1	F25H2.5	1420.93			act-1	T04C12.6	1402.87
col-181	W03G11.1	1416.93			rpl-33	F10E7.7	1395.77
col-160	F57B1.4	1320.2			mlc-2	C36E6.5	1391.8
rpl-30	Y106G6H.3	1298.92			rpl-30	Y106G6H.3	1372.33
rpl-20	E04A4.8	1273.84			spp-17	C54G6.5	1367.2
rpl-12	JC8.3	1272.41			acp-6	Y73B6BL.24	1360.43
act-1	T04C12.6	1266.93			rps-6	Y71A12B.1	1355.92
mlc-2	C36E6.5	1263.34			cpl-1	T03E6.7	1341.41
eef-1B.1	F54H12.6	1253.27			rla-2	Y62E10A.1	1333.63
rps-20	Y105E8A.16	1227.91			rpl-20	E04A4.8	1325.54
rpl-31	W09C5.6	1211.95			col-160	F57B1.4	1298.81
lec-6	Y55B1AR.1	1198.64			D1086.10	D1086.10	1298.74
rpl-11.2	F07D10.1	1195.54			cyc-2.1	E04A4.7	1287.58
rpl-16	M01F1.2	1187.56			rpl-16	M01F1.2	1256.76
col-80	C09G5.5	1184.99			ttr-15	T07C4.5	1256.53
T04G9.7	T04G9.7	1183.23			rpl-31	W09C5.6	1251.97
B0495.8	B0495.8	1173.28			rpl-12	JC8.3	1241.32
ahcy-1	K02F2.2	1171.95			rack-1	K04D7.1	1228.07
tct-1	F25H2.11	1155.73			col-181	W03G11.1	1226.14
hsp-16.11	T27E4.2	1124.98			ahcy-1	K02F2.2	1212.74
col-143	T15B7.3	1124.97			F46H5.3	F46H5.3	1156.4
rpl-29	B0513.3	1096.1			ttr-2	K03H1.4	1145.23
spp-5	T08A9.9	1063.92			rpl-11.2	F07D10.1	1137.87
eef-2	F25H5.4	985.304			C44B7.5	C44B7.5	1120.74
R53.4	R53.4	981.597			lec-6	Y55B1AR.1	1105.56
act-4	M03F4.2	966.625			F41C3.5	F41C3.5	1086.75
F44E5.1	F44E5.1	941.128			lbp-6	W02D3.5	1079.22
cyn-7	Y75B12B.2	937.816			act-4	M03F4.2	1073.48
hsp-1	F26D10.3	934.759			tct-1	F25H2.11	1065.88
rpl-25.2	F52B5.6	929.741			C10G8.4	C10G8.4	1058.49
icd-1	C56C10.8	923.995			icd-1	C56C10.8	1042.82
eef-1G	F17C11.9	918.379			spp-14	K09F5.3	1039.01
F26E4.6	F26E4.6	912.988			rps-20	Y105E8A.16	1029.35
rpl-11.1	T22F3.4	908.402			skpo-1	F49E12.1	1006.24
crt-1	Y38A10A.5	902.104			acdh-1	C55B7.4	997.179
col-184	F15A2.1	895.519			ndk-1	F25H2.5	987.202
col-8	F11H8.3	890.997			hsp-1	F26D10.3	980.312
rpl-25.1	F55D10.2	889.236			F57F5.1	F57F5.1	975.337
B0513.4	B0513.4	880.04			col-101	K02D7.3	967.634
aldo-2	F01F1.12	871.065			eef-1B.1	F54H12.6	960.745
ril-1	C53A5.1	852.658			F44E5.4	F44E5.4	939.626
T21H3.1	T21H3.1	843.743			crt-1	Y38A10A.5	930.994
gpd-3	K10B3.7	827.508			vit-2	C42D8.2	924.401
cyn-5	F31C3.1	826.968			spp-5	T08A9.9	905.815
R09B3.3	R09B3.3	821.685			col-184	F15A2.1	893.112
Y73F4A.1	Y73F4A.1	794.242			col-179	C34F6.3	889.038
C06A8.3	C06A8.3	783.755			F44E5.1	F44E5.1	886.975
cco-2	Y37D8A.14	782.395			rpl-25.2	F52B5.6	886.119
icd-2	Y65B4BR.5	782.008			T21H3.1	T21H3.1	885.606
lbp-6	W02D3.5	779.226			vit-6	K07H8.6	840.334
hpo-18	F32D1.2	769.564			eef-1G	F17C11.9	836.95
atp-5	C06H2.1	760.402			cyn-7	Y75B12B.2	831.956
vha-2	R10E11.2	754.116			aldo-2	F01F1.12	824.652
ZC373.2	ZC373.2	750.189			ttr-51	JC8.8	810.484
cpl-1	T03E6.7	746.17			osm-11	F11C7.5	800.465
daf-21	C47E8.5	739.74			B0495.8	B0495.8	794.238
gpd-2	K10B3.8	734.755			eef-2	F25H5.4	794.17
H28O16.1	H28O16.1	721.399			alh-8	F13D12.4	793.091
atp-2	C34E10.6	717.529			rpl-25.1	F55D10.2	781.323
F57F5.1	F57F5.1	704.441			rpl-11.1	T22F3.4	775.658
spp-17	C54G6.5	699.477			ilys-5	F22A3.6	760.849
F58F12.1	F58F12.1	682.416			C08F11.12	C08F11.12	758.103
F23H11.5	F23H11.5	681.693			R09B3.3	R09B3.3	757.809
vdac-1	R05G6.7	678.611			hpo-18	F32D1.2	754.804
F29B9.11	F29B9.11	666.272			F26E4.6	F26E4.6	753.561
osm-11	F11C7.5	664.545			cyn-5	F31C3.1	752.091
Y71H2AM.5	Y71H2AM.5	663.57			D1054.10	D1054.10	750.267
alh-8	F13D12.4	662.553			ril-1	C53A5.1	743.948
R04F11.2	R04F11.2	660.932			hsp-16.48	T27E4.3	725.688
Y62H9A.5	Y62H9A.5	659.931			hsp-16.49	T27E4.9	724.98
F41C3.5	F41C3.5	656.569			H28O16.1	H28O16.1	712.387
Y119D3B.21	Y119D3B.21	652.874			Y62H9A.5	Y62H9A.5	708.031
lec-1	W09H1.6	652.129			icd-2	Y65B4BR.5	700.882
D1054.10	D1054.10	649.269			daf-21	C47E8.5	693.401
asp-3	H22K11.1	647.305			cco-2	Y37D8A.14	693.349
spp-3	T08A9.7	636.929			vha-2	R10E11.2	692.22
col-101	K02D7.3	636.32			atp-5	C06H2.1	690.265
C15H9.9	C15H9.9	634.463			R53.4	R53.4	689.861
col-179	C34F6.3	628.554			ZC373.2	ZC373.2	682.742
Y69A2AR.18	Y69A2AR.18	626.804			vha-10	F46F11.5	676.109
enol-1	T21B10.2	624.774			mtl-2	T08G5.10	672.912
prdx-2	F09E5.15	624.516			prdx-2	F09E5.15	667.655
col-139	F41F3.4	623.776			ech-6	T05G5.6	666.55
T02H6.11	T02H6.11	607.552			atp-2	C34E10.6	655.032
F29C4.2	F29C4.2	604.814			C39D10.7	C39D10.7	649.052
hsp-16.48	T27E4.3	603.166			sip-1	F43D9.4	640.729
F36A2.7	F36A2.7	601.733			vdac-1	R05G6.7	631.026
ttr-15	T07C4.5	601.266			F48E3.4	F48E3.4	628.511
hsp-16.49	T27E4.9	597.778			gdh-1	ZK829.4	613.145
F01G4.6	F01G4.6	595.671			C06A8.3	C06A8.3	612.651
acdh-1	C55B7.4	592.639			pmt-2	F54D11.1	606.165
mlc-1	C36E6.3	592.121			tbb-2	C36E8.5	598.552
tbb-2	C36E8.5	588.253			cpn-3	F28H1.2	594.7
C44B7.5	C44B7.5	587.014			cey-2	F46F11.2	591.425
T20D3.2	T20D3.2	578.284			lgg-1	C32D5.9	586.274
D1086.10	D1086.10	566.211			C15H9.9	C15H9.9	579.669
par-5	M117.2	564.139			F58F12.1	F58F12.1	578
lgg-1	C32D5.9	553.789			Y71H2AM.5	Y71H2AM.5	574.453
gdh-1	ZK829.4	553.729			F23A7.8	F23A7.8	574.124
atp-4	T05H4.12	552.623			F29B9.11	F29B9.11	574.076
vha-10	F46F11.5	548.083			grd-3	W05E7.1	573.035
sbt-1	T03D8.3	542.932			gpd-3	K10B3.7	568.822
cpn-3	F28H1.2	541.752			K06A4.7	K06A4.7	566.808
pud-1.2	Y19D10B.7	541.66			ddo-3	F20H11.5	561.094
pdi-2	C07A12.4	541.341			lys-4	F58B3.1	556.045
elo-6	F41H10.8	537.549			fat-2	W02A2.1	555.711
W09C5.8	W09C5.8	537.538			acbp-1	C44E4.6	553.317
vig-1	F56D12.5	537.156			ZK632.9	ZK632.9	552.299
ttr-2	K03H1.4	535.919			Y69A2AR.18	Y69A2AR.18	552.079
F08B12.4	F08B12.4	532.679			sbt-1	T03D8.3	550.694
asp-5	F21F8.3	526.264			lec-1	W09H1.6	548.887
pab-1	Y106G6H.2	521.889			T04C12.3	T04C12.3	548.5
acbp-1	C44E4.6	519.571			ZK813.2	ZK813.2	540.329
cco-1	F26E4.9	518.815			pab-1	Y106G6H.2	538.982
ttr-1	K03H1.6	518.715			elo-6	F41H10.8	538.979
iff-1	T05G5.10	514.391			F29C4.2	F29C4.2	536.975
spp-14	K09F5.3	513.34			par-5	M117.2	536.211
lec-9	C16H3.2	511.753			inx-8	ZK792.2	528.479
ZK632.9	ZK632.9	509.972			F01G4.6	F01G4.6	527.112
mdh-1	F46E10.10	508.974			asp-3	H22K11.1	526.201
tag-174	F54D8.2	507.173			atp-4	T05H4.12	523.893
F53F4.13	F53F4.13	504.845			F11E6.3	F11E6.3	523.046
col-159	F57B1.3	502.89			F36A2.7	F36A2.7	521.039
ttr-51	JC8.8	502.547			asp-5	F21F8.3	519.55
acp-6	Y73B6BL.24	498.556			cpr-6	C25B8.3	517.38
ilys-5	F22A3.6	497.485			lev-11	Y105E8B.1	513.57
let-70	M7.1	494.317			R04F11.2	R04F11.2	509.211
lev-11	Y105E8B.1	490.824			sri-40	Y27F2A.3	508.839
sip-1	F43D9.4	488.459			pgal-1	F21F3.1	505.17
atp-3	F27C1.7	488.041			T02H6.11	T02H6.11	503.613
F11E6.3	F11E6.3	486.252			Y105C5B.5	Y105C5B.5	501.02
ZK813.3	ZK813.3	483.279			ZK813.1	ZK813.1	500.608
ech-6	T05G5.6	480.987			msra-1	F43E2.5	500.499
mai-2	B0546.1	480.236			let-70	M7.1	498.534
H36L18.2	H36L18.2	478.586			mlc-1	C36E6.3	498.482
C14B9.10	C14B9.10	475.391			F23H11.5	F23H11.5	493.274
F44E5.4	F44E5.4	473.319			col-94	W05B2.1	490.985
mtl-2	T08G5.10	471.935			spp-3	T08A9.7	487.335
Y116A8C.3	Y116A8C.3	471.25			F44E5.5	F44E5.5	487.215
C49G7.3	C49G7.3	470.433			hmg-1.1	Y48B6A.14	486.376
iff-2	F54C9.1	468.433			unc-27	ZK721.2	479.063
Y105C5B.5	Y105C5B.5	467.703			vha-8	C17H12.14	477.521
vha-8	C17H12.14	464.642			W09C5.8	W09C5.8	476.53
K06A4.7	K06A4.7	464.065			ftt-2	F52D10.3	474.266
ZK813.1	ZK813.1	462.065			atp-3	F27C1.7	473.24
skpo-1	F49E12.1	455.52			cco-1	F26E4.9	473.071
M28.5	M28.5	455.086			trap-4	Y56A3A.21	472.995
ftt-2	F52D10.3	452.942			act-2	T04C12.5	472.881
asg-2	C53B7.4	451.948			pck-2	R11A5.4	472.39
col-94	W05B2.1	444.856			gpd-2	K10B3.8	471.103
cts-1	T20G5.2	443.971			cey-4	Y39A1C.3	470.518
eef-1A.2	R03G5.1	442.514			mdh-1	F46E10.10	465.19
aldo-1	T05D4.1	442.37			iff-2	F54C9.1	460.075
mlc-3	F09F7.2	434.305			cey-1	F33A8.3	458.769
cey-1	F33A8.3	429.806			ZK813.7	ZK813.7	457.739
vha-1	R10E11.8	423.763			Y119D3B.21	Y119D3B.21	455.775
pgal-1	F21F3.1	421.785			trap-1	Y71F9AM.6	455.334
F48E3.4	F48E3.4	418.442			vit-4	F59D8.2	450.606
daf-28	Y116F11B.1	418.064			enol-1	T21B10.2	448.154
col-98	F14F7.1	415.466			asp-2	T18H9.2	445.869
trap-4	Y56A3A.21	415.247			pdi-2	C07A12.4	445.498
lys-4	F58B3.1	414.736			iff-1	T05G5.10	445.2
C35B1.5	C35B1.5	412.918			lec-9	C16H3.2	443.099
F22H10.3	F22H10.3	412.447			clec-63	F35C5.6	441.443
T04C12.3	T04C12.3	410.71			col-98	F14F7.1	439.977
pud-2.2	F15E11.14	410.088			flp-28	W07E11.4	433.563
vha-17	F49C12.13	409.702			cpz-1	F32B5.8	433.401
hmg-1.1	Y48B6A.14	408.949			T20D3.2	T20D3.2	430.68
pck-2	R11A5.4	406.804			col-103	F56B3.1	429.785
F54D5.3	F54D5.3	405.493			tag-174	F54D8.2	427.827
pud-2.1	F15E11.1	405.159			vig-1	F56D12.5	424.154
cey-2	F46F11.2	404.968			Y47G6A.33	Y47G6A.33	420.34
F22D6.2	F22D6.2	403.139			ZK813.3	ZK813.3	419.003
F59F4.2	F59F4.2	403.06			F59F4.2	F59F4.2	417.946
act-2	T04C12.5	402.314			mai-2	B0546.1	417.212
asb-2	F02E8.1	397.49			lbp-9	Y40B10A.1	413.913
col-144	B0222.6	395.859			Y22D7AR.10	Y22D7AR.10	412.243
lbp-9	Y40B10A.1	394.735			R06C1.4	R06C1.4	411.074
ldh-1	F13D12.2	392.161			act-5	T25C8.2	410.092
R02F2.1	R02F2.1	389.163			elo-1	F56H11.4	406.169
cey-4	Y39A1C.3	386.626			F22H10.3	F22H10.3	404.005
isp-1	F42G8.12	386.044			asb-2	F02E8.1	398.581
vha-9	ZK970.4	384.643			F46F2.3	F46F2.3	394.57
fat-2	W02A2.1	384.159			asg-2	C53B7.4	392.628
tba-2	C47B2.3	380.563			C14B9.10	C14B9.10	391.685
ZK813.7	ZK813.7	378.539			eef-1A.2	R03G5.1	391.55
F56H9.2	F56H9.2	373.762			F56H9.2	F56H9.2	391.027
har-1	C16C10.11	372.575			M28.5	M28.5	389.998
col-103	F56B3.1	368.898			cht-3	C25A8.4	388.71
dod-6	T20G5.7	368.835			far-3	F15B9.1	388.637
pck-1	W05G11.6	367.038			vit-5	C04F6.1	384.78
pmt-2	F54D11.1	364.906			F08B12.4	F08B12.4	384.203
egl-21	F01D4.4	364.162			mlc-3	F09F7.2	383.942
ftn-2	D1037.3	363.833			grd-5	F41E6.2	377.466
K12H4.5	K12H4.5	361.43			C35B1.5	C35B1.5	371.717
ran-1	K01G5.4	361.323			vha-9	ZK970.4	368.545
unc-54	F11C3.3	358.472			ttr-45	JC8.14	368.293
ins-30	ZC334.2	356.175			egl-21	F01D4.4	367.89
aqp-7	M02F4.8	356.152			vha-17	F49C12.13	362.781
fat-1	Y67H2A.8	355.494			cts-1	T20G5.2	361.681
ost-1	C44B12.2	354.615			fat-1	Y67H2A.8	361.531
lys-1	Y22F5A.4	353.516			elo-2	F11E6.5	359.541
arf-1.2	B0336.2	350.539			K12H4.5	K12H4.5	357.761
pdi-3	H06O01.1	348.2			F22D6.2	F22D6.2	356.914
ddo-3	F20H11.5	348.138			ran-1	K01G5.4	353.676
T28D9.1	T28D9.1	341.678			tbh-1	H13N06.6	352.666
col-92	W05B2.6	341.086			rab-11.1	F53G12.1	350.521
rab-11.1	F53G12.1	341.075			tba-2	C47B2.3	346.23
asp-2	T18H9.2	338.901			col-159	F57B1.3	339.379
Y34B4A.6	Y34B4A.6	338.887			tnt-2	F53A9.10	336.532
nlp-36	B0464.3	338.843			dod-23	F49E12.2	335.154
cyn-3	Y75B12B.5	338.682			nlp-40	Y74C9A.2	333.859
F26A3.4	F26A3.4	338.31			F23A7.4	F23A7.4	333.287
inx-8	ZK792.2	336.702			har-1	C16C10.11	333.137
sri-40	Y27F2A.3	336.643			vha-1	R10E11.8	332.605
fkb-2	Y18D10A.19	335.641			nex-1	ZC155.1	332.314
C10G8.4	C10G8.4	330.653			nlp-36	B0464.3	332.181
R06C1.4	R06C1.4	330.575			arf-1.2	B0336.2	329.676
unc-27	ZK721.2	330.019			cmd-1	T21H3.3	326.295
col-81	F38A3.1	327.737			trap-3	Y38F2AR.2	324.487
ins-24	ZC334.3	324.621			dlc-1	T26A5.9	324.355
C39D10.2	C39D10.2	323.382			C39D10.2	C39D10.2	320.114
dlc-1	T26A5.9	321.486			isp-1	F42G8.12	319.243
elo-1	F56H11.4	320.713			ftn-2	D1037.3	316.813
F20A1.1	F20A1.1	320.008			dct-18	F58G1.4	315.462
arf-3	F57H12.1	317.282			F13H10.8	F13H10.8	311.204
Y22D7AL.10	Y22D7AL.10	316.494			pdi-3	H06O01.1	310.862
flp-28	W07E11.4	315.954			egl-3	C51E3.7	308.827
cmd-1	T21H3.3	315.622			rps-22	F53A3.3	307.046
col-117	T28C6.4	313.58			let-767	C56G2.6	304.331
vha-4	T01H3.1	312.873			ost-1	C44B12.2	304.105
col-3	T28C6.6	309.321			R02F2.1	R02F2.1	303.822
trap-1	Y71F9AM.6	305.27			ubq-1	F25B5.4	303.783
C25H3.9	C25H3.9	303.291			snet-1	C02F12.3	302.161
mdh-2	F20H11.3	302.864			F23C8.5	F23C8.5	302.123
grd-3	W05E7.1	302.513			tba-1	F26E4.8	302.044
nex-1	ZC155.1	302.023			arf-3	F57H12.1	298.464
F45H10.3	F45H10.3	297.829			cyn-3	Y75B12B.5	297.075
clec-50	W04E12.8	297.698			elo-5	F41H10.7	295.778
clec-209	Y19D10A.9	295.22			sod-1	C15F1.7	293.639
F44E5.5	F44E5.5	295.159			F58B4.3	F58B4.3	291.159
F56A4.2	F56A4.2	294.584			mdh-2	F20H11.3	289.972
F23A7.8	F23A7.8	291.809			ins-30	ZC334.2	289.801
Y51H1A.3	Y51H1A.3	290.342			vit-3	F59D8.1	289.06
cpg-2	B0280.5	288.443			aqp-7	M02F4.8	289.007
unc-60	C38C3.5	287.279			gale-1	C47B2.6	288.079
F13H10.8	F13H10.8	286.695			cpr-4	F44C4.3	287.951
tba-1	F26E4.8	286.049			idh-1	F59B8.2	287.677
C46G7.1	C46G7.1	286.035			daf-28	Y116F11B.1	287.058
lgc-26	Y58G8A.1	284.746			col-142	T15B7.4	285.26
D2030.4	D2030.4	284.28			col-139	F41F3.4	284.47
C34B2.8	C34B2.8	283.706			vha-4	T01H3.1	284.271
flp-12	C05E11.8	282.841			ZC395.10	ZC395.10	281.35
snet-1	C02F12.3	282.287			pghm-1	Y71G12B.4	281.054
F45H10.2	F45H10.2	281.918			fkb-2	Y18D10A.19	281.019
grd-5	F41E6.2	280.737			K11D12.13	K11D12.13	279.549
cup-4	C02C2.3	278.213			dhs-25	F09E10.3	278.227
flp-14	Y37D8A.15	276.412			unc-108	F53F10.4	277.849
F46F2.3	F46F2.3	275.504			aldo-1	T05D4.1	277.709
pghm-1	Y71G12B.4	275.16			unc-60	C38C3.5	277.384
rps-22	F53A3.3	274.629			cpg-2	B0280.5	276.117
C54D10.3	C54D10.3	273.661			F48D6.4	F48D6.4	273.232
dod-23	F49E12.2	273.632			F59B1.2	F59B1.2	271.537
unc-108	F53F10.4	272.67			calu-1	M03F4.7	269.989
col-125	C29F4.1	271.278			T28D9.1	T28D9.1	266.348
F23C8.5	F23C8.5	269.86			F26A3.4	F26A3.4	266.23
F23D12.11	F23D12.11	268.488			lec-10	W01A11.4	266.169
plp-1	F45E4.2	268.273			pfn-1	Y18D10A.20	266.069
ZK1320.3	ZK1320.3	267.758			col-95	Y41C4A.16	265.809
Y39B6A.5	Y39B6A.5	267.388			rab-1	C39F7.4	262.971
far-8	K02F3.3	265.081			kat-1	T02G5.8	259.779
F49C12.12	F49C12.12	265.07			F45H10.3	F45H10.3	259.01
nap-1	D2096.8	265.059			hsp-110	C30C11.4	257.166
cpn-4	F49D11.8	264.254			Y40B1B.7	Y40B1B.7	256.853
nspc-15	F42F12.8	263.084			C25H3.9	C25H3.9	256.18
col-142	T15B7.4	262.163			F54D5.3	F54D5.3	255.858
F48D6.4	F48D6.4	261.467			D2030.4	D2030.4	254.205
C45B2.1	C45B2.1	260.572			C33A12.4	C33A12.4	252.52
ubq-1	F25B5.4	259.166			Y22D7AL.10	Y22D7AL.10	251.08
cpr-4	F44C4.3	258.903			cgh-1	C07H6.5	250.399
egl-3	C51E3.7	258.213			vha-14	F55H2.2	250.171
F42G8.10	F42G8.10	257.808			H36L18.2	H36L18.2	249.535
tpi-1	Y17G7B.7	257.04			ent-2	K09A9.3	247.009
nuo-6	W01A8.4	256.767			mup-2	T22E5.5	246.638
C39D10.7	C39D10.7	251.711			Y9C2UA.1	Y9C2UA.1	246.242
act-5	T25C8.2	251.184			fkb-1	F36H1.1	245.62
F44G4.2	F44G4.2	250.669			F45H10.2	F45H10.2	245.015
ZC395.10	ZC395.10	247.914			nlp-21	Y47D3B.2	244.671
C35B1.4	C35B1.4	247.864			smo-1	K12C11.2	243.445
flp-25	K04H4.7	247.754			flp-14	Y37D8A.15	240.189
cpz-1	F32B5.8	247.526			nap-1	D2096.8	237.014
flp-22	F39H2.1	246.578			his-72	Y49E10.6	237.012
wrk-1	F41D9.3	245.299			cab-1	C23H4.1	236.807
lec-10	W01A11.4	244.908			mel-32	C05D11.11	236.098
sod-1	C15F1.7	244.636			fat-6	VZK822L.1	235.353
his-72	Y49E10.6	243.313			cytb-5.1	C31E10.7	234.827
Y22D7AR.10	Y22D7AR.10	243.089			vha-13	Y49A3A.2	234.224
Y34B4A.9	Y34B4A.9	242.992			F49C12.11	F49C12.11	233.522
nuo-3	Y57G11C.12	242.789			clec-87	C25A1.8	233.489
W02D9.10	W02D9.10	241.685			Y34B4A.6	Y34B4A.6	232.965
cyc-1	C54G4.8	241.636			lbp-1	F40F4.3	232.857
sdhd-1	F33A8.5	240.814			sec-61	Y57G11C.15	231.29
F58B4.3	F58B4.3	240.648			plp-1	F45E4.2	231.063
fib-1	T01C3.7	240.012			C18E9.4	C18E9.4	231
rab-1	C39F7.4	239.434			car-1	Y18D10A.17	229.909
fip-2	T27E4.4	239.217			spr-2	C27B7.1	229.906
T27C4.1	T27C4.1	239.054			flp-9	C36H8.3	229.102
trap-3	Y38F2AR.2	238.572			hsp-16.41	Y46H3A.2	228.95
cpi-2	R01B10.1	238.46			T27C4.1	T27C4.1	228.388
his-35	C50F4.13	237.749			F44G4.2	F44G4.2	228.288
xbp-1	R74.3	237.395			spp-10	C28C12.7	227.188
glb-1	ZK637.13	236.069			cuc-1	ZK652.11	226.231
flp-27	C25H3.5	235.959			trap-2	T04G9.5	226.12
nlp-40	Y74C9A.2	235.748			flp-12	C05E11.8	225.305
col-129	M18.1	235.521			flp-6	F07D3.2	224.398
sqd-1	Y73B6BL.6	235.417			hpo-8	T15B7.2	223.414
pfn-2	F35C8.6	234.791			F42G8.10	F42G8.10	223.005
Y39B6A.1	Y39B6A.1	234.779			flp-22	F39H2.1	222.854
F23A7.4	F23A7.4	234.194			cyc-1	C54G4.8	222.849
pfn-1	Y18D10A.20	233.707			flp-25	K04H4.7	222.465
cpr-6	C25B8.3	233.614			xbp-1	R74.3	222.448
col-12	F15H10.1	231.908			nuo-3	Y57G11C.12	221.993
lbp-1	F40F4.3	231.891			R107.5	R107.5	221.512
vit-2	C42D8.2	231.66			flp-1	F23B2.5	221.081
tbb-1	K01G5.7	231.14			C34B2.8	C34B2.8	220.974
C18E9.4	C18E9.4	230.981			hsp-16.2	Y46H3A.3	220.689
W02D9.7	W02D9.7	230.686			vha-12	F20B6.2	220.01
F53F4.10	F53F4.10	230.232			his-35	C50F4.13	220.008
F32D1.5	F32D1.5	228.835			vha-16	C30F8.2	218.895
vha-14	F55H2.2	227.248			zip-2	K02F3.4	217.73
zip-2	K02F3.4	227.033			ncs-2	F10G8.5	217.406
nduf-7	W10D5.2	226.415			xbx-9	C15C8.1	216.788
F49C12.11	F49C12.11	225.545			brp-1	Y79H2A.1	215.961
Y94H6A.8	Y94H6A.8	224.887			Y39B6A.1	Y39B6A.1	214.998
F31D4.9	F31D4.9	224.495			cpi-1	K08B4.6	214.522
F37C12.3	F37C12.3	223.638			skr-1	F46A9.5	214.511
asg-1	K07A12.3	223.529			cpi-2	R01B10.1	214.372
dct-18	F58G1.4	223.12			cpr-5	W07B8.5	214.119
phb-1	Y37E3.9	222.179			C48B6.10	C48B6.10	213.273
elo-2	F11E6.5	220.286			mlc-4	C56G7.1	212.121
prmt-1	Y113G7B.17	219.429			R07H5.8	R07H5.8	211.828
hpo-8	T15B7.2	219.085			sqd-1	Y73B6BL.6	211.518
F53F1.4	F53F1.4	218.103			T15B7.1	T15B7.1	211.16
Y43F8B.2	Y43F8B.2	217.935			Y51H1A.3	Y51H1A.3	210.91
K01A12.4	K01A12.4	217.711			ldh-1	F13D12.2	210.871
idh-1	F59B8.2	216.715			F23D12.11	F23D12.11	210.868
eif-1	T27F7.3	216.026			C46G7.1	C46G7.1	210.838
VF13D12L.3	VF13D12L.3	214.896			ins-6	ZK84.6	210.702
vha-13	Y49A3A.2	214.742			W02D9.7	W02D9.7	210.498
gdi-1	Y57G11C.10	214.563			Y34B4A.9	Y34B4A.9	210.139
cytb-5.1	C31E10.7	213.974			F32D1.5	F32D1.5	209.611
flp-6	F07D3.2	213.446			clec-50	W04E12.8	209.412
F59C6.5	F59C6.5	212.322			snt-4	T23H2.2	209.34
vha-16	C30F8.2	212.26			fat-7	F10D2.9	207.96
clec-1	F25B4.9	211.704			Y71F9AL.9	Y71F9AL.9	206.982
snt-4	T23H2.2	210.186			F31D4.9	F31D4.9	206.607
Y71H2AM.4	Y71H2AM.4	210.144			F37C4.5	F37C4.5	204.848
dnj-20	T15H9.7	208.528			sams-1	C49F5.1	204.344
msra-1	F43E2.5	208.498			F49C12.12	F49C12.12	203.172
mev-1	T07C4.7	207.722			tbb-1	K01G5.7	202.039
lpd-9	T21C9.5	207.302			F59C6.5	F59C6.5	201.606
F11C3.1	F11C3.1	206.891			ttr-46	T07C12.7	201.373
C02E7.6	C02E7.6	206.833			eif-1	T27F7.3	201.03
nuo-1	C09H10.3	206.558			lpd-9	T21C9.5	200.124
C08F11.12	C08F11.12	206.516			mak-1	K08F8.1	199.945
Y71F9AL.9	Y71F9AL.9	206.448			nuo-6	W01A8.4	199.906
trap-2	T04G9.5	206.322			F53F4.10	F53F4.10	199.726
flp-9	C36H8.3	205.824			phb-1	Y37E3.9	198.981
F54D5.4	F54D5.4	205.704			ccg-1	Y73F8A.6	198.842
hsp-16.2	Y46H3A.3	204.053			cpg-1	C07G2.1	198.726
tbh-1	H13N06.6	203.45			ttr-16	Y5F2A.1	198.63
skr-1	F46A9.5	203.325			gpb-1	F13D12.7	197.668
mlc-4	C56G7.1	202.168			dnj-20	T15H9.7	197.586
hsp-16.41	Y46H3A.2	201.037			W02D9.10	W02D9.10	197.47
R09B3.2	R09B3.2	200.899			C35B1.4	C35B1.4	196.896
col-167	T10E10.2	200.69			gdi-1	Y57G11C.10	196.533
smo-1	K12C11.2	200.55			F37C12.3	F37C12.3	196.089
eif-1.A	H06H21.3	200.496			T28F4.5	T28F4.5	195.683
cpr-1	C52E4.1	200.452			art-1	C15F1.6	195.218
fkb-1	F36H1.1	198.975			asp-4	R12H7.2	195.116
fgt-1	H17B01.1	198.379			ifb-1	F10C1.2	194.183
sec-61	Y57G11C.15	197.39			tkt-1	F01G10.1	194.117
let-767	C56G2.6	197.274			ech-7	Y105E8A.4	194.023
cct-5	C07G2.3	197.218			pck-1	W05G11.6	193.599
ucr-1	F56D2.1	197.107			pfn-2	F35C8.6	191.832
nlp-18	F33A8.2	196.545			F27D4.1	F27D4.1	191.645
ZK809.3	ZK809.3	196.416			act-3	T04C12.4	190.952
F19C7.1	F19C7.1	194.505			nduf-7	W10D5.2	190.541
car-1	Y18D10A.17	194.222			eif-1.A	H06H21.3	190.004
cgh-1	C07H6.5	193.791			qdpr-1	T03F6.1	189.969
ard-1	F01G4.2	193.589			nlt-1	ZK892.2	189.815
act-3	T04C12.4	192.205			ZK809.3	ZK809.3	189.652
B0491.5	B0491.5	191.917			F13E9.15	F13E9.15	189.24
ent-2	K09A9.3	191.621			nuo-1	C09H10.3	189.073
nlp-24	F35B12.7	191.249			cpr-1	C52E4.1	185.89
Y38E10A.24	Y38E10A.24	191.175			T01D1.4	T01D1.4	185.69
vha-12	F20B6.2	190.841			C49G7.3	C49G7.3	184.997
snb-1	T10H9.4	190.435			ida-1	B0244.2	184.966
Y57G11B.5	Y57G11B.5	190.4			Y94H6A.8	Y94H6A.8	184.17
timm-23	F15D3.7	189.221			prmt-1	Y113G7B.17	184.021
gpb-1	F13D12.7	188.801			Y71H2AM.4	Y71H2AM.4	183.942
col-147	T06E4.4	188.79			top-1	M01E5.5	183.915
prdx-3	R07E5.2	186.828			eat-6	B0365.3	183.613
nlp-21	Y47D3B.2	186.302			unc-54	F11C3.3	183.44
K11D12.13	K11D12.13	186.012			sdhd-1	F33A8.5	183.16
tnt-2	F53A9.10	185.681			ucr-1	F56D2.1	182.794
fat-6	VZK822L.1	185.59			Y38E10A.24	Y38E10A.24	182.061
hsp-110	C30C11.4	185.511			C17G1.2	C17G1.2	181.895
clec-150	R06B10.3	185.289			D1086.7	D1086.7	181.706
dpy-13	F30B5.1	185.288			F55B11.2	F55B11.2	180.471
F16B4.4	F16B4.4	184.738			H29C22.1	H29C22.1	180.364
pdi-1	C14B1.1	184.269			pdi-1	C14B1.1	179.845
nspc-16	D1025.6	183.637			T27A1.1	T27A1.1	179.387
ttr-45	JC8.14	183.097			dnj-13	F54D5.8	179.378
W01B11.6	W01B11.6	182.588			F42A10.6	F42A10.6	179.249
Y54F10AM.5	Y54F10AM.5	182.262			snb-1	T10H9.4	178.038
pbs-4	T20F5.2	181.921			F52E1.14	F52E1.14	177.128
F17E9.4	F17E9.4	181.885			hsp-25	C09B8.6	177.011
eat-6	B0365.3	181.233			ZK1320.3	ZK1320.3	176.535
ZK813.2	ZK813.2	181.192			F53F4.13	F53F4.13	176.003
mak-1	K08F8.1	181.061			Y73F4A.1	Y73F4A.1	175.834
C33A12.1	C33A12.1	179.243			lgg-2	ZK593.6	175.115
F37C4.5	F37C4.5	178.539			W01B11.6	W01B11.6	174.725
T28F4.5	T28F4.5	178.478			sel-9	W02D7.7	174.721
ife-1	F53A2.6	178.465			asg-1	K07A12.3	174.647
Y9C2UA.1	Y9C2UA.1	178.134			mfap-1	F43G9.10	174.628
C49F5.7	C49F5.7	177.935			mev-1	T07C4.7	173.892
cpi-1	K08B4.6	177.223			clec-150	R06B10.3	173.012
F15A4.6	F15A4.6	177.169			chch-3	M176.3	172.694
cuc-1	ZK652.11	176.709			pqn-59	R119.4	172.644
C32D5.8	C32D5.8	176.639			cey-3	M01E11.5	172.342
dpy-5	F27C1.8	176.252			cth-1	F22B8.6	171.867
elo-5	F41H10.7	175.933			tpi-1	Y17G7B.7	171.639
C14C6.5	C14C6.5	175.793			cct-5	C07G2.3	171.21
F17C11.2	F17C11.2	175.468			unc-87	F08B6.4	170.766
ram-2	F38A3.2	175.356			C32D5.8	C32D5.8	170.03
Y63D3A.7	Y63D3A.7	175.05			ZK593.3	ZK593.3	169.456
cth-1	F22B8.6	173.938			ard-1	F01G4.2	169.421
B0250.5	B0250.5	173.906			D1086.11	D1086.11	167.616
clec-87	C25A1.8	173.769			tni-4	W03F8.1	167.13
K08D12.3	K08D12.3	173.474			sdhb-1	F42A8.2	167.047
lec-8	R07B1.10	172.978			F21F3.6	F21F3.6	167.039
kat-1	T02G5.8	172.254			Y54G2A.18	Y54G2A.18	165.949
sdhb-1	F42A8.2	172.228			lpd-5	ZK973.10	164.517
C33A12.4	C33A12.4	171.602			lbp-2	F40F4.2	164.388
ZK809.8	ZK809.8	171.424			col-92	W05B2.6	164.253
hsp-12.2	C14B9.1	170.505			hex-1	T14F9.3	164.205
R07H5.8	R07H5.8	169.932			C33A12.1	C33A12.1	163.712
got-2.2	C14F11.1	169.482			bcat-1	K02A4.1	163.148
pbs-5	K05C4.1	168.895			R09B3.2	R09B3.2	162.894
F55B11.2	F55B11.2	167.851			W08E12.7	W08E12.7	162.818
F52E1.14	F52E1.14	167.651			fib-1	T01C3.7	162.714
bli-6	Y73B6BL.34	167.383			fgt-1	H17B01.1	162.694
F27D4.1	F27D4.1	166.73			Y57G11B.5	Y57G11B.5	162.569
tkt-1	F01G10.1	166.481			F12A10.1	F12A10.1	162.418
ipgm-1	F57B10.3	165.521			K03B4.4	K03B4.4	162.167
hsp-6	C37H5.8	164.976			Y45F10C.4	Y45F10C.4	161.55
T12B5.15	T12B5.15	164.753			fat-4	T13F2.1	160.804
vit-6	K07H8.6	164.617			ZK6.11	ZK6.11	160.657
C23H5.8	C23H5.8	164.531			dnj-11	F38A5.13	160.197
col-133	F52B11.4	164.2			unc-15	F07A5.7	159.926
hsp-25	C09B8.6	164.113			nlp-24	F35B12.7	159.875
W04C9.2	W04C9.2	163.99			pbs-4	T20F5.2	159.486
cht-3	C25A8.4	163.804			pmt-1	ZK622.3	159.357
C02E7.7	C02E7.7	163.551			ZK809.8	ZK809.8	159.346
calu-1	M03F4.7	162.871			inf-1	F57B9.6	158.777
clec-178	T19E7.1	162.843			hsp-6	C37H5.8	158.56
cysl-2	K10H10.2	162.72			C13F10.7	C13F10.7	158.307
gst-1	R107.7	162.626			W04C9.2	W04C9.2	158.212
spp-10	C28C12.7	162.533			Y116A8C.3	Y116A8C.3	158.198
ida-1	B0244.2	162.257			C18E9.2	C18E9.2	157.941
lap-2	W07G4.4	162.249			pdha-1	T05H10.6	157.748
pbs-1	K08D12.1	161.936			K07C11.7	K07C11.7	157.519
tos-1	K07B1.6	161.773			cpn-4	F49D11.8	155.767
pdi-6	B0403.4	161.551			hsp-70	C12C8.1	155.762
dss-1	Y119D3B.15	161.061			B0491.5	B0491.5	155.594
lmp-1	C03B1.12	160.891			pdi-6	B0403.4	155.451
cab-1	C23H4.1	160.845			T09A12.5	T09A12.5	155.411
aman-1	F55D10.1	160.816			Y54F10AM.5	Y54F10AM.5	155.246
lpd-5	ZK973.10	159.729			gst-1	R107.7	155.069
tag-209	R06F6.11	159.564			hsp-3	C15H9.6	154.346
gsp-2	F56C9.1	159.232			tos-1	K07B1.6	153.78
ncs-2	F10G8.5	159.117			B0250.5	B0250.5	153.777
mig-6	C37C3.6	158.89			C08A9.10	C08A9.10	153.613
mec-17	F57H12.7	158.288			kin-19	C03C10.1	153.584
mec-12	C44B11.3	157.782			acdh-9	F28A10.6	153.427
icl-1	C05E4.9	157.337			col-118	T11B7.3	153.253
K05C4.2	K05C4.2	156.848			M04D8.7	M04D8.7	153.249
R107.5	R107.5	156.818			cah-4	R01E6.3	153.078
asp-4	R12H7.2	156.547			F19C7.1	F19C7.1	152.5
R07E4.3	R07E4.3	155.624			gsp-2	F56C9.1	152.066
Y57E12AM.1	Y57E12AM.1	155.424			cth-2	ZK1127.10	152.038
inf-1	F57B9.6	155.385			gln-3	Y105C5B.28	151.99
kin-19	C03C10.1	155.13			upb-1	F13H8.7	151.559
cri-3	F59A2.3	154.924			Y44A6D.2	Y44A6D.2	151.372
dpy-4	Y41E3.2	154.601			Y54G2A.23	Y54G2A.23	151.345
col-161	C50B6.4	154.187			F17E9.4	F17E9.4	151.293
T27A1.1	T27A1.1	153.723			vha-15	T14F9.1	151.009
dhs-25	F09E10.3	153.609			nlp-18	F33A8.2	150.887
K03B4.4	K03B4.4	153.565			dod-6	T20G5.7	150.496
dld-1	LLC1.3	153.491			lys-1	Y22F5A.4	149.812
col-73	F11G11.12	153.127			R07E4.3	R07E4.3	149.733
flp-16	F15D4.8	153.03			flp-18	Y48D7A.2	149.381
W08E12.7	W08E12.7	152.828			apl-1	C42D8.8	149.352
nlt-1	ZK892.2	152.568			rab-7	W03C9.3	148.86
lys-8	C17G10.5	152.389			gta-1	K04D7.3	148.776
tni-4	W03F8.1	152.171			Y62H9A.3	Y62H9A.3	148.561
fat-4	T13F2.1	152.075			C54D10.3	C54D10.3	148.372
mup-2	T22E5.5	151.847			Y51F10.7	Y51F10.7	148.304
cytb-5.2	W02D3.1	151.256			pbs-1	K08D12.1	147.92
col-77	M195.1	151			rab-5	F26H9.6	147.632
lgc-28	D2062.12	150.552			K08D12.3	K08D12.3	147.104
LLC1.2	LLC1.2	150.518			ztf-7	F46B6.7	145.925
col-95	Y41C4A.16	150.37			unc-116	R05D3.7	145.585
C41G7.9	C41G7.9	150.031			E02A10.4	E02A10.4	145.097
F22B5.4	F22B5.4	149.239			F47B7.1	F47B7.1	145.087
nspc-9	F42F12.1	148.807			lap-2	W07G4.4	144.941
hsp-3	C15H9.6	147.828			mec-12	C44B11.3	144.932
ddp-1	Y39A3CR.4	147.344			clec-1	F25B4.9	144.867
ttr-16	Y5F2A.1	147.194			C23H5.8	C23H5.8	144.781
lys-2	Y22F5A.5	146.833			C23G10.2	C23G10.2	144.433
pdha-1	T05H10.6	146.742			R74.8	R74.8	144.426
kin-10	T01G9.6	146.485			folt-2	F37B4.7	144.201
pdf-1	T07E3.6	146.475			Y57E12AM.1	Y57E12AM.1	144.134
Y44A6D.2	Y44A6D.2	146.014			LLC1.2	LLC1.2	143.945
Y51F10.7	Y51F10.7	144.745			F56C9.7	F56C9.7	143.369
C48B6.10	C48B6.10	144.257			mlp-1	T04C9.4	143.362
T09A12.5	T09A12.5	143.313			rpl-37	C54C6.1	142.893
C25A1.16	C25A1.16	143.299			ubc-7	F58A4.10	142.884
rab-5	F26H9.6	143.273			dlst-1	W02F12.5	142.635
nuo-2	T10E9.7	143.222			erm-1	C01G8.5	142.238
sel-9	W02D7.7	142.811			sdz-27	R07H5.4	142.122
adss-1	C37H5.6	142.626			his-71	F45E1.6	141.863
T20H4.5	T20H4.5	142.586			T12B5.15	T12B5.15	141.727
Y47G6A.33	Y47G6A.33	142.496			flp-16	F15D4.8	141.705
mlp-1	T04C9.4	141.793			hsp-43	C14F11.5	141.604
ins-6	ZK84.6	141.141			pbs-5	K05C4.1	141.349
B0205.13	B0205.13	141.131			did-2	F23C8.6	141.134
T28B8.1	T28B8.1	141.118			C29F7.3	C29F7.3	140.851
his-71	F45E1.6	140.794			vha-19	Y55H10A.1	140.838
cey-3	M01E11.5	140.373			ins-24	ZC334.3	140.553
rpl-37	C54C6.1	139.952			dld-1	LLC1.3	140.46
Y40B1B.7	Y40B1B.7	139.703			tag-18	T14G12.3	140.206
lgg-2	ZK593.6	139.555			C42D4.1	C42D4.1	140.127
chch-3	M176.3	139.481			Y63D3A.7	Y63D3A.7	140.083
Y54G2A.18	Y54G2A.18	138.749			nduf-6	F22D6.4	139.907
nlp-20	F45E4.8	138.385			ivd-1	C02B10.1	139.78
Y45F10C.4	Y45F10C.4	138.04			nlp-27	B0213.2	139.657
mlc-5	T12D8.6	136.935			asp-13	F28A12.4	139.395
gln-3	Y105C5B.28	136.793			cytb-5.2	W02D3.1	139.143
T02B11.3	T02B11.3	136.791			moag-4	Y37E3.4	138.933
cah-4	R01E6.3	136.706			heh-1	R148.6	138.868
ubc-7	F58A4.10	136.592			lec-8	R07B1.10	138.458
F47B7.1	F47B7.1	136.484			T20H4.5	T20H4.5	138.422
idha-1	F43G9.1	135.629			F17C11.2	F17C11.2	138.297
pmt-1	ZK622.3	135.377			T08H10.1	T08H10.1	137.922
K07C5.4	K07C5.4	135.373			R102.5	R102.5	137.494
col-13	F15H10.2	135.258			sar-1	ZK180.4	137.354
dnj-13	F54D5.8	135.097			mlc-5	T12D8.6	137.32
F46G10.1	F46G10.1	135.085			adss-1	C37H5.6	136.701
T07A5.5	T07A5.5	135.034			vha-11	Y38F2AL.3	136.277
pdhb-1	C04C3.3	134.809			F16B4.4	F16B4.4	135.87
ins-17	F56F3.6	134.217			R02F11.2	R02F11.2	135.572
mtch-1	F43E2.7	134.137			nol-5	W01B11.3	135.371
T19C3.5	T19C3.5	134.119			pas-6	CD4.6	135.144
Y54G2A.23	Y54G2A.23	134.099			F53H4.2	F53H4.2	134.992
ttr-18	B0334.1	134.097			icl-1	C05E4.9	134.755
flp-15	ZK525.1	133.81			ttr-47	H14N18.3	134.755
H40L08.2	H40L08.2	132.944			rho-1	Y51H4A.3	134.585
pud-1.1	F15E11.13	132.817			pdf-1	T07E3.6	134.475
lbp-2	F40F4.2	132.801			gln-6	C28D4.3	134.293
C16B8.3	C16B8.3	132.55			K08D12.6	K08D12.6	134.27
T08H10.1	T08H10.1	131.983			dss-1	Y119D3B.15	134.245
F55B11.3	F55B11.3	131.838			ttr-1	K03H1.6	133.999
F21F3.6	F21F3.6	131.566			Y32F6A.5	Y32F6A.5	133.861
ucr-2.1	VW06B3R.1	131.446			nlp-13	E03D2.1	133.79
Y69H2.3	Y69H2.3	131.395			F54D5.12	F54D5.12	133.519
mbf-1	H21P03.1	130.967			rme-1	W06H8.1	133.313
cct-1	T05C12.7	130.953			Y43F8B.2	Y43F8B.2	133.063
pqn-59	R119.4	130.264			F53F10.2	F53F10.2	132.928
msp-19	F36H12.7	129.914			attf-2	F09G2.9	132.814
cth-2	ZK1127.10	129.846			E04F6.8	E04F6.8	132.811
lys-7	C02A12.4	129.781			T07A5.5	T07A5.5	132.787
vha-15	T14F9.1	129.65			flp-27	C25H3.5	132.601
acdh-9	F28A10.6	129.304			clec-209	Y19D10A.9	132.043
phb-2	T24H7.1	129.195			xbx-5	T24A11.2	131.97
rhr-1	F08F3.3	129.186			K05C4.2	K05C4.2	131.564
B0294.1	B0294.1	129.022			enpl-1	T05E11.3	131.473
T19H12.2	T19H12.2	127.871			F56A4.2	F56A4.2	131.472
W08E12.2	W08E12.2	127.785			pos-1	F52E1.1	131.154
flp-18	Y48D7A.2	127.324			F59A6.12	F59A6.12	130.893
M04D8.7	M04D8.7	127.131			F11C3.1	F11C3.1	130.753
pas-5	F25H2.9	126.993			idha-1	F43G9.1	130.689
K08D12.6	K08D12.6	126.613			Y43B11AR.1	Y43B11AR.1	130.532
K11H12.8	K11H12.8	126.172			nhr-17	C02B4.2	130.481
ttr-46	T07C12.7	126.012			C45B2.1	C45B2.1	130.119
gst-7	F11G11.2	125.807			lec-2	F52H3.7	130.001
sar-1	ZK180.4	125.452			T02G5.7	T02G5.7	129.541
unc-87	F08B6.4	125.379			ucr-2.1	VW06B3R.1	129.413
ZK673.2	ZK673.2	125.267			ipgm-1	F57B10.3	129.258
nlp-10	F37A8.4	124.837			W09D6.5	W09D6.5	129.228
sucl-1	C05G5.4	124.677			sgt-1	R05F9.10	129.215
uev-1	F39B2.2	124.444			lmp-1	C03B1.12	129.12
pas-3	Y110A7A.14	124.379			hsp-12.2	C14B9.1	128.711
pas-6	CD4.6	124.345			prdx-3	R07E5.2	128.309
ZK1320.2	ZK1320.2	124.269			hsp-4	F43E2.8	128.196
ZK829.7	ZK829.7	124.192			K07H8.10	K07H8.10	127.838
T20B12.7	T20B12.7	124.076			col-81	F38A3.1	127.631
sams-1	C49F5.1	123.987			Y41D4B.11	Y41D4B.11	127.502
C13F10.7	C13F10.7	123.747			Y47G6A.22	Y47G6A.22	127.431
gta-1	K04D7.3	123.665			VF13D12L.3	VF13D12L.3	127.248
snr-1	Y116A8C.42	123.625			T05A8.3	T05A8.3	127.104
apl-1	C42D8.8	123.594			sucl-1	C05G5.4	126.929
F45D3.4	F45D3.4	123.582			pas-5	F25H2.9	126.511
snr-6	Y49E10.15	123.172			F47G9.1	F47G9.1	126.465
F13E9.15	F13E9.15	123.11			F54D5.4	F54D5.4	126.054
C23G10.2	C23G10.2	123.033			nlp-9	E03D2.2	125.306
pas-1	C15H11.7	122.899			ZK829.7	ZK829.7	125.031
cyn-1	Y49A3A.5	122.885			rhr-1	F08F3.3	124.885
qdpr-1	T03F6.1	122.707			flp-15	ZK525.1	124.781
ola-1	W08E3.3	122.703			F22F4.4	F22F4.4	124.572
dlst-1	W02F12.5	122.629			clec-48	C14A6.1	124.322
eef-1B.2	Y41E3.10	122.617			T13F2.2	T13F2.2	124.304
rsp-3	Y111B2A.18	122.512			got-2.2	C14F11.1	124.227
col-107	C34H4.4	122.502			T25B9.9	T25B9.9	124.215
Y48A6B.3	Y48A6B.3	121.875			C37C3.2	C37C3.2	124.057
cpg-7	K09E4.6	121.571			F17C11.11	F17C11.11	124.012
T26H5.9	T26H5.9	121.354			cyb-3	T06E6.2	124.004
moma-1	K02F3.10	121.214			B0035.13	B0035.13	123.678
asp-13	F28A12.4	121.151			ufm-1	ZK652.3	123.493
gale-1	C47B2.6	120.867			hil-5	B0414.3	123.018
F56C9.7	F56C9.7	120.749			ubc-18	R01H2.6	122.716
mxl-3	F46G10.6	120.58			T19H12.2	T19H12.2	122.472
col-97	ZK1010.7	120.425			ddp-1	Y39A3CR.4	122.278
mel-32	C05D11.11	120.273			mtch-1	F43E2.7	121.988
xbx-9	C15C8.1	120.227			pdhb-1	C04C3.3	121.96
nlp-9	E03D2.2	119.758			nuo-2	T10E9.7	121.831
fum-1	H14A12.2	119.642			ife-1	F53A2.6	121.805
ins-26	ZC334.1	119.296			kin-10	T01G9.6	121.633
hpo-21	Y37D8A.10	119.1			C41G7.9	C41G7.9	121.336
K12H4.7	K12H4.7	119.049			T28B8.1	T28B8.1	121.289
R05F9.6	R05F9.6	118.974			T23G7.3	T23G7.3	121.208
his-41	C50F4.5	118.885			F58B4.6	F58B4.6	121.203
F52A8.1	F52A8.1	118.745			alh-1	F54D8.3	121.064
C37C3.2	C37C3.2	118.709			W05F2.3	W05F2.3	121.052
lipl-5	ZK6.7	118.398			clic-1	T05B11.3	120.657
D1086.11	D1086.11	118.085			dnj-19	T05C3.5	120.62
Y76A2B.5	Y76A2B.5	117.974			mec-17	F57H12.7	120.338
F54A3.5	F54A3.5	117.895			nuo-4	K04G7.4	120.216
spp-18	F27C8.4	117.831			rab-10	T23H2.5	120.191
spr-2	C27B7.1	117.56			R05H5.3	R05H5.3	120.18
col-168	T10E10.1	117.3			ola-1	W08E3.3	119.832
W10C8.5	W10C8.5	117.067			nlp-10	F37A8.4	119.589
F53F10.2	F53F10.2	116.85			F54F7.2	F54F7.2	119.588
snr-2	W08E3.1	116.767			cap-2	M106.5	119.196
pas-2	D1054.2	116.415			F55B11.3	F55B11.3	119.148
hel-1	C26D10.2	116.273			timm-23	F15D3.7	118.679
rab-7	W03C9.3	115.934			mxl-3	F46G10.6	118.615
sodh-1	K12G11.3	115.893			nlp-14	D1009.4	118.309
sqst-1	T12G3.1	115.709			T13F3.6	T13F3.6	118.1
vha-19	Y55H10A.1	115.696			Y69H2.3	Y69H2.3	118.001
ZK637.2	ZK637.2	115.379			fkb-6	F31D4.3	117.992
flp-1	F23B2.5	115.379			F15A4.5	F15A4.5	117.505
cap-2	M106.5	115.242			snr-6	Y49E10.15	117.448
heh-1	R148.6	115.127			lec-5	ZK1248.16	117.309
C50B8.1	C50B8.1	114.854			F53F1.2	F53F1.2	117.303
F13H10.6	F13H10.6	114.776			cdc-48.1	C06A1.1	117.275
F47B8.2	F47B8.2	114.691			uev-1	F39B2.2	117.255
nol-5	W01B11.3	114.573			C50B8.1	C50B8.1	117.133
E02A10.4	E02A10.4	114.216			mbf-1	H21P03.1	116.999
clec-48	C14A6.1	114.207			fip-2	T27E4.4	116.914
dpy-30	ZK863.6	113.988			pas-4	C36B1.4	116.478
nduf-6	F22D6.4	113.855			C02F12.5	C02F12.5	116.061
hex-1	T14F9.3	113.79			ric-4	Y22F5A.3	115.974
ccg-1	Y73F8A.6	113.756			T28C12.4	T28C12.4	115.656
art-1	C15F1.6	113.574			dlat-1	F23B12.5	115.302
Y47G6A.22	Y47G6A.22	113.462			Y76A2B.5	Y76A2B.5	115.211
nlp-14	D1009.4	113.414			cup-4	C02C2.3	115.043
cpg-1	C07G2.1	113.098			suca-1	F47B10.1	114.9
flp-17	C52D10.11	112.96			C39E9.8	C39E9.8	114.709
F20D1.1	F20D1.1	112.889			rpt-2	F29G9.5	114.679
ife-3	B0348.6	112.85			C16B8.3	C16B8.3	114.562
daf-7	B0412.2	112.807			R102.1	R102.1	114.47
mec-7	ZK154.3	112.645			hmg-12	Y17G7A.1	114.353
F37A8.5	F37A8.5	112.601			F13H10.6	F13H10.6	114.185
copz-1	F59E10.3	112.577			spp-18	F27C8.4	113.764
nlp-13	E03D2.1	112.45			mesp-1	C28C12.2	113.751
rho-1	Y51H4A.3	112.417			cpg-3	R06C7.4	113.676
T23F2.5	T23F2.5	111.854			pah-1	K08F8.4	113.669
upb-1	F13H8.7	111.773			flp-11	K02G10.4	113.56
lec-4	C44F1.3	111.663			F15A4.6	F15A4.6	113.525
alh-1	F54D8.3	111.458			ZK1320.9	ZK1320.9	113.418
ztf-7	F46B6.7	111.36			Y62H9A.4	Y62H9A.4	113.154
C28H8.4	C28H8.4	110.955			col-129	M18.1	113.017
pbs-6	C02F5.9	110.621			F09C3.2	F09C3.2	112.807
nuo-4	K04G7.4	110.525			hpo-19	T05H4.5	112.772
phat-4	T05B4.3	110.417			K02F2.5	K02F2.5	112.422
rpn-11	K07D4.3	109.854			hpo-21	Y37D8A.10	112.418
sgt-1	R05F9.10	109.738			pas-2	D1054.2	112.396
F41B4.2	F41B4.2	109.545			dpy-30	ZK863.6	112.217
ivd-1	C02B10.1	109.412			moma-1	K02F3.10	111.759
C42D4.1	C42D4.1	109.385			T23F2.5	T23F2.5	111.745
mesp-1	C28C12.2	109.286			C49F5.7	C49F5.7	111.445
brp-1	Y79H2A.1	109.076			pqn-44	F55A12.9	111.352
pgk-1	T03F1.3	108.824			K02D7.1	K02D7.1	111.293
unc-15	F07A5.7	108.532			pfd-1	C08F8.1	111.203
pas-4	C36B1.4	108.522			pes-9	R11H6.1	110.543
kin-3	B0205.7	108.334			tram-1	C24F3.1	110.276
cysl-1	C17G1.7	108.322			sti-1	R09E12.3	110.173
sti-1	R09E12.3	107.889			K11H3.3	K11H3.3	110.143
hip-1	T12D8.8	107.864			cdc-42	R07G3.1	110.113
cct-6	F01F1.8	107.784			T20B12.7	T20B12.7	109.978
F58B4.6	F58B4.6	107.769			Y97E10C.1	Y97E10C.1	109.878
pbs-7	F39H11.5	107.688			F13E6.1	F13E6.1	109.68
T01D1.4	T01D1.4	107.554			C32F10.8	C32F10.8	109.609
gsp-1	F29F11.6	107.544			casy-1	B0034.3	109.504
lbp-5	W02D3.7	107.361			htz-1	R08C7.3	109.297
pbs-2	C47B2.4	107.115			F20A1.1	F20A1.1	108.958
K07H8.10	K07H8.10	106.961			ubc-9	F29B9.6	108.953
R102.5	R102.5	106.902			nlp-11	ZK1320.10	108.769
dlat-1	F23B12.5	106.864			hpd-1	T21C12.2	108.65
col-138	C52D10.13	106.64			fum-1	H14A12.2	108.612
K02D7.1	K02D7.1	106.599			cyn-1	Y49A3A.5	108.302
F18E3.13	F18E3.13	106.204			rnr-2	C03C10.3	108.109
F54C9.3	F54C9.3	106.095			vha-3	Y38F2AL.4	108.105
T05A8.3	T05A8.3	106.027			copz-1	F59E10.3	108.053
pyp-1	C47E12.4	105.979			ins-1	F13B12.5	107.863
R08E5.3	R08E5.3	105.842			pas-3	Y110A7A.14	107.793
ttx-7	F13G3.5	105.652			col-96	Y41C4A.19	107.582
tram-1	C24F3.1	105.529			pbs-6	C02F5.9	107.564
Y54E10A.17	Y54E10A.17	105.505			T01E8.8	T01E8.8	107.559
nlp-8	D2005.2	105.227			F52A8.1	F52A8.1	107.534
ubc-18	R01H2.6	104.948			cct-1	T05C12.7	107.51
Y53G8AL.2	Y53G8AL.2	104.735			K07C5.4	K07C5.4	107.327
ufm-1	ZK652.3	104.551			nlp-6	T23E7.4	107.276
F27C1.2	F27C1.2	104.419			tni-3	T20B3.2	107.218
col-10	B0222.8	104.29			cct-4	K01C8.10	107.147
nlp-15	CC4.2	104.185			Y48A6B.3	Y48A6B.3	106.878
Y59E9AR.7	Y59E9AR.7	103.949			C05C10.3	C05C10.3	106.288
acs-19	C36A4.9	103.847			mif-2	C52E4.2	106.13
hmg-12	Y17G7A.1	103.725			nkb-3	F55F3.3	106.015
cpg-3	R06C7.4	103.696			lec-4	C44F1.3	105.786
F57C2.4	F57C2.4	103.644			rpn-11	K07D4.3	105.602
ttr-47	H14N18.3	103.413			rpn-3	C30C11.2	105.52
R12E2.7	R12E2.7	103.115			ZK673.2	ZK673.2	105.314
T28D6.3	T28D6.3	103.066			C10G8.8	C10G8.8	105.087
ins-19	T10D4.13	103.063			F57C2.4	F57C2.4	105.077
ubc-9	F29B9.6	102.839			pyp-1	C47E12.4	104.838
F55H12.4	F55H12.4	102.786			pbs-7	F39H11.5	104.612
nspc-10	F42F12.9	102.761			aco-2	F54H12.1	104.584
F18E3.11	F18E3.11	102.362			B0294.1	B0294.1	104.414
cdr-4	K01D12.11	102.231			rmd-1	T05G5.7	104.411
F42A10.6	F42A10.6	102.036			F54A3.5	F54A3.5	104.171
dnj-19	T05C3.5	101.841			ttr-18	B0334.1	103.893
col-14	C46A5.3	101.364			F54C9.3	F54C9.3	103.769
nlp-11	ZK1320.10	101.349			pfd-5	R151.9	103.736
abcf-2	T27E9.7	101.223			sup-1	Y41C4A.13	103.64
Y54E10BR.5	Y54E10BR.5	101.142			W10C8.5	W10C8.5	103.579
ZK470.2	ZK470.2	101.051			Y60A3A.9	Y60A3A.9	103.506
F54F7.2	F54F7.2	101.02			R05F9.6	R05F9.6	103.356
T22F3.3	T22F3.3	100.948			pbs-3	Y38A8.2	103.059
mif-2	C52E4.2	100.91			sqst-1	T12G3.1	102.938
Y57E12AL.6	Y57E12AL.6	100.795			cysl-1	C17G1.7	102.938
pfd-5	R151.9	100.661			ufbp-1	ZK1236.7	102.804
fkb-6	F31D4.3	100.641			F20D1.3	F20D1.3	102.608
C44B11.4	C44B11.4	100.498			ubql-1	F15C11.2	102.482
col-62	C15A11.6	100.443			acdh-2	C17C3.12	102.395
moag-4	Y37E3.4	100.436			cct-6	F01F1.8	102.338
C31C9.2	C31C9.2	100.387			F21C10.9	F21C10.9	101.891
mnk-1	R166.5	100.367			ZK632.10	ZK632.10	101.526
E01G4.3	E01G4.3	100.36			C34B2.10	C34B2.10	101.396
F41G3.10	F41G3.10	100.244			nlp-8	D2005.2	101.255
K07F5.15	K07F5.15	100.09			ZK637.2	ZK637.2	101.188
F17C11.11	F17C11.11	100.088			Y54E10BR.5	Y54E10BR.5	101.131
Y11D7A.10	Y11D7A.10	99.9356			phb-2	T24H7.1	101.121
enpl-1	T05E11.3	99.731			gsp-1	F29F11.6	101.074
ubc-14	Y87G2A.9	99.5212			eef-1B.2	Y41E3.10	101.024
ZK593.3	ZK593.3	99.5074			Y57E12AL.6	Y57E12AL.6	100.83
ZK632.10	ZK632.10	99.1807			C47D12.5	C47D12.5	100.732
did-2	F23C8.6	99.1735			mnk-1	R166.5	100.616
ZK6.11	ZK6.11	99.1133			ife-3	B0348.6	100.467
T20G5.14	T20G5.14	98.9939			mog-3	F52C9.7	100.337
flp-8	F31F6.4	98.8084			ttr-42	H01M10.3	100.246
gpi-1	Y87G2A.8	98.746			atf-5	T04C10.4	100.197
vha-11	Y38F2AL.3	98.7421			let-2	F01G12.5	100.12
Y97E10C.1	Y97E10C.1	98.4112			kin-3	B0205.7	100.104
bcat-1	K02A4.1	98.2905			ddx-17	F58E10.3	100.049
clec-145	Y48E1B.16	98.1874			acs-19	C36A4.9	100.047
F32A5.4	F32A5.4	98.0528			cbd-1	H02I12.1	99.9653
C29F7.3	C29F7.3	97.8932			gpi-1	Y87G2A.8	99.6831
rpn-7	F49C12.8	97.8379			Y48G1C.13	Y48G1C.13	99.4846
glrx-10	Y34D9A.6	97.8076			F55H12.4	F55H12.4	99.4106
cdc-48.1	C06A1.1	97.6304			dhs-28	M03A8.1	99.3831
Y62E10A.13	Y62E10A.13	97.5886			cct-2	T21B10.7	99.304
W05F2.3	W05F2.3	97.3278			sca-1	K11D9.2	99.2887
hrp-1	F42A6.7	97.3272			mig-6	C37C3.6	99.2315
Y48G8AL.12	Y48G8AL.12	97.3082			iffb-1	Y54F10BM.2	99.1572
col-71	Y49F6B.10	97.294			fat-3	W08D2.4	99.1191
Y43B11AR.1	Y43B11AR.1	97.2724			snr-2	W08E3.1	99.0635
T01C8.2	T01C8.2	97.2345			cri-3	F59A2.3	98.9761
tag-18	T14G12.3	97.1844			pas-1	C15H11.7	98.8132
F20D1.3	F20D1.3	97.1119			R151.2	R151.2	98.711
ZK1320.9	ZK1320.9	97.066			ins-17	F56F3.6	98.6119
sca-1	K11D9.2	96.9618			F09E10.1	F09E10.1	98.607
fbp-1	K07A3.1	96.957			pbs-2	C47B2.4	98.5857
col-155	F55C10.3	96.909			C46C2.5	C46C2.5	98.4373
gst-36	R07B1.4	96.7115			ubc-13	Y54G2A.31	98.4128
C34B2.10	C34B2.10	96.5111			C25A1.16	C25A1.16	98.2491
F18C5.10	F18C5.10	96.4527			rsp-3	Y111B2A.18	98.1217
R05H5.3	R05H5.3	96.3966			spp-23	Y34D9A.11	98.0557
pes-9	R11H6.1	96.1062			cah-3	K05G3.3	98.0541
K02F2.5	K02F2.5	96.1009			glrx-10	Y34D9A.6	98.0295
paa-1	F48E8.5	95.9847			F37A8.5	F37A8.5	97.9133
asb-1	F35G12.10	95.8251			Y53G8AL.2	Y53G8AL.2	97.6879
flp-21	C26F1.10	95.8242			C07D8.6	C07D8.6	97.3667
R151.2	R151.2	95.7933			ned-8	F45H11.2	97.146
T13F3.6	T13F3.6	95.6989			hrp-1	F42A6.7	97.0948
pccb-1	F52E4.1	95.3573			gld-1	T23G11.3	97.0816
C53B7.3	C53B7.3	95.2005			C47D2.1	C47D2.1	97.0774
R02F11.2	R02F11.2	95.1593			T19C3.5	T19C3.5	97.0478
tsn-1	F10G7.2	95.0337			K08E3.5	K08E3.5	96.9363
F19B2.5	F19B2.5	94.462			F11G11.5	F11G11.5	96.7808
got-1.2	T01C8.5	94.4366			T22F3.3	T22F3.3	96.5554
C32F10.8	C32F10.8	94.2081			snr-1	Y116A8C.42	96.3842
B0252.8	B0252.8	94.1895			hel-1	C26D10.2	96.3829
cct-2	T21B10.7	93.9659			T02D1.8	T02D1.8	96.3278
T20G5.8	T20G5.8	93.7995			let-504	E01A2.4	96.2329
Y32F6A.5	Y32F6A.5	93.7702			his-41	C50F4.5	96.1568
gln-6	C28D4.3	93.5816			alh-9	F01F1.6	96.0908
F47G9.1	F47G9.1	93.3942			puf-5	F54C9.8	95.682
Y60A3A.9	Y60A3A.9	93.3921			rad-23	ZK20.3	95.6063
pbs-3	Y38A8.2	93.3913			F20D1.1	F20D1.1	95.5723
rpt-2	F29G9.5	93.2851			flp-8	F31F6.4	95.4655
col-162	Y2H9A.3	93.0583			F25B5.3	F25B5.3	95.3869
flp-19	M79.4	93.0018			ufc-1	C40H1.6	95.2258
eif-3.I	Y74C10AR.1	92.6506			vps-60	F41E6.9	95.1841
vit-4	F59D8.2	92.5512			nkb-1	C17E4.9	95.0365
rsp-2	W02B12.2	92.3266			mlc-7	K08E3.10	94.9953
aco-2	F54H12.1	92.2086			F57B10.5	F57B10.5	94.8478
upp-1	ZK783.2	92.2013			K12H4.4	K12H4.4	94.8354
hpd-1	T21C12.2	92.0574			T24G10.2	T24G10.2	94.6842
msp-36	C04G2.4	92.0465			tomm-7	ZK652.2	94.4119
acs-2	F28F8.2	91.9429			ribo-1	T22D1.4	94.1605
rpn-3	C30C11.2	91.9302			C01F6.9	C01F6.9	94.1381
tni-3	T20B3.2	91.9253			pgk-1	T03F1.3	94.1103
col-104	F58F6.1	91.8175			C09B8.4	C09B8.4	93.9775
snr-3	T28D9.10	91.6674			F54D5.7	F54D5.7	93.9187
ubc-20	F40G9.3	91.4532			far-8	K02F3.3	93.5888
unc-116	R05D3.7	91.1676			mec-7	ZK154.3	93.3229
T02G5.7	T02G5.7	91.1393			lgc-28	D2062.12	93.2365
cct-4	K01C8.10	90.8876			C18B2.4	C18B2.4	92.9377
K08E3.5	K08E3.5	90.7924			nspc-15	F42F12.8	92.9272
C31H5.4	C31H5.4	90.3154			mmaa-1	T02G5.13	92.9169
hil-5	B0414.3	90.1705			rsp-2	W02B12.2	92.6901
mdl-1	R03E9.1	89.8962			K07F5.15	K07F5.15	92.5656
nhr-17	C02B4.2	89.6988			C25E10.8	C25E10.8	92.5302
sqt-3	F23H12.4	89.6218			F53C11.3	F53C11.3	92.5049
F35E12.6	F35E12.6	89.5758			abcf-2	T27E9.7	92.4492
ensa-1	K10C3.2	89.5265			sptl-1	C23H3.4	92.2054
top-1	M01E5.5	89.4481			acs-2	F28F8.2	92.1764
ubc-13	Y54G2A.31	89.2225			F30A10.14	F30A10.14	92.0999
goa-1	C26C6.2	89.2051			let-754	C29E4.8	92.0725
casy-1	B0034.3	89.1613			F46G10.1	F46G10.1	92.068
K07D4.9	K07D4.9	89.1454			C01G10.8	C01G10.8	91.9753
C24A3.2	C24A3.2	89.0004			pqn-48	K07D4.8	91.9713
rsp-6	C33H5.12	88.9994			hip-1	T12D8.8	91.9114
folt-2	F37B4.7	88.8938			clec-190	M199.4	91.7445
emc-3	Y62E10A.10	88.8842			W09C5.1	W09C5.1	91.7135
clec-85	Y54G2A.6	88.4999			asp-14	K10C2.3	91.6186
R09H10.3	R09H10.3	88.2728			T01C8.2	T01C8.2	91.6058
K12H4.4	K12H4.4	88.2588			acs-1	F46E10.1	91.596
clic-1	T05B11.3	88.1813			csq-1	F40E10.3	91.5473
ttr-48	ZC64.2	87.9924			F37A4.2	F37A4.2	91.5118
Y10G11A.1	Y10G11A.1	87.877			nlp-15	CC4.2	91.4793
dylt-1	F13G3.4	87.8178			F28D1.6	F28D1.6	91.4641
C39E9.8	C39E9.8	87.7405			eif-3.J	Y40B1B.5	91.4519
cpr-5	W07B8.5	87.6326			flp-21	C26F1.10	91.4076
cyb-3	T06E6.2	87.5879			lea-1	K08H10.1	91.3244
tomm-20	F23H12.2	87.5469			zyx-1	F42G4.3	91.3048
T04F8.8	T04F8.8	87.3814			F13G3.10	F13G3.10	91.0981
alh-9	F01F1.6	87.3437			inx-9	ZK792.3	91.0608
rad-23	ZK20.3	87.2715			ensa-1	K10C3.2	91.0125
K07C5.9	K07C5.9	87.0402			paa-1	F48E8.5	90.7075
ucr-2.2	T10B10.2	86.9867			K06G5.1	K06G5.1	90.5428
flp-5	C03G5.7	86.7042			K12H4.7	K12H4.7	90.4744
sup-1	Y41C4A.13	86.6208			arl-8	Y57G11C.13	90.3909
F54D5.7	F54D5.7	86.5625			rpn-7	F49C12.8	90.3824
let-754	C29E4.8	86.5118			C46G7.2	C46G7.2	90.3801
ddx-17	F58E10.3	86.4147			rpn-8	R12E2.3	90.3801
C06A12.3	C06A12.3	86.2051			W09C3.7	W09C3.7	90.3621
M60.4	M60.4	86.054			K07C5.9	K07C5.9	89.9036
ins-18	T28B8.2	85.9155			upp-1	ZK783.2	89.3524
K03E5.2	K03E5.2	85.8771			gpd-1	T09F3.3	89.3515
asp-14	K10C2.3	85.8549			F35E12.10	F35E12.10	89.315
mfap-1	F43G9.10	85.8444			C28H8.4	C28H8.4	89.165
T19C3.3	T19C3.3	85.7207			ZK686.3	ZK686.3	89.0114
C07D8.6	C07D8.6	85.6981			F40E10.6	F40E10.6	88.9029
ostb-1	T09A5.11	85.4345			cir-1	F55F8.4	88.7244
ifb-1	F10C1.2	85.4158			T10B10.4	T10B10.4	88.3565
tomm-22	W10D9.5	85.344			col-34	F36A4.10	88.3301
C53B7.2	C53B7.2	85.3003			ubc-14	Y87G2A.9	88.14
dars-1	B0464.1	85.1735			tsn-1	F10G7.2	88.0763
Y39A3CL.3	Y39A3CL.3	85.1554			mdt-19	Y71H2B.6	88.0743
Y53C12B.2	Y53C12B.2	84.8711			lbp-5	W02D3.7	88.0072
cdc-42	R07G3.1	84.8086			hsp-17	F52E1.7	87.8471
hsp-43	C14F11.5	84.7925			K01A12.4	K01A12.4	87.838
lec-5	ZK1248.16	84.3501			aip-1	F58E10.4	87.797
tin-10	Y66D12A.22	84.2419			hif-1	F38A6.3	87.3862
lec-2	F52H3.7	84.2223			sucl-2	F23H11.3	86.9154
W09C5.1	W09C5.1	84.1962			snr-5	ZK652.1	86.7612
ech-7	Y105E8A.4	84.0593			F47B8.2	F47B8.2	86.7397
vha-3	Y38F2AL.4	83.9335			rpt-1	C52E4.4	86.7279
unc-122	F11C3.2	83.8586			F18C5.10	F18C5.10	86.5966
nlp-27	B0213.2	83.8573			hmg-4	T20B12.8	86.4143
cah-3	K05G3.3	83.7179			M199.9	M199.9	86.3986
C01G10.8	C01G10.8	83.5412			ZK121.2	ZK121.2	86.3074
scl-2	F49E11.10	83.4715			pyk-1	F25H5.3	86.3068
gas-1	K09A9.5	83.4687			fipr-2	F23H12.9	86.1496
T19H12.3	T19H12.3	83.4409			R13H4.2	R13H4.2	86.1056
sdz-27	R07H5.4	83.3467			pod-2	W09B6.1	85.8747
phat-3	C49G7.4	83.2887			ptc-1	ZK675.1	85.8064
pfd-1	C08F8.1	83.0382			C15C7.5	C15C7.5	85.7595
Y54E5A.5	Y54E5A.5	82.9869			cec-1	ZK1236.2	85.4636
K06G5.1	K06G5.1	82.9204			K09G1.1	K09G1.1	85.2127
eif-6	C47B2.5	82.8528			Y106G6D.8	Y106G6D.8	85.0647
eif-3.F	D2013.7	82.8442			snr-4	C52E4.3	84.9573
rpt-1	C52E4.4	82.7785			vps-32.1	C56C10.3	84.9053
msp-81	K07F5.1	82.7194			Y37D8A.6	Y37D8A.6	84.621
msp-51	ZK354.5	82.6978			rbx-1	ZK287.5	84.6062
spp-4	T08A9.8	82.6269			col-144	B0222.6	84.59
snr-4	C52E4.3	82.6072			Y39B6A.5	Y39B6A.5	84.5301
msp-113	ZK354.4	82.3932			F46H5.7	F46H5.7	84.5242
csq-1	F40E10.3	82.3788			F53F1.4	F53F1.4	84.2987
hsp-4	F43E2.8	82.3372			tba-4	F44F4.11	84.2344
K07A1.6	K07A1.6	82.3363			let-92	F38H4.9	84.1569
T10B10.4	T10B10.4	82.3233			gtbp-1	K08F4.2	84.1061
rer-1	F46C5.8	82.1037			ucr-2.2	T10B10.2	84.055
tomm-7	ZK652.2	81.7866			mua-6	W10G6.3	84.0514
imp-2	T05E11.5	81.7121			ostb-1	T09A5.11	83.8503
pyk-1	F25H5.3	81.5864			ZK1320.2	ZK1320.2	83.7501
Y39G8B.1	Y39G8B.1	81.5376			pho-14	T13B5.3	83.7487
C01F6.9	C01F6.9	81.4438			ZK930.2	ZK930.2	83.7057
let-92	F38H4.9	81.3624			ran-4	R05D11.3	83.4881
F09C3.2	F09C3.2	81.3342			sptf-1	F45H11.1	83.4759
col-118	T11B7.3	81.307			ZK1058.9	ZK1058.9	83.3868
yop-1	Y71F9B.3	81.3058			goa-1	C26C6.2	83.3111
T25B9.9	T25B9.9	81.2883			cap-1	D2024.6	83.0038
tnc-2	ZK673.7	80.9345			ZK470.2	ZK470.2	82.9928
F15A4.5	F15A4.5	80.8392			ZK822.6	ZK822.6	82.9805
T23B3.5	T23B3.5	80.7254			M60.4	M60.4	82.8005
fipr-2	F23H12.9	80.5259			F41B4.2	F41B4.2	82.7656
rab-10	T23H2.5	80.5069			C07E3.9	C07E3.9	82.718
C47D12.5	C47D12.5	80.4672			ZK822.2	ZK822.2	82.5399
C53C9.2	C53C9.2	80.4202			F26A10.1	F26A10.1	82.3746
col-175	C35B8.1	80.4184			zip-9	F17C11.17	82.346
stt-3	T12A2.2	80.3576			nlp-47	F36H12.1	82.1284
anmt-2	F42A10.3	80.2502			hacd-1	R09B5.6	82.0353
dab-1	M110.5	80.2122			F22B5.4	F22B5.4	82.0077
Y69A2AR.22	Y69A2AR.22	79.9317			acdh-10	T08G2.3	81.9431
ZK686.3	ZK686.3	79.7953			ubc-20	F40G9.3	81.9273
cnb-1	F55C10.1	79.7867			dif-1	F49E8.5	81.8831
cap-1	D2024.6	79.7693			snr-3	T28D9.10	81.8131
F13E6.1	F13E6.1	79.7602			nlp-20	F45E4.8	81.8008
gtbp-1	K08F4.2	79.7584			Y11D7A.10	Y11D7A.10	81.7752
ufc-1	C40H1.6	79.7397			C53B7.2	C53B7.2	81.6231
chc-1	T20G5.1	79.5518			dnj-12	F39B2.10	81.4871
C29H12.2	C29H12.2	79.4816			ubc-3	Y71G12B.15	81.3472
hpo-19	T05H4.5	79.4782			ifa-4	K05B2.3	81.3066
egl-30	M01D7.7	79.4186			Y69A2AR.3	Y69A2AR.3	81.2087
sams-4	C06E7.3	79.3425			emc-3	Y62E10A.10	81.1582
sdha-1	C03G5.1	79.1938			spn-4	ZC404.8	81.042
rnp-4	R07E5.14	79.1876			C01G8.1	C01G8.1	81.0221
C47D2.1	C47D2.1	79.1866			pfd-4	B0035.4	80.9819
F25B5.3	F25B5.3	79.1292			W08F4.3	W08F4.3	80.9091
ZK418.5	ZK418.5	79.0216			cdc-48.2	C41C4.8	80.8677
Y22D7AL.15	Y22D7AL.15	79.0094			hil-4	C18G1.5	80.8469
F26A10.1	F26A10.1	78.8925			gst-36	R07B1.4	80.6582
pho-14	T13B5.3	78.886			rpn-12	ZK20.5	80.6334
ubql-1	F15C11.2	78.8823			H40L08.2	H40L08.2	80.4347
pcca-1	F27D9.5	78.8521			F27C1.2	F27C1.2	80.3016
dhs-21	R11D1.11	78.7902			ppm-2	T23F11.1	80.0992
F40F8.4	F40F8.4	78.5177			T20G5.14	T20G5.14	80.0536
F58H1.7	F58H1.7	78.4669			Y17G7B.20	Y17G7B.20	79.9849
C17G1.2	C17G1.2	78.4668			C27A7.8	C27A7.8	79.8889
kars-1	T02G5.9	78.3477			ifa-1	F38B2.1	79.7467
F40A3.3	F40A3.3	78.3284			snu-23	ZK686.4	79.5737
gld-1	T23G11.3	78.302			rpt-4	F23F1.8	79.504
C18E9.2	C18E9.2	78.2727			rnp-4	R07E5.14	79.302
tba-4	F44F4.11	78.2552			pqn-52	M01E11.4	79.1287
erm-1	C01G8.5	78.2409			vpr-1	F33D11.11	79.0224
snr-5	ZK652.1	78.151			rer-1	F46C5.8	79.0042
pas-7	ZK945.2	78.1169			F35E12.6	F35E12.6	78.7536
nlp-47	F36H12.1	78.019			K11H12.8	K11H12.8	78.5693
C25E10.8	C25E10.8	77.9548			F25G6.8	F25G6.8	78.3395
H32K21.1	H32K21.1	77.9231			F10E9.11	F10E9.11	78.2736
R02E4.3	R02E4.3	77.9155			rpt-5	F56H1.4	78.195
K11H12.7	K11H12.7	77.7472			rhi-1	F46H6.1	78.0808
Y87G2A.19	Y87G2A.19	77.581			C24A3.2	C24A3.2	78.0716
msd-3	F44D12.7	77.5028			Y76B12C.3	Y76B12C.3	78.0286
dhs-9	Y32H12A.3	77.4317			Y54E5A.5	Y54E5A.5	78.0049
Y17G7B.20	Y17G7B.20	77.3776			Y54E10A.17	Y54E10A.17	77.9699
flp-26	R173.4	77.3189			F55A11.1	F55A11.1	77.9254
mboa-6	R155.1	77.2667			tomm-22	W10D9.5	77.8487
W08F4.3	W08F4.3	77.2663			R12E2.13	R12E2.13	77.8092
E03H12.5	E03H12.5	77.2401			spp-4	T08A9.8	77.6755
T24B8.3	T24B8.3	77.2363			F18E3.13	F18E3.13	77.6568
sars-1	C47E12.1	77.2068			Y51F10.2	Y51F10.2	77.4763
K01G5.5	K01G5.5	77.1034			ragc-1	Y24F12A.2	77.4428
tfg-1	Y63D3A.5	77.0754			fbxa-72	F31F4.15	77.4412
col-176	ZC373.7	76.9924			fbp-1	K07A3.1	77.27
ric-4	Y22F5A.3	76.9793			kars-1	T02G5.9	77.2182
ZK856.7	ZK856.7	76.8811			asb-1	F35G12.10	77.1404
F57B10.5	F57B10.5	76.7943			sodh-1	K12G11.3	77.0262
F53H4.2	F53H4.2	76.6449			got-1.2	T01C8.5	76.8023
pud-3	F15E11.15	76.5783			K10C2.8	K10C2.8	76.7443
cct-7	T10B5.5	76.5447			arx-3	Y79H2A.6	76.6841
rbx-1	ZK287.5	76.5446			mboa-6	R155.1	76.6687
sod-2	F10D11.1	76.4921			F39H12.3	F39H12.3	76.63
pitr-1	C48A7.2	76.4396			F18A1.7	F18A1.7	76.557
W09D6.5	W09D6.5	76.1518			C10B5.3	C10B5.3	76.5077
ubc-3	Y71G12B.15	76.1068			col-155	F55C10.3	76.46
Y73F4A.2	Y73F4A.2	76.0892			sars-1	C47E12.1	76.2675
ribo-1	T22D1.4	76.086			mthf-1	C06A8.1	75.8724
B0205.14	B0205.14	76.0395			Y17G7B.17	Y17G7B.17	75.8608
gst-5	R03D7.6	75.9991			wwp-1	Y65B4BR.4	75.7495
H01G02.1	H01G02.1	75.8765			Y53C12B.2	Y53C12B.2	75.7476
snr-7	Y71F9B.4	75.8656			egg-1	B0244.8	75.7384
ins-1	F13B12.5	75.7508			tbb-6	T04H1.9	75.6232
C18B2.4	C18B2.4	75.6808			B0252.8	B0252.8	75.578
aqp-8	K02G10.7	75.2			rpn-5	F10G7.8	75.4365
C53H9.2	C53H9.2	75.1728			flp-5	C03G5.7	75.3719
pfd-4	B0035.4	75.0216			K09E2.3	K09E2.3	75.3296
gpd-1	T09F3.3	74.9541			rme-2	T11F8.3	74.9732
ZK1073.1	ZK1073.1	74.8221			sft-4	C54H2.5	74.7442
hacd-1	R09B5.6	74.7632			Y73B6BL.35	Y73B6BL.35	74.6497
Y54G11A.17	Y54G11A.17	74.7114			praf-3	D2096.2	74.6481
mrps-33	F21D5.8	74.5717			his-74	W05B10.1	74.5848
ned-8	F45H11.2	74.5268			cnb-1	F55C10.1	74.5567
R74.8	R74.8	74.4115			chaf-1	T06D10.2	74.5298
C15C7.5	C15C7.5	74.3458			wrk-1	F41D9.3	74.5225
F53F1.2	F53F1.2	74.3375			let-60	ZK792.6	74.4465
dnj-12	F39B2.10	74.3302			sams-4	C06E7.3	74.373
ssp-9	E03H12.10	74.2842			C31H5.4	C31H5.4	74.3317
T02D1.8	T02D1.8	74.0091			pcn-1	W03D2.4	74.2966
htz-1	R08C7.3	74.0028			glb-1	ZK637.13	74.2131
col-17	F11G11.10	73.891			T19B4.3	T19B4.3	74.0377
F09F7.6	F09F7.6	73.6748			K07D4.9	K07D4.9	74.0073
F32A11.1	F32A11.1	73.5297			gpdh-2	K11H3.1	73.8544
col-38	F54C9.4	73.4598			C49H3.3	C49H3.3	73.7764
F11G11.5	F11G11.5	73.4524			F15G9.1	F15G9.1	73.7188
eif-3.J	Y40B1B.5	73.4452			maoc-1	E04F6.3	73.6298
dnj-11	F38A5.13	73.4178			C33B4.4	C33B4.4	73.5558
nlp-6	T23E7.4	73.2555			C06B3.6	C06B3.6	73.5114
pos-1	F52E1.1	73.11			T09B9.3	T09B9.3	73.5088
rmd-1	T05G5.7	73.0012			K03E5.2	K03E5.2	73.4972
C46G7.2	C46G7.2	72.9702			ima-2	F26B1.3	73.3962
C01G10.4	C01G10.4	72.7874			nhr-114	Y45G5AM.1	73.3243
K07C11.7	K07C11.7	72.7336			cup-2	F25D7.1	73.0858
rpn-9	T06D8.8	72.6548			C29H12.2	C29H12.2	73.0771
tufm-1	Y71H2AM.23	72.6292			ins-3	ZK75.3	73.0732
ZK512.7	ZK512.7	72.4509			pitr-1	C48A7.2	72.9665
F40E10.6	F40E10.6	72.392			ras-2	F17C8.4	72.8145
Y57E12AL.1	Y57E12AL.1	72.3223			nex-3	C28A5.3	72.7884
Y74C10AL.2	Y74C10AL.2	72.3008			C53H9.2	C53H9.2	72.5537
zyx-1	F42G4.3	72.2523			K01G5.8	K01G5.8	72.4952
dod-19	ZK6.10	72.2368			mdl-1	R03E9.1	72.4796
suca-1	F47B10.1	72.1211			unc-25	Y37D8A.23	72.4407
T19B4.3	T19B4.3	71.9056			comt-3	Y40B10A.2	72.3923
R12E2.15	R12E2.15	71.7757			Y62E10A.2	Y62E10A.2	72.3623
arl-8	Y57G11C.13	71.7151			pam-1	F49E8.3	72.2572
C44E4.4	C44E4.4	71.5666			lgc-26	Y58G8A.1	72.0362
nkb-1	C17E4.9	71.5302			cpn-1	F43G9.9	72.0361
aqp-10	ZK1321.3	71.5107			yop-1	Y71F9B.3	71.987
R12E2.13	R12E2.13	71.363			F43C9.2	F43C9.2	71.9585
F15G9.1	F15G9.1	71.283			emb-8	K10D2.6	71.9081
puf-5	F54C9.8	71.1952			F27D4.4	F27D4.4	71.8381
rpt-5	F56H1.4	71.1441			rsp-4	EEED8.7	71.8334
vps-2	Y46G5A.12	71.103			cle-1	C36B1.1	71.7639
Y37D8A.6	Y37D8A.6	71.0795			Y51H7C.1	Y51H7C.1	71.558
rol-8	ZK1290.3	70.987			rpn-6.1	F57B9.10	71.5571
B0035.13	B0035.13	70.9806			F17H10.1	F17H10.1	71.5557
rme-1	W06H8.1	70.8748			R09H10.3	R09H10.3	71.5357
E04F6.8	E04F6.8	70.8685			rpt-3	F23F12.6	71.5282
arx-3	Y79H2A.6	70.7502			vps-2	Y46G5A.12	71.4868
spp-23	Y34D9A.11	70.6652			F41G3.10	F41G3.10	71.4087
nspc-13	F42F12.6	70.2749			mex-5	W02A2.7	71.3432
C18E9.9	C18E9.9	70.2748			tin-10	Y66D12A.22	71.2491
C30B5.2	C30B5.2	70.2553			F32D8.12	F32D8.12	71.2412
perm-3	ZK616.6	70.1942			C44C1.1	C44C1.1	71.1877
F38B2.4	F38B2.4	70.0247			fah-1	K10C2.4	71.176
rnr-2	C03C10.3	69.9939			dab-1	M110.5	71.1345
ima-2	F26B1.3	69.869			C41G11.1	C41G11.1	71.1046
cal-5	C24H10.5	69.8667			dhs-9	Y32H12A.3	71.0554
F22F4.4	F22F4.4	69.7924			eif-3.G	F22B5.2	71.0447
C24B9.3	C24B9.3	69.7832			clec-178	T19E7.1	71.0433
T13F2.2	T13F2.2	69.7693			xbx-6	F40F9.1	70.9434
F55A11.1	F55A11.1	69.6924			F32A11.1	F32A11.1	70.9424
Y71H2AR.1	Y71H2AR.1	69.6602			rpn-10	B0205.3	70.9304
sft-4	C54H2.5	69.6377			lmn-1	DY3.2	70.9037
ran-4	R05D11.3	69.6202			Y18H1A.2	Y18H1A.2	70.8449
tac-1	Y54E2A.3	69.4909			lipl-5	ZK6.7	70.8168
F53C11.3	F53C11.3	69.3762			cal-5	C24H10.5	70.8107
flp-4	C18D1.3	69.3635			unc-64	F56A8.7	70.7304
hif-1	F38A6.3	69.2504			vit-1	K09F5.2	70.7199
xbx-5	T24A11.2	69.189			rbpl-1	F36F2.3	70.6572
vit-5	C04F6.1	69.1236			perm-3	ZK616.6	70.6499
cyp-33C8	R08F11.3	69.1004			inx-12	ZK770.3	70.645
F13G3.10	F13G3.10	68.8144			snap-29	K02D10.5	70.6241
hint-1	F21C3.3	68.795			ttx-7	F13G3.5	70.5244
praf-3	D2096.2	68.7829			H24K24.3	H24K24.3	70.4638
W09C3.7	W09C3.7	68.7542			C31C9.2	C31C9.2	70.456
F39H12.3	F39H12.3	68.7318			cpx-1	Y73E7A.4	70.4404
gst-27	Y53F4B.30	68.7302			rsp-6	C33H5.12	70.4173
C33G8.4	C33G8.4	68.7166			egl-4	F55A8.2	70.3364
hsp-17	F52E1.7	68.6408			pfd-6	F21C3.5	70.3331
pqn-44	F55A12.9	68.5892			unc-132	W08A12.1	70.307
K02E7.11	K02E7.11	68.5272			aman-1	F55D10.1	70.2824
F59A6.12	F59A6.12	68.5048			tfg-1	Y63D3A.5	70.0916
rab-8	D1037.4	68.4899			F18G5.6	F18G5.6	70.0668
pfd-6	F21C3.5	68.4219			gyg-2	T25E12.5	70.0292
pcn-1	W03D2.4	68.3652			nud-2	R11A5.2	70.0001
tth-1	F08F1.8	68.3293			T24B8.3	T24B8.3	69.9972
zip-9	F17C11.17	68.32			F30A10.13	F30A10.13	69.9168
Y54G2A.75	Y54G2A.75	68.2569			stt-3	T12A2.2	69.8951
Y47G6A.15	Y47G6A.15	68.0832			mrps-33	F21D5.8	69.8633
col-146	T06E4.6	68.0777			ostd-1	M01A10.3	69.8047
F08D12.3	F08D12.3	68.048			daf-5	W01G7.1	69.7506
K07E3.4	K07E3.4	67.9984			emb-9	K04H4.1	69.6677
Y43F8C.11	Y43F8C.11	67.8511			ZK686.1	ZK686.1	69.6016
Y37D8A.16	Y37D8A.16	67.7649			clec-88	K10B2.3	69.3882
col-96	Y41C4A.19	67.7322			B0222.1	B0222.1	69.2597
attf-2	F09G2.9	67.6541			ctg-1	H06O01.3	69.1481
aip-1	F58E10.4	67.6207			ZK856.7	ZK856.7	69.0983
F43C9.2	F43C9.2	67.5956			F40A3.3	F40A3.3	69.0723
F22B7.9	F22B7.9	67.4407			F38B2.4	F38B2.4	68.9032
B0410.3	B0410.3	67.3861			C02F5.14	C02F5.14	68.8985
Y69A2AR.3	Y69A2AR.3	67.3606			E01G4.3	E01G4.3	68.8838
marb-1	F35G2.2	67.3421			rpn-9	T06D8.8	68.6899
R13H4.2	R13H4.2	67.28			ifet-1	F56F3.1	68.6665
Y17G7B.17	Y17G7B.17	67.2728			B0303.3	B0303.3	68.6244
pah-1	K08F8.4	67.2433			rpl-24.2	C03D6.8	68.6113
clec-65	F35C5.8	67.2248			aqp-10	ZK1321.3	68.5779
cdc-48.2	C41C4.8	67.1401			vps-20	Y65B4A.3	68.5549
F28D1.6	F28D1.6	67.1231			egl-30	M01D7.7	68.5316
col-88	W05G11.3	67.0283			Y54G11A.17	Y54G11A.17	68.5261
H24K24.3	H24K24.3	66.9866			gas-1	K09A9.5	68.3584
F59B1.2	F59B1.2	66.9754			K02D10.1	K02D10.1	68.3493
D1086.6	D1086.6	66.9408			F44E2.7	F44E2.7	68.3142
rpt-3	F23F12.6	66.7795			acdh-7	T25G12.5	68.3051
grl-16	Y65B4BR.6	66.7749			C15C7.4	C15C7.4	68.0115
dpy-11	F46E10.9	66.6973			F49E2.5	F49E2.5	67.9819
spp-16	F32D8.9	66.5448			sod-2	F10D11.1	67.8611
F08D12.2	F08D12.2	66.5176			Y39G8B.1	Y39G8B.1	67.7705
inx-9	ZK792.3	66.436			atf-7	C07G2.2	67.7597
egl-4	F55A8.2	66.3545			F15D3.6	F15D3.6	67.7136
msp-10	K07F5.2	66.2719			tars-1	C47D12.6	67.683
rpt-4	F23F1.8	65.8719			Y43F8C.11	Y43F8C.11	67.605
uba-1	C47E12.5	65.8327			rsp-5	T28D9.2	67.579
F38B2.2	F38B2.2	65.7507			nspc-7	C03G5.2	67.4837
rpn-10	B0205.3	65.6186			Y10G11A.1	Y10G11A.1	67.4008
col-154	F55C10.2	65.5939			dylt-1	F13G3.4	67.331
flp-10	T06C10.4	65.5824			rpt-6	Y49E10.1	67.3025
cpn-1	F43G9.9	65.5226			kin-2	R07E4.6	67.1059
nuo-5	Y45G12B.1	65.5118			daf-7	B0412.2	67.1038
hsp-70	C12C8.1	65.5077			aly-3	M18.7	66.9394
vpr-1	F33D11.11	65.4348			tbca-1	Y39G10AR.20	66.693
trx-2	B0024.9	65.3572			pfkb-1.1	Y110A7A.6	66.6895
F09E10.1	F09E10.1	65.3182			nlp-7	F18E9.2	66.6249
R102.1	R102.1	65.3125			Y48G8AL.13	Y48G8AL.13	66.6179
hsp-60	Y22D7AL.5	65.3004			dim-1	C18A11.7	66.5303
let-60	ZK792.6	65.275			fbxa-24	F54D10.2	66.5197
K09E2.3	K09E2.3	65.2553			ify-1	C27A2.3	66.4276
K09G1.1	K09G1.1	65.1678			B0334.3	B0334.3	66.3865
tars-1	C47D12.6	65.1486			nhr-97	H27C11.1	66.3338
istr-1	K10C8.3	65.1305			cct-7	T10B5.5	66.3068
dhs-28	M03A8.1	65.0795			nasp-2	C50B6.2	66.2397
swm-1	C25E10.9	65.0464			eif-3.I	Y74C10AR.1	66.218
K07A1.13	K07A1.13	65.0402			nspc-9	F42F12.1	66.1093
F35C12.3	F35C12.3	64.8742			K07C5.6	K07C5.6	66.0593
oxy-5	F56H1.7	64.8401			T04F8.8	T04F8.8	66.0363
T20B3.14	T20B3.14	64.7567			Y45F10D.4	Y45F10D.4	65.9639
ttr-26	Y51A2D.11	64.7146			lap-1	ZK353.6	65.9294
vem-1	K07E3.8	64.7115			W04C9.4	W04C9.4	65.7916
cbd-1	H02I12.1	64.6574			F54D7.2	F54D7.2	65.7543
T22D1.3	T22D1.3	64.5868			hint-1	F21C3.3	65.7386
fah-1	K10C2.4	64.5068			gfat-2	F22B3.4	65.6621
eif-3.D	R08D7.3	64.4974			tac-1	Y54E2A.3	65.633
T12B3.3	T12B3.3	64.4474			Y73E7A.1	Y73E7A.1	65.5628
rab-19	Y62E10A.9	64.4329			F22B5.10	F22B5.10	65.4413
flp-11	K02G10.4	64.401			asna-1	ZK637.5	65.4104
msp-152	ZK546.6	64.3898			uba-1	C47E12.5	65.2852
F17C11.4	F17C11.4	64.2839			dars-1	B0464.1	65.2526
rpl-24.2	C03D6.8	64.1686			F21C10.10	F21C10.10	65.1939
eif-3.G	F22B5.2	64.138			trx-4	Y44E3A.3	65.1498
rpn-12	ZK20.5	64.1018			trcs-1	F27C8.6	64.9031
nhr-114	Y45G5AM.1	64.0463			ins-26	ZC334.1	64.8486
cup-2	F25D7.1	63.9882			istr-1	K10C8.3	64.8249
mlc-7	K08E3.10	63.9763			imp-2	T05E11.5	64.7222
col-50	T28F2.6	63.9015			ppm-1	F25D1.1	64.715
cif-1	K08F11.3	63.6687			Y57E12AL.1	Y57E12AL.1	64.6832
T15B7.1	T15B7.1	63.6508			gln-5	F26D10.10	64.6167
eif-3.K	T16G1.11	63.5981			W04A4.2	W04A4.2	64.614
nlp-7	F18E9.2	63.5583			dhs-21	R11D1.11	64.6051
F17H10.1	F17H10.1	63.5486			F44A2.5	F44A2.5	64.5601
let-2	F01G12.5	63.4337			K01G5.5	K01G5.5	64.5378
flp-24	C24A1.1	63.3602			ZK418.5	ZK418.5	64.4924
T01E8.8	T01E8.8	63.3136			oma-2	ZC513.6	64.4413
mif-1	Y56A3A.3	63.2972			ZK512.7	ZK512.7	64.426
M05D6.6	M05D6.6	63.2574			eif-3.D	R08D7.3	64.2428
col-145	B0222.7	63.185			D1086.6	D1086.6	64.0479
K11H3.3	K11H3.3	63.1367			sao-1	R10D12.14	64.0212
msp-31	R05F9.13	63.1359			snr-7	Y71F9B.4	64.0183
mthf-1	C06A8.1	63.134			ben-1	C54C6.2	63.9422
ntc-1	F39C12.4	63.1198			R07E5.7	R07E5.7	63.9013
ostd-1	M01A10.3	63.1179			F29B9.8	F29B9.8	63.8585
F28B3.10	F28B3.10	63.0613			rpia-1	B0280.3	63.8223
Y55F3AM.13	Y55F3AM.13	63.0458			C48E7.1	C48E7.1	63.7892
tbca-1	Y39G10AR.20	62.9856			T25G3.1	T25G3.1	63.6073
pod-2	W09B6.1	62.935			pas-7	ZK945.2	63.5921
cpx-1	Y73E7A.4	62.8666			dct-1	C14F5.1	63.5767
men-1	Y48B6A.12	62.5748			clp-1	C06G4.2	63.5419
inx-12	ZK770.3	62.556			C34C12.4	C34C12.4	63.4623
C44C1.1	C44C1.1	62.5398			arx-5	Y37D8A.1	63.4543
B0238.12	B0238.12	62.5337			F09E5.3	F09E5.3	63.4406
tomm-40	C18E9.6	62.4594			tomm-20	F23H12.2	63.3989
F46H5.7	F46H5.7	62.0653			tnt-3	C14F5.3	63.3337
ogdh-1	T22B11.5	62.0572			ttr-34	F09A5.9	63.2452
lmn-1	DY3.2	61.9928			C53C9.2	C53C9.2	63.211
his-74	W05B10.1	61.9176			akir-1	E01A2.6	63.1534
nspc-17	D1025.8	61.9075			T19D12.6	T19D12.6	63.05
pqn-52	M01E11.4	61.8596			ttr-24	Y51A2D.9	63.0437
Y62H9A.3	Y62H9A.3	61.8413			sur-6	F26E4.1	63.0183
clc-1	C09F12.1	61.8159			Y41C4A.6	Y41C4A.6	62.9853
spp-15	C48E7.10	61.803			anmt-2	F42A10.3	62.7946
F45D3.3	F45D3.3	61.6043			ubc-12	R09B3.4	62.7915
W04A4.2	W04A4.2	61.5134			aly-2	F23B2.6	62.766
mce-1	D2030.5	61.4864			F21D5.7	F21D5.7	62.7112
Y59E9AL.6	Y59E9AL.6	61.4722			lpd-7	R13A5.12	62.3681
mct-6	C10E2.6	61.464			rsu-1	C34C12.5	62.2441
szy-2	Y32H12A.4	61.4335			pccb-1	F52E4.1	62.2423
ZK822.6	ZK822.6	61.4184			pqn-53	R07B7.3	62.2108
T10B5.7	T10B5.7	61.306			oig-2	Y38F1A.9	62.0996
scm-1	M01D7.2	61.2997			F02E9.1	F02E9.1	62.0722
K02D10.1	K02D10.1	61.2989			C16A3.4	C16A3.4	61.9628
R01B10.3	R01B10.3	61.2546			T12B3.3	T12B3.3	61.9257
rpn-5	F10G7.8	61.2525			W02D9.2	W02D9.2	61.9199
slc-17.2	C38C10.2	61.169			M02B1.3	M02B1.3	61.8785
nlp-35	C33A12.2	61.1614			F32A5.4	F32A5.4	61.8559
col-49	K09H9.3	61.0465			rab-35	Y47D3A.25	61.8381
atf-5	T04C10.4	61.0138			snx-3	W06D4.5	61.6983
T06D8.7	T06D8.7	61.0094			gst-5	R03D7.6	61.6824
pam-1	F49E8.3	61.0002			F58B3.4	F58B3.4	61.6443
Y76B12C.3	Y76B12C.3	60.9195			Y54G2A.75	Y54G2A.75	61.6228
ntl-2	B0286.4	60.9086			C30B5.2	C30B5.2	61.4148
xbx-6	F40F9.1	60.8977			gfat-1	F07A11.2	61.3848
Y62E10A.2	Y62E10A.2	60.8349			B0272.3	B0272.3	61.3708
glh-1	T21G5.3	60.8023			nspc-16	D1025.6	61.3264
D1086.7	D1086.7	60.7665			akap-1	C56G2.1	61.2721
vps-32.1	C56C10.3	60.7502			nipi-3	K09A9.1	61.1629
snx-3	W06D4.5	60.7288			alh-4	T05H4.13	61.0943
lea-1	K08H10.1	60.7125			acin-1	C43E11.1	60.9411
ZC434.8	ZC434.8	60.6223			ZC262.2	ZC262.2	60.9287
rsp-4	EEED8.7	60.4772			arx-6	C35D10.16	60.9039
T02B11.4	T02B11.4	60.4511			eif-3.K	T16G1.11	60.8421
rpn-8	R12E2.3	60.3617			Y62E10A.13	Y62E10A.13	60.7167
C34C12.8	C34C12.8	60.3315			K11H12.7	K11H12.7	60.7072
oig-2	Y38F1A.9	60.2469			cchl-1	T06D8.6	60.6923
pqn-48	K07D4.8	60.2453			apb-3	R11A5.1	60.6793
rab-14	K09A9.2	60.2381			emc-6	F33D4.7	60.6691
C48E7.1	C48E7.1	60.1689			skr-3	F44G3.6	60.4787
K10B2.4	K10B2.4	60.1604			pps-1	T14G10.1	60.4218
ptc-1	ZK675.1	60.1591			C49A1.10	C49A1.10	60.3646
col-44	F54B11.2	60.1468			F45D3.4	F45D3.4	60.3035
unc-32	ZK637.8	60.0871			C16C2.4	C16C2.4	60.1173
snx-1	C05D9.1	60.0859			C24G6.8	C24G6.8	60.1054
rpt-6	Y49E10.1	60.0323			srp-7	F20D6.4	60.0779
rpa-2	M04F3.1	59.9498			Y82E9BR.14	Y82E9BR.14	60.0666
ins-3	ZK75.3	59.9382			swm-1	C25E10.9	60.0386
F21C10.10	F21C10.10	59.9015			ccdc-47	ZK1058.4	59.9123
F59A7.2	F59A7.2	59.8942			F42A10.5	F42A10.5	59.9106
gsr-1	C46F11.2	59.8592			rpa-2	M04F3.1	59.8972
ras-2	F17C8.4	59.8149			gsr-1	C46F11.2	59.8842
oig-3	Y50E8A.3	59.7725			Y55F3AM.13	Y55F3AM.13	59.8422
Y48G8AL.13	Y48G8AL.13	59.7589			Y22D7AL.15	Y22D7AL.15	59.8224
hgo-1	W06D4.1	59.7208			oxy-5	F56H1.7	59.7754
F21C10.9	F21C10.9	59.6396			Y18D10A.11	Y18D10A.11	59.5846
erd-2	F09B9.3	59.6285			Y71H2AR.1	Y71H2AR.1	59.5595
lgc-25	R03E1.3	59.5923			spp-15	C48E7.10	59.5337
gpdh-2	K11H3.1	59.5696			ima-3	F32E10.4	59.507
emb-8	K10D2.6	59.5343			aqp-8	K02G10.7	59.4843
far-3	F15B9.1	59.4873			ddo-2	F18E3.7	59.4719
rpn-6.1	F57B9.10	59.4534			lbp-3	F40F4.4	59.463
msp-77	F32B6.6	59.2651			psd-1	B0361.5	59.4577
Y82E9BR.14	Y82E9BR.14	59.0771			perm-5	C55C3.5	59.3962
lbp-3	F40F4.4	58.9535			pgam-5	R07G3.5	59.3945
F09E5.3	F09E5.3	58.9205			F49H12.5	F49H12.5	59.3035
K01G5.8	K01G5.8	58.8831			unc-97	F14D12.2	59.3003
fust-1	C27H5.3	58.8251			Y74C10AL.2	Y74C10AL.2	59.2866
B0334.3	B0334.3	58.7365			D1054.3	D1054.3	59.2841
T23G7.3	T23G7.3	58.6106			chc-1	T20G5.1	59.2736
sucl-2	F23H11.3	58.3699			sur-5	K03A1.5	59.2205
F42A10.5	F42A10.5	58.3665			mif-1	Y56A3A.3	59.1557
ZK121.2	ZK121.2	58.291			W05B5.1	W05B5.1	59.138
C33B4.4	C33B4.4	58.2387			aagr-2	R05F9.12	59.1036
mrpl-12	W09D10.3	58.2237			unc-115	F09B9.2	59.0986
col-48	Y54E10BL.2	58.2125			T05B9.1	T05B9.1	59.0455
nars-1	F22D6.3	58.1436			eif-3.F	D2013.7	58.9752
pqn-94	ZC15.8	57.9803			K10B2.4	K10B2.4	58.9627
imb-3	C53D5.6	57.9796			lys-8	C17G10.5	58.9623
kin-2	R07E4.6	57.9595			yap-1	F13E6.4	58.953
rme-2	T11F8.3	57.9584			F56C9.10	F56C9.10	58.9241
unc-119	M142.1	57.8992			tag-353	F25D7.2	58.9213
nlp-1	C01C4.1	57.8886			DH11.2	DH11.2	58.8513
rop-1	C12D8.11	57.8802			T02C5.1	T02C5.1	58.832
col-169	T10E10.5	57.8745			col-3	T28C6.6	58.7648
nhr-97	H27C11.1	57.8542			rab-14	K09A9.2	58.7447
T23B3.2	T23B3.2	57.8144			mrps-18A	ZC262.8	58.5317
C46C2.2	C46C2.2	57.7859			unc-119	M142.1	58.4989
rab-35	Y47D3A.25	57.7108			aps-1	F29G9.3	58.4053
cut-2	F53F1.5	57.6713			grsp-4	F07C4.7	58.3774
M01H9.3	M01H9.3	57.577			trx-2	B0024.9	58.3645
tin-9.1	C06G3.11	57.5684			lon-1	F48E8.1	58.3173
Y62H9A.4	Y62H9A.4	57.4894			atg-18	F41E6.13	58.31
hrp-2	F58D5.1	57.4747			Y39A3CL.3	Y39A3CL.3	58.2324
wwp-1	Y65B4BR.4	57.3467			ubc-25	F25H2.8	58.1599
C05C10.3	C05C10.3	57.3054			imb-3	C53D5.6	58.1203
pgam-5	R07G3.5	57.2641			cif-1	K08F11.3	58.0476
Y41D4B.11	Y41D4B.11	57.2383			ZK1320.13	ZK1320.13	58.0327
spp-2	T08A9.12	57.2046			K07E3.4	K07E3.4	58.0315
col-60	F22D6.10	57.1999			M01H9.3	M01H9.3	58.0185
scrm-1	T22H2.5	57.1781			strl-1	F52F12.7	57.9217
lap-1	ZK353.6	57.1576			F17C11.4	F17C11.4	57.8921
daf-5	W01G7.1	57.0935			tmbi-4	B0563.4	57.8407
M01F1.3	M01F1.3	57.0646			cdr-6	K01D12.12	57.77
msp-78	T13F2.11	57.0571			mrps-11	W04D2.5	57.7646
asna-1	ZK637.5	57.0043			T19C3.3	T19C3.3	57.7115
ZK822.4	ZK822.4	56.9183			pab-2	F18H3.3	57.7048
sao-1	R10D12.14	56.9174			gst-27	Y53F4B.30	57.6781
Y45F10D.4	Y45F10D.4	56.8049			flp-4	C18D1.3	57.5718
nspc-19	D1025.9	56.7238			fmo-4	F53F4.5	57.5637
nstp-4	C03H5.2	56.669			T27E4.7	T27E4.7	57.558
dao-2	M03A1.7	56.6274			mpk-1	F43C1.2	57.509
arp-1	Y53F4B.22	56.4611			sut-2	Y61A9LA.8	57.4319
nlp-42	Y80D3A.10	56.4397			lys-2	Y22F5A.5	57.3506
ZK686.1	ZK686.1	56.392			rap-1	C27B7.8	57.3436
glt-1	C12D12.2	56.357			szy-2	Y32H12A.4	57.2797
misc-1	B0432.4	56.3062			K04D7.6	K04D7.6	57.2524
alh-6	F56D12.1	56.2995			eif-6	C47B2.5	57.23
F18E3.12	F18E3.12	56.286			vps-24	T27F7.1	57.2057
flp-20	E01H11.3	56.2178			ZK1073.1	ZK1073.1	57.0999
C01G10.5	C01G10.5	56.1992			ife-2	R04A9.4	57.0483
sec-23	Y113G7A.3	56.1885			F48E3.2	F48E3.2	56.9976
col-39	C09G5.4	56.1084			men-1	Y48B6A.12	56.9618
ZK1058.9	ZK1058.9	56.0887			ctns-1	C41C4.7	56.8132
C49G7.10	C49G7.10	56.0513			nac-3	K08E5.2	56.7435
F22B5.10	F22B5.10	56.0167			K03B4.2	K03B4.2	56.6989
F54D5.12	F54D5.12	55.9983			oig-3	Y50E8A.3	56.6459
mrpl-41	B0432.3	55.9965			scrm-1	T22H2.5	56.6415
M04F3.4	M04F3.4	55.9921			unc-32	ZK637.8	56.5041
erfa-1	T05H4.6	55.9859			sdha-1	C03G5.1	56.4881
arx-2	K07C5.1	55.9698			ttr-48	ZC64.2	56.4561
dif-1	F49E8.5	55.9435			F58H1.7	F58H1.7	56.4299
eif-3.B	Y54E2A.11	55.9252			gpx-2	R05H10.5	56.3776
pod-1	Y76A2B.1	55.8234			clec-91	ZK858.3	56.3591
M02E1.2	M02E1.2	55.7358			tufm-1	Y71H2AM.23	56.3381
F57C2.5	F57C2.5	55.7068			dlc-2	M18.2	56.0881
C04E6.13	C04E6.13	55.6925			gst-26	Y53F4B.29	56.0437
fipr-13	F57A8.8	55.5877			dpf-5	R11E3.8	56.0221
flp-13	F33D4.3	55.5705			T20B3.14	T20B3.14	56.0103
cnc-8	F41E7.8	55.4981			C02B10.3	C02B10.3	55.8605
C15H9.11	C15H9.11	55.4895			R13A1.5	R13A1.5	55.8411
M05D6.5	M05D6.5	55.4452			pyc-1	D2023.2	55.7853
ubc-25	F25H2.8	55.2504			rab-6.2	T25G12.4	55.7251
F23D12.3	F23D12.3	55.2491			Y39A1A.24	Y39A1A.24	55.7067
ima-3	F32E10.4	55.1909			snap-1	D1014.3	55.6827
dhs-12	K08F4.9	55.0743			aco-1	ZK455.1	55.6633
gst-26	Y53F4B.29	55.0665			tsp-6	C14A11.1	55.6585
lec-3	ZK892.1	54.9642			pfd-2	H20J04.5	55.6514
F35E12.10	F35E12.10	54.926			ech-4	R06F6.9	55.6076
ppm-2	T23F11.1	54.9215			slc-17.2	C38C10.2	55.5845
T05B9.1	T05B9.1	54.8082			fust-1	C27H5.3	55.3783
Y57A10A.23	Y57A10A.23	54.7593			cyb-1	ZC168.4	55.3679
sptf-1	F45H11.1	54.7543			mtm-3	T24A11.1	55.3243
fat-3	W08D2.4	54.7277			T01C3.3	T01C3.3	55.2994
W03C9.5	W03C9.5	54.7098			pod-1	Y76A2B.1	55.281
mog-3	F52C9.7	54.6863			fasn-1	F32H2.5	55.1979
rab-6.2	T25G12.4	54.6734			lis-1	T03F6.5	55.1715
dct-1	C14F5.1	54.6259			Y55B1AL.1	Y55B1AL.1	55.1352
dli-1	C39E9.14	54.6141			ZK546.14	ZK546.14	55.0386
arx-6	C35D10.16	54.575			frg-1	ZK1010.3	55.0009
comt-3	Y40B10A.2	54.572			ttr-6	T28B4.3	54.9924
gst-13	T26C5.1	54.4851			mce-1	D2030.5	54.9853
dlc-2	M18.2	54.4456			F25H2.4	F25H2.4	54.9046
clp-1	C06G4.2	54.4418			C01A2.4	C01A2.4	54.895
sms-1	H21P03.3	54.4372			erfa-1	T05H4.6	54.8271
cchl-1	T06D8.6	54.4354			cct-8	Y55F3AR.3	54.7365
C06B3.6	C06B3.6	54.3917			C01F1.1	C01F1.1	54.701
vps-60	F41E6.9	54.3758			K02B7.3	K02B7.3	54.6381
Y37H2A.14	Y37H2A.14	54.3289			cks-1	C09G4.3	54.5692
idhg-1	F35G12.2	54.3287			lron-7	K03A1.2	54.405
ppm-1	F25D1.1	54.2235			ZC434.8	ZC434.8	54.3913
T02C12.5	T02C12.5	54.2183			C18H7.6	C18H7.6	54.3796
gpx-5	C11E4.1	54.2176			T28B11.1	T28B11.1	54.3053
nkb-3	F55F3.3	54.1913			tni-1	F42E11.4	54.2976
flp-32	R03A10.2	54.1764			Y53H1B.2	Y53H1B.2	54.1671
T19D2.2	T19D2.2	54.1752			pfn-3	K03E6.6	54.1663
aqp-11	ZK525.2	54.1353			mex-3	F53G12.5	54.1233
tbb-6	T04H1.9	54.1223			erfa-3	H19N07.1	54.0826
R07E5.7	R07E5.7	54.0267			itsn-1	Y116A8C.36	54.0313
F10E7.5	F10E7.5	54.0146			F42G9.1	F42G9.1	53.9672
cdr-6	K01D12.12	53.9994			arx-4	Y6D11A.2	53.956
elb-1	Y41C4A.10	53.9707			F26F12.3	F26F12.3	53.9461
W02D9.2	W02D9.2	53.9706			cpt-2	R07H5.2	53.9131
col-36	C27H5.5	53.9343			idhb-1	C37E2.1	53.9105
ctns-1	C41C4.7	53.9244			unc-14	K10D3.2	53.876
clp-4	Y39A3CL.5	53.864			F10E7.5	F10E7.5	53.8506
clec-47	T09F5.9	53.8449			gst-7	F11G11.2	53.8424
dpm-3	F28D1.11	53.8337			K07A12.1	K07A12.1	53.8229
atf-7	C07G2.2	53.7808			frm-7	C51F7.1	53.7981
trx-4	Y44E3A.3	53.7675			misc-1	B0432.4	53.7932
otub-1	C25D7.8	53.6562			marb-1	F35G2.2	53.7819
aly-3	M18.7	53.6448			rab-8	D1037.4	53.7587
cec-1	ZK1236.2	53.6382			seu-1	Y73B6BL.5	53.7582
W08E12.4	W08E12.4	53.5997			pcca-1	F27D9.5	53.7568
K02A11.4	K02A11.4	53.5987			haao-1	K06A4.5	53.7011
rpia-1	B0280.3	53.587			hrp-2	F58D5.1	53.6914
R31.2	R31.2	53.572			Y54H5A.1	Y54H5A.1	53.6384
rsp-1	W02B12.3	53.5624			Y75B12B.1	Y75B12B.1	53.6049
mrps-11	W04D2.5	53.5445			fis-2	F13B9.8	53.6046
pqn-60	R11G11.7	53.282			F42C5.9	F42C5.9	53.5804
Y73F8A.27	Y73F8A.27	53.2535			F40A3.2	F40A3.2	53.5452
flp-7	F49E10.3	53.1755			T23D8.3	T23D8.3	53.5138
copb-1	Y25C1A.5	53.0925			cct-3	F54A3.3	53.5034
vbh-1	Y54E10A.9	53.0872			C17C3.1	C17C3.1	53.4564
skr-3	F44G3.6	53.0742			djr-1.1	B0432.2	53.4295
Y82E9BR.22	Y82E9BR.22	53.0294			prpf-4	F22D6.5	53.4207
phat-6	T10B10.6	52.9128			vms-1	K06H7.3	53.4072
col-120	Y11D7A.11	52.8014			C02B10.4	C02B10.4	53.3951
ifa-1	F38B2.1	52.7084			ogdh-1	T22B11.5	53.3775
cdr-2	C54D10.1	52.6902			H01G02.1	H01G02.1	53.3245
C24G6.8	C24G6.8	52.6869			T14G8.3	T14G8.3	53.2965
dim-1	C18A11.7	52.645			cope-1	F45G2.4	53.2809
gyg-2	T25E12.5	52.6428			ile-1	K07A1.8	53.235
msp-64	ZK1248.6	52.6359			pars-1	T20H4.3	53.1638
idhb-1	C37E2.1	52.535			F18E3.11	F18E3.11	53.1575
nubp-1	F10G8.6	52.5338			otub-1	C25D7.8	53.1226
cct-8	Y55F3AR.3	52.5065			C53B7.3	C53B7.3	53.1097
F53C3.13	F53C3.13	52.3806			mrps-14	T01E8.6	53.072
epn-1	T04C10.2	52.3592			cyp-36A1	C34B7.3	53.0171
arx-5	Y37D8A.1	52.3446			best-20	Y37E11AR.1	53.0146
pisy-1	Y46G5A.5	52.325			arp-1	Y53F4B.22	52.9806
T24G10.2	T24G10.2	52.3225			arx-2	K07C5.1	52.8947
msd-4	C35D10.11	52.2835			C36A4.4	C36A4.4	52.8727
ZK1320.13	ZK1320.13	52.2665			rpac-19	F58A4.9	52.84
sptl-1	C23H3.4	52.263			F28B3.10	F28B3.10	52.6915
nlp-28	B0213.3	52.1438			dut-1	K07A1.2	52.6515
T20D3.6	T20D3.6	52.0834			F55B11.4	F55B11.4	52.6234
col-34	F36A4.10	52.0351			B0511.6	B0511.6	52.6223
F56B3.11	F56B3.11	51.9912			pkg-2	C09G4.2	52.6169
vit-3	F59D8.1	51.961			Y37A1B.5	Y37A1B.5	52.5188
mrpl-36	K11H3.6	51.921			K02A11.4	K02A11.4	52.5145
pgl-1	ZK381.4	51.9089			mct-6	C10E2.6	52.4855
unc-132	W08A12.1	51.827			flp-10	T06C10.4	52.4814
raga-1	T24F1.1	51.8198			ntl-2	B0286.4	52.4122
mdt-19	Y71H2B.6	51.8135			pde-2	R08D7.6	52.3881
dpf-5	R11E3.8	51.7922			C18E9.9	C18E9.9	52.3715
lis-1	T03F6.5	51.784			mecr-1	W09H1.5	52.3425
rpn-1	T22D1.9	51.7275			hgo-1	W06D4.1	52.2721
nepr-1	T19A6.3	51.727			M05D6.6	M05D6.6	52.2584
cdd-2	F49E8.4	51.677			idhg-1	F35G12.2	52.2468
D2005.3	D2005.3	51.6472			rpn-1	T22D1.9	52.2239
Y73E7A.1	Y73E7A.1	51.5882			unc-43	K11E8.1	52.1902
ZK930.2	ZK930.2	51.5802			C05C10.5	C05C10.5	52.0742
Y41C4A.6	Y41C4A.6	51.5495			Y55B1BL.1	Y55B1BL.1	52.0433
maoc-1	E04F6.3	51.5111			cdk-1	T05G5.3	52.0017
mrps-14	T01E8.6	51.5108			F44E7.9	F44E7.9	51.9981
Y37A1B.5	Y37A1B.5	51.45			F57C2.5	F57C2.5	51.9508
lsm-8	Y73B6BL.32	51.4325			rpb-4	F43E2.2	51.9247
F32D8.12	F32D8.12	51.2595			rab-19	Y62E10A.9	51.918
R12E2.14	R12E2.14	51.2028			ads-1	Y50D7A.7	51.8496
rsp-5	T28D9.2	51.1809			sec-23	Y113G7A.3	51.8448
lon-1	F48E8.1	51.1551			F19F10.9	F19F10.9	51.8303
F44E7.9	F44E7.9	51.1504			sod-4	F55H2.1	51.8151
ZK822.2	ZK822.2	51.112			frm-10	F25H9.5	51.7969
W04G3.5	W04G3.5	51.0981			R31.2	R31.2	51.7606
egg-1	B0244.8	51.0786			acdh-3	K06A5.6	51.7568
F08F8.7	F08F8.7	51.043			rgs-3	C29H12.3	51.7161
lpd-7	R13A5.12	50.9656			pho-1	EGAP2.3	51.7161
nlp-16	T13A10.5	50.9563			C35C5.10	C35C5.10	51.6569
B0272.3	B0272.3	50.9183			C14B1.2	C14B1.2	51.647
ebp-2	VW02B12L.3	50.7503			dhs-22	C15H11.4	51.5873
msp-3	F26G1.7	50.6877			acbp-3	F47B10.7	51.5685
uaf-2	Y116A8C.35	50.6608			Y105C5A.8	Y105C5A.8	51.5547
emc-6	F33D4.7	50.6003			cnx-1	ZK632.6	51.5542
hsb-1	K08E7.2	50.5998			mtss-1	PAR2.1	51.492
Y77E11A.2	Y77E11A.2	50.5337			C06A12.3	C06A12.3	51.4876
K02B7.3	K02B7.3	50.5259			pbo-1	Y71H2AL.1	51.4875
msp-79	T13F2.10	50.5188			nhr-49	K10C3.6	51.4856
map-2	Y116A8A.9	50.5			ttr-39	C04G2.1	51.4519
R06C1.6	R06C1.6	50.4308			pabp-2	C17E4.5	51.4451
aars-2	F28H1.3	50.3742			C14C6.5	C14C6.5	51.4308
C02F12.5	C02F12.5	50.2313			T12D8.10	T12D8.10	51.3029
pfd-2	H20J04.5	50.1319			W03C9.5	W03C9.5	51.2209
Y37E3.17	Y37E3.17	50.0286			T14G10.5	T14G10.5	51.2194
ragc-1	Y24F12A.2	49.994			hmg-1.2	F47D12.4	51.2165
F49H12.5	F49H12.5	49.9774			C04E6.13	C04E6.13	51.1078
nlp-33	T19C4.7	49.8759			elo-3	D2024.3	51.0911
acs-1	F46E10.1	49.8512			Y82E9BR.22	Y82E9BR.22	51.0541
bra-1	F54B11.6	49.8043			tatn-1	F42D1.2	50.9972
tmbi-4	B0563.4	49.7996			F25E5.8	F25E5.8	50.9541
nxt-1	Y71F9AM.5	49.791			vps-4	Y34D9A.10	50.9331
C25H3.7	C25H3.7	49.7741			mrpl-41	B0432.3	50.9304
pkg-2	C09G4.2	49.7514			gpd-4	F33H1.2	50.9236
col-91	F09G8.6	49.7073			ZC443.3	ZC443.3	50.9152
djr-1.1	B0432.2	49.5832			K12C11.1	K12C11.1	50.8864
rsu-1	C34C12.5	49.5797			rnh-1.3	C04F12.9	50.8779
mrps-12	T03D8.2	49.5399			rpb-8	F26F4.11	50.8515
vps-4	Y34D9A.10	49.4661			T23B3.2	T23B3.2	50.8197
F17E9.5	F17E9.5	49.4276			K07A1.6	K07A1.6	50.7098
flp-2	W07E11.3	49.389			Y57A10A.26	Y57A10A.26	50.6919
Y55B1AL.2	Y55B1AL.2	49.2755			usp-14	C13B4.2	50.6301
apy-1	F08C6.6	49.2482			ubxn-1	F23C8.4	50.6084
pfkb-1.1	Y110A7A.6	49.2446			T22D1.3	T22D1.3	50.4946
F28F9.3	F28F9.3	49.1107			Y37E3.11	Y37E3.11	50.4642
glrx-3	D2063.3	49.1072			T28D6.3	T28D6.3	50.4553
cir-1	F55F8.4	49.1036			clp-4	Y39A3CL.5	50.4113
unc-43	K11E8.1	49.0911			Y97E10AR.6	Y97E10AR.6	50.3812
acdh-10	T08G2.3	49.0719			T12D8.5	T12D8.5	50.3199
eif-3.E	B0511.10	49.0029			F38E9.5	F38E9.5	50.2785
F25G6.8	F25G6.8	49.0005			hsb-1	K08E7.2	50.2294
F59C6.16	F59C6.16	48.9848			R01B10.3	R01B10.3	50.224
pars-1	T20H4.3	48.9548			C27H6.8	C27H6.8	50.1936
F53F4.16	F53F4.16	48.8829			dli-1	C39E9.14	49.969
zig-4	C09C7.1	48.8801			Y48G10A.1	Y48G10A.1	49.9341
R05D3.6	R05D3.6	48.8092			F56B3.11	F56B3.11	49.9277
col-109	Y38C1BA.3	48.7989			mel-26	ZK858.4	49.8605
skr-2	F46A9.4	48.7616			C39E9.11	C39E9.11	49.7658
msp-45	F58A6.8	48.7347			lec-3	ZK892.1	49.7331
C10G8.8	C10G8.8	48.7006			C25H3.7	C25H3.7	49.6785
pab-2	F18H3.3	48.647			wago-1	R06C7.1	49.6579
F18A11.3	F18A11.3	48.5608			zip-8	F23F12.9	49.6394
F12A10.1	F12A10.1	48.5444			F01F1.2	F01F1.2	49.6378
F25H2.4	F25H2.4	48.39			lntl-1	C31H1.6	49.6197
chat-1	R08C7.2	48.3607			cdr-4	K01D12.11	49.5543
W08E12.3	W08E12.3	48.2782			uaf-2	Y116A8C.35	49.4693
msp-49	C34F11.6	48.2414			fipr-13	F57A8.8	49.4669
cyb-1	ZC168.4	48.21			F53C3.13	F53C3.13	49.4412
ttr-42	H01M10.3	48.2027			R12E2.11	R12E2.11	49.3592
spn-4	ZC404.8	48.1997			K07A1.13	K07A1.13	49.2877
aco-1	ZK455.1	48.1919			tbcb-1	F53F4.3	49.2801
M02B1.3	M02B1.3	48.1533			Y17D7B.4	Y17D7B.4	49.2479
cof-2	C48E7.5	48.126			T06D8.7	T06D8.7	49.1378
rpb-4	F43E2.2	48.1193			D2005.3	D2005.3	49.1234
Y110A2AL.9	Y110A2AL.9	48.1104			aqp-2	C01G6.1	49.0693
mrps-24	F33D4.8	47.9777			ric-7	F58E10.1	49.0189
gfat-2	F22B3.4	47.9654			gcst-1	F25B4.1	49.0136
ZC262.5	ZC262.5	47.8904			elb-1	Y41C4A.10	49.0119
ccf-1	Y56A3A.20	47.8348			map-2	Y116A8A.9	48.9767
ccdc-47	ZK1058.4	47.7828			flp-20	E01H11.3	48.922
ubc-12	R09B3.4	47.7699			Y41E3.7	Y41E3.7	48.9168
unc-115	F09B9.2	47.7642			R06C1.6	R06C1.6	48.9052
H23N18.5	H23N18.5	47.6937			xbx-3	M04D8.6	48.8449
dhs-22	C15H11.4	47.6608			H28G03.1	H28G03.1	48.8202
rpb-8	F26F4.11	47.5625			Y54E10BR.4	Y54E10BR.4	48.8023
H28G03.1	H28G03.1	47.5395			W04G3.5	W04G3.5	48.7989
ife-2	R04A9.4	47.5076			F09G2.2	F09G2.2	48.7716
F20D12.12	F20D12.12	47.4433			mrpl-12	W09D10.3	48.7454
F35D11.5	F35D11.5	47.3927			tin-9.1	C06G3.11	48.7446
Y17G7B.10	Y17G7B.10	47.3597			npp-9	F59A2.1	48.7385
emc-2	Y57G7A.10	47.3449			C01B12.8	C01B12.8	48.7292
F55B11.4	F55B11.4	47.3299			Y49G5A.1	Y49G5A.1	48.7145
C07E3.9	C07E3.9	47.3249			flp-24	C24A1.1	48.6774
C08A9.10	C08A9.10	47.2965			tnc-2	ZK673.7	48.6517
snap-29	K02D10.5	47.2722			F02E9.5	F02E9.5	48.6318
Y66H1A.4	Y66H1A.4	47.2628			C07H6.4	C07H6.4	48.6013
mtss-1	PAR2.1	47.1826			rskn-1	T01H8.1	48.5723
col-180	C44C10.1	47.164			nbet-1	Y59E9AL.7	48.5185
C49A1.10	C49A1.10	47.139			metr-1	R03D7.1	48.4556
iffb-1	Y54F10BM.2	47.134			flp-19	M79.4	48.3787
akir-1	E01A2.6	47.1283			ZK909.3	ZK909.3	48.3735
dhs-13	F36H9.3	47.1242			C53D6.7	C53D6.7	48.3611
Y66D12A.21	Y66D12A.21	47.1031			F46B6.12	F46B6.12	48.357
Y53F4B.14	Y53F4B.14	47.1019			dmd-6	F13G11.1	48.3469
Y25C1A.13	Y25C1A.13	47.0931			F52B11.2	F52B11.2	48.3356
col-65	K08C9.4	47.085			arf-1.1	F45E4.1	48.333
spp-1	T07C4.4	47.0711			T19D2.2	T19D2.2	48.3098
C04F12.7	C04F12.7	47.0268			C16A3.6	C16A3.6	48.2909
usp-14	C13B4.2	47.0194			skr-2	F46A9.4	48.2783
T07A9.14	T07A9.14	46.9983			Y111B2A.2	Y111B2A.2	48.2436
gst-28	Y53F4B.31	46.9641			K09F6.9	K09F6.9	48.0981
nipi-3	K09A9.1	46.898			F10G2.1	F10G2.1	47.9226
H29C22.1	H29C22.1	46.8383			C16C10.4	C16C10.4	47.9213
aagr-3	F40F9.6	46.8105			ins-18	T28B8.2	47.8796
let-504	E01A2.4	46.8072			chat-1	R08C7.2	47.8748
F13D12.6	F13D12.6	46.7632			mrps-12	T03D8.2	47.8146
pyc-1	D2023.2	46.7285			fln-1	Y66H1B.2	47.7698
aps-1	F29G9.3	46.7195			nstp-2	F15B10.1	47.7628
Y60A3A.19	Y60A3A.19	46.717			F55C10.5	F55C10.5	47.7526
rpb-12	F23B2.13	46.6607			C55A6.1	C55A6.1	47.7425
sur-6	F26E4.1	46.5981			T01C3.2	T01C3.2	47.6743
nlp-37	F48B9.4	46.5977			K08A2.1	K08A2.1	47.6705
C47G2.3	C47G2.3	46.5765			ubxn-6	H06H21.6	47.664
akap-1	C56G2.1	46.5426			cdc-37	W08F4.8	47.6273
hlh-11	F58A4.7	46.4601			miz-1	R13.4	47.5799
C35D10.17	C35D10.17	46.4564			col-147	T06E4.4	47.5777
C16C10.4	C16C10.4	46.4433			F45G2.8	F45G2.8	47.5377
npp-9	F59A2.1	46.28			nra-1	T28F3.1	47.534
emb-9	K04H4.1	46.2555			M106.3	M106.3	47.4955
hil-4	C18G1.5	46.2345			F28C6.8	F28C6.8	47.476
erfa-3	H19N07.1	46.1342			ttr-3	K03H1.3	47.4357
T28C12.4	T28C12.4	46.1263			col-168	T10E10.1	47.3885
cks-1	C09G4.3	46.1097			T22D1.5	T22D1.5	47.379
sqt-2	C01B12.1	46.0914			F41E6.15	F41E6.15	47.3683
vps-24	T27F7.1	46.0777			C34D4.4	C34D4.4	47.3165
uaf-1	Y92C3B.2	46.0621			ZK596.1	ZK596.1	47.2887
Y38C1AA.7	Y38C1AA.7	46.0521			M01F1.3	M01F1.3	47.2468
F28B3.6	F28B3.6	46.0503			smd-1	F47G4.7	47.2244
F27D4.4	F27D4.4	46.0478			dnpp-1	F01F1.9	47.2227
C49H3.3	C49H3.3	46.0362			F19B2.5	F19B2.5	47.2225
ufbp-1	ZK1236.7	46.0352			B0205.13	B0205.13	47.1897
M04B2.6	M04B2.6	46.0341			tag-209	R06F6.11	47.1854
Y111B2A.13	Y111B2A.13	45.9924			lsm-8	Y73B6BL.32	47.1716
C17H12.8	C17H12.8	45.9567			ebp-2	VW02B12L.3	47.1654
unc-97	F14D12.2	45.9294			erd-2	F09B9.3	47.1528
tag-353	F25D7.2	45.88			dod-19	ZK6.10	47.1387
ath-1	K04G2.5	45.8608			sms-1	H21P03.3	47.1318
vps-20	Y65B4A.3	45.856			copd-1	C13B9.3	47.1086
R53.5	R53.5	45.8281			C29G2.6	C29G2.6	47.1005
col-43	ZC513.8	45.8256			C30G12.2	C30G12.2	47.0596
F49E2.5	F49E2.5	45.8035			T28H10.3	T28H10.3	47.0395
fasn-1	F32H2.5	45.7742			C18A3.3	C18A3.3	46.9182
R13A1.5	R13A1.5	45.7439			aqp-11	ZK525.2	46.9159
rhi-1	F46H6.1	45.7228			T26E3.4	T26E3.4	46.9126
arx-1	Y71F9AL.16	45.6727			scl-2	F49E11.10	46.9091
mxl-2	F40G9.11	45.6413			F14D7.12	F14D7.12	46.8474
nurf-1	F26H11.2	45.6087			F13B12.1	F13B12.1	46.8425
mmaa-1	T02G5.13	45.6014			uaf-1	Y92C3B.2	46.835
W05B5.1	W05B5.1	45.5288			ttr-36	F22A3.7	46.7986
unc-25	Y37D8A.23	45.4954			blos-2	Y73B6BL.30	46.7904
Y105E8A.11	Y105E8A.11	45.48			cyn-13	Y116A8C.34	46.7254
gfat-1	F07A11.2	45.4359			crls-1	F23H11.9	46.679
C16A3.4	C16A3.4	45.4246			unc-18	F27D9.1	46.6752
K04D7.6	K04D7.6	45.3811			tth-1	F08F1.8	46.6554
D1054.3	D1054.3	45.369			aak-1	PAR2.3	46.584
R119.3	R119.3	45.34			Y43C5A.2	Y43C5A.2	46.5638
C34C12.4	C34C12.4	45.33			lsm-1	F40F8.9	46.5138
smd-1	F47G4.7	45.3028			aagr-3	F40F9.6	46.5089
W04C9.4	W04C9.4	45.26			nst-1	K01C8.9	46.4984
mrps-25	Y55F3AM.1	45.253			Y57G11C.9	Y57G11C.9	46.4836
K07C11.3	K07C11.3	45.1771			rrbs-1	C15H11.9	46.4195
ubxn-3	F48A11.5	45.1736			epn-1	T04C10.2	46.4054
C27D6.12	C27D6.12	45.1422			K01C8.1	K01C8.1	46.3833
mrps-18A	ZC262.8	45.1187			F17H10.2	F17H10.2	46.2703
inx-13	Y8G1A.2	45.1152			prx-19	F54F2.8	46.2632
T27E4.7	T27E4.7	45.1084			F36A2.3	F36A2.3	46.1717
C39B5.5	C39B5.5	45.1071			F57G12.1	F57G12.1	46.1352
F29B9.8	F29B9.8	45.0694			W05H12.1	W05H12.1	46.0358
F58G6.9	F58G6.9	45.0588			T10B5.7	T10B5.7	46.0167
fis-2	F13B9.8	45.0577			frm-1	ZK270.2	45.9992
psd-1	B0361.5	45.0389			far-6	W02A2.2	45.9726
gpc-1	K02A4.2	45.0388			F18E3.12	F18E3.12	45.9098
fipr-7	C12D8.16	45.0375			npl-4.1	F59E12.4	45.8809
ubh-1	F46E10.8	44.9649			ZK418.9	ZK418.9	45.8729
rpb-5	H27M09.2	44.9389			copb-1	Y25C1A.5	45.8389
C30G7.2	C30G7.2	44.9043			F26H9.5	F26H9.5	45.8196
gsy-1	Y46G5A.31	44.8474			flp-26	R173.4	45.8085
lsm-7	ZK593.7	44.7519			bath-42	C50C3.8	45.7888
Y48G10A.1	Y48G10A.1	44.7075			unc-57	T04D1.3	45.7601
acdh-3	K06A5.6	44.6686			cysl-2	K10H10.2	45.7472
ben-1	C54C6.2	44.5353			Y51H4A.7	Y51H4A.7	45.7461
nbet-1	Y59E9AL.7	44.5232			nrfl-1	C01F6.6	45.6606
C01G8.1	C01G8.1	44.4787			T28D6.6	T28D6.6	45.6369
vps-25	W02A11.2	44.4478			rsp-1	W02B12.3	45.634
F15D3.6	F15D3.6	44.4435			B0416.5	B0416.5	45.5967
fmo-4	F53F4.5	44.4135			nlp-35	C33A12.2	45.5897
C01A2.4	C01A2.4	44.3546			C06G3.5	C06G3.5	45.5669
mpk-1	F43C1.2	44.3239			raga-1	T24F1.1	45.5594
F26H9.5	F26H9.5	44.3219			T04A8.8	T04A8.8	45.5536
F35H10.2	F35H10.2	44.3216			phat-3	C49G7.4	45.4239
ins-28	ZC334.9	44.3067			scpl-1	B0379.4	45.3655
gcst-1	F25B4.1	44.2813			dpy-11	F46E10.9	45.3649
C36A4.4	C36A4.4	44.2269			spk-1	B0464.5	45.3547
ZK550.6	ZK550.6	44.2079			F07G6.10	F07G6.10	45.3298
npp-20	Y77E11A.13	44.186			Y105E8A.11	Y105E8A.11	45.3189
T10B5.3	T10B5.3	44.1693			hmg-3	C32F10.5	45.316
C43E11.9	C43E11.9	44.1275			larp-5	T12F5.5	45.287
F40A3.2	F40A3.2	44.1107			lsm-5	F28F8.3	45.2817
ttr-34	F09A5.9	44.0863			nuc-1	C07B5.5	45.2271
tatn-1	F42D1.2	44.0701			rab-6.1	F59B2.7	45.2129
Y66D12A.9	Y66D12A.9	43.9967			rpb-12	F23B2.13	45.2098
Y106G6D.8	Y106G6D.8	43.943			apy-1	F08C6.6	45.2062
alh-4	T05H4.13	43.9246			F54C8.4	F54C8.4	45.1977
F46B6.12	F46B6.12	43.916			rab-3	C18A3.6	45.196
mtm-3	T24A11.1	43.865			let-721	C05D11.12	45.14
T08B2.12	T08B2.12	43.8599			C13F10.5	C13F10.5	45.1308
B0205.12	B0205.12	43.787			E04F6.9	E04F6.9	45.128
cyp-36A1	C34B7.3	43.7406			F38B7.3	F38B7.3	45.1059
Y39A1A.24	Y39A1A.24	43.7223			arx-1	Y71F9AL.16	45.0461
C27H6.8	C27H6.8	43.7006			Y54G2A.26	Y54G2A.26	45.0377
mmcm-1	ZK1058.1	43.6884			scm-1	M01D7.2	45.034
ddo-2	F18E3.7	43.6767			kin-1	ZK909.2	45.0034
gyg-1	F56B6.4	43.6145			lgc-25	R03E1.3	44.969
Y73B6BL.35	Y73B6BL.35	43.6131			icln-1	C01F6.8	44.9625
atg-18	F41E6.13	43.559			acs-13	Y65B4BL.5	44.9596
K04C2.3	K04C2.3	43.5515			C32E8.5	C32E8.5	44.9483
lron-10	Y39A1A.7	43.5453			taf-13	C14A4.10	44.9123
B0303.3	B0303.3	43.5308			pmp-5	T10H9.5	44.8082
F33H2.3	F33H2.3	43.4989			glh-1	T21G5.3	44.7784
C13G3.1	C13G3.1	43.4865			tomm-40	C18E9.6	44.7776
cct-3	F54A3.3	43.3888			rgs-4	Y38E10A.21	44.7675
M117.1	M117.1	43.364			C35D10.1	C35D10.1	44.7387
ZK856.5	ZK856.5	43.3518			nlp-42	Y80D3A.10	44.7031
mecr-1	W09H1.5	43.3469			anat-1	C17H12.13	44.6765
Y106G6H.8	Y106G6H.8	43.3241			mxl-2	F40G9.11	44.6672
F57F4.4	F57F4.4	43.2932			vamp-8	B0513.9	44.6549
ran-3	C26D10.1	43.2865			R08D7.1	R08D7.1	44.6459
B0511.6	B0511.6	43.2826			C24B9.3	C24B9.3	44.6394
mrps-16	F56D1.3	43.2762			cri-2	K07C11.5	44.6081
arx-7	M01B12.3	43.2222			B0035.1	B0035.1	44.5853
F38E1.9	F38E1.9	43.2139			rpb-5	H27M09.2	44.5655
mrpl-40	F54C4.1	43.2082			ndx-4	Y37H9A.6	44.5559
pqn-53	R07B7.3	43.1295			wdr-23	D2030.9	44.5504
Y39B6A.3	Y39B6A.3	43.0787			ZK909.6	ZK909.6	44.5282
rgs-3	C29H12.3	43.0681			mrpl-9	B0205.11	44.488
T12D8.10	T12D8.10	43.057			C28H8.3	C28H8.3	44.367
cope-1	F45G2.4	43.0349			hsp-60	Y22D7AL.5	44.359
gst-14	F37B1.3	43.0138			T07A9.14	T07A9.14	44.3578
crls-1	F23H11.9	42.9773			spp-16	F32D8.9	44.3533
T04C12.11	T04C12.11	42.9033			gpx-5	C11E4.1	44.3448
smr-1	Y71D11A.2	42.8665			nlp-16	T13A10.5	44.3432
srp-7	F20D6.4	42.8639			emc-2	Y57G7A.10	44.3383
F38B7.3	F38B7.3	42.8148			vps-28	Y87G2A.10	44.3339
ZK512.4	ZK512.4	42.7006			F08B4.7	F08B4.7	44.2849
Y39B6A.42	Y39B6A.42	42.6205			F09G8.7	F09G8.7	44.2835
Y41E3.7	Y41E3.7	42.5539			adsl-1	R06C7.5	44.2574
cdc-37	W08F4.8	42.5066			syx-7	F36F2.4	44.2276
ndx-4	Y37H9A.6	42.5042			eif-3.B	Y54E2A.11	44.2172
nmt-1	T17E9.2	42.4746			lin-33	H32C10.2	44.2112
C02B10.4	C02B10.4	42.4487			C17E4.10	C17E4.10	44.1835
nspd-2	K07F5.5	42.3754			B0261.7	B0261.7	44.1636
mrpl-17	Y54E10A.7	42.3355			acs-4	F37C12.7	44.1217
copa-1	Y71F9AL.17	42.3334			puf-3	Y45F10A.2	44.097
ctg-1	H06O01.3	42.3118			vps-22	C27F2.5	44.0604
clec-88	K10B2.3	42.2628			F10E9.3	F10E9.3	44.0467
col-40	T13B5.4	42.245			F09F7.7	F09F7.7	44.0384
rpn-2	C23G10.4	42.22			Y53F4B.14	Y53F4B.14	44.0017
C07G3.10	C07G3.10	42.2102			skr-18	F56B3.12	43.9981
F08B4.7	F08B4.7	42.1944			chs-1	T25G3.2	43.9664
mtx-2	ZC97.1	42.1916			arf-6	Y116A8C.12	43.9461
bca-2	Y116A8C.28	42.1254			C44B11.4	C44B11.4	43.9172
msp-50	C34F11.4	42.0545			Y71H10B.1	Y71H10B.1	43.8564
K12C11.1	K12C11.1	42.0233			M7.12	M7.12	43.8108
nac-3	K08E5.2	41.952			nuo-5	Y45G12B.1	43.7887
vps-22	C27F2.5	41.9291			F08F1.4	F08F1.4	43.7325
trcs-1	F27C8.6	41.8994			alh-6	F56D12.1	43.7321
skr-18	F56B3.12	41.8861			inx-13	Y8G1A.2	43.7156
Y18H1A.4	Y18H1A.4	41.8522			dhs-6	C17G10.8	43.701
F45E1.4	F45E1.4	41.8048			nstp-4	C03H5.2	43.6937
msi-1	R10E9.1	41.7706			nmat-1	W06B3.1	43.6797
ttr-6	T28B4.3	41.7671			C36E6.1	C36E6.1	43.648
cyn-13	Y116A8C.34	41.748			K01A2.5	K01A2.5	43.6245
acdh-7	T25G12.5	41.7007			mrpl-40	F54C4.1	43.5892
Y39A1A.3	Y39A1A.3	41.6783			msi-1	R10E9.1	43.5391
lec-12	DC2.3	41.63			smr-1	Y71D11A.2	43.5238
T12D8.5	T12D8.5	41.6243			mmcm-1	ZK1058.1	43.5054
acbp-3	F47B10.7	41.5821			F22B7.9	F22B7.9	43.5021
B0222.1	B0222.1	41.5801			F10E9.1	F10E9.1	43.4924
pat-6	T21D12.4	41.5591			F08F8.7	F08F8.7	43.4711
perm-5	C55C3.5	41.5434			M04F3.4	M04F3.4	43.4574
F25E5.8	F25E5.8	41.416			K04C2.3	K04C2.3	43.4514
best-20	Y37E11AR.1	41.4135			mef-2	W10D5.1	43.4175
snap-1	D1014.3	41.3971			F08F3.4	F08F3.4	43.3987
arx-4	Y6D11A.2	41.3446			W01A11.1	W01A11.1	43.395
msp-55	C09B9.6	41.294			nex-2	T07C4.9	43.3066
C02B10.3	C02B10.3	41.2716			M05D6.5	M05D6.5	43.2331
grd-14	T01B10.2	41.2544			T13C2.6	T13C2.6	43.2021
pfd-3	T06G6.9	41.2522			mrps-23	ZK1098.7	43.1332
Y51F10.2	Y51F10.2	41.2321			Y77E11A.2	Y77E11A.2	43.1272
F09E5.16	F09E5.16	41.2012			epg-9	Y69A2AR.7	43.1014
C05D2.10	C05D2.10	41.1258			klc-2	C18C4.10	43.083
pfn-3	K03E6.6	41.1159			Y69A2AR.21	Y69A2AR.21	43.0627
Y41E3.6	Y41E3.6	41.0884			ath-1	K04G2.5	43.0583
F36A2.3	F36A2.3	41.0687			pnk-1	C10G11.5	43.0572
nspd-1	ZK484.8	41.0618			mrg-1	Y37D8A.9	43.0568
C25G4.2	C25G4.2	41.0609			ccch-3	W05B10.2	43.0475
C04G2.9	C04G2.9	41.0121			Y73F8A.27	Y73F8A.27	43.034
copd-1	C13B9.3	41.0104			snrp-27	R05D11.7	43.013
C09D4.2	C09D4.2	40.9958			vbh-1	Y54E10A.9	42.9766
ifet-1	F56F3.1	40.9789			eif-3.C	T23D8.4	42.957
qars-1	Y41E3.4	40.9395			C35D10.17	C35D10.17	42.9369
rpb-11	W01G7.3	40.8436			mrps-25	Y55F3AM.1	42.9095
C15C7.4	C15C7.4	40.8187			zer-1	T24C4.6	42.8806
fipr-5	C12D8.18	40.8098			F18A11.3	F18A11.3	42.8786
lsm-6	Y71G12B.14	40.7947			Y116A8C.30	Y116A8C.30	42.8617
nasp-2	C50B6.2	40.7658			W06H8.6	W06H8.6	42.8592
guk-1	T03F1.8	40.7649			F40F8.5	F40F8.5	42.8583
F21D5.7	F21D5.7	40.7005			C17C3.15	C17C3.15	42.8407
gut-2	T10G3.6	40.6772			F33D11.10	F33D11.10	42.8373
clec-222	C03E10.6	40.6683			C44E4.4	C44E4.4	42.762
F41C3.4	F41C3.4	40.6637			Y23H5A.3	Y23H5A.3	42.761
rbpl-1	F36F2.3	40.6354			lsy-22	F27D4.2	42.7101
rap-1	C27B7.8	40.5903			mex-6	AH6.5	42.7036
T22D1.5	T22D1.5	40.5323			mrpl-11	B0303.15	42.6894
rnp-5	K02F3.11	40.5076			mrpl-10	K01C8.6	42.6589
R12E2.11	R12E2.11	40.4843			ubl-5	F46F11.4	42.6137
fars-1	T08B2.9	40.4608			ubxn-3	F48A11.5	42.5687
F56A8.3	F56A8.3	40.3769			rnp-5	K02F3.11	42.5295
C37H5.13	C37H5.13	40.3527			hlh-30	W02C12.3	42.5177
nspc-7	C03G5.2	40.3434			daf-22	Y57A10C.6	42.5057
dnpp-1	F01F1.9	40.3156			bag-1	F57B10.11	42.484
mrpl-18	D2007.4	40.3005			flp-17	C52D10.11	42.4741
F18G5.6	F18G5.6	40.2995			F59A7.2	F59A7.2	42.4697
nlp-2	T24D8.5	40.2937			pcyt-1	F08C6.2	42.4571
T14G10.5	T14G10.5	40.2328			mxl-1	T19B10.11	42.452
pnc-1	Y38C1AA.3	40.2182			F07F6.8	F07F6.8	42.4481
col-158	D2023.7	40.2052			rpb-7	Y54E10BR.6	42.4434
hmg-4	T20B12.8	40.203			K02E7.11	K02E7.11	42.4411
H10E21.5	H10E21.5	40.196			ZK512.4	ZK512.4	42.4388
ufd-1	F19B6.2	40.179			clec-49	W04E12.6	42.3786
M02H5.8	M02H5.8	40.1095			M02E1.2	M02E1.2	42.3115
cps-6	C41D11.8	40.1057			slc-17.4	T28F3.4	42.2968
gpd-4	F33H1.2	40.1008			glrx-3	D2063.3	42.2913
T10F2.2	T10F2.2	40.0558			lips-15	Y38E10A.7	42.2854
aly-2	F23B2.6	40.0285			F28H7.3	F28H7.3	42.285
prx-19	F54F2.8	39.891			Y57A10A.23	Y57A10A.23	42.2457
mrps-6	R12E2.12	39.8868			ZK1307.8	ZK1307.8	42.219
cars-1	Y23H5A.7	39.879			C01B10.3	C01B10.3	42.2027
nhr-49	K10C3.6	39.8671			pinn-4	Y48C3A.16	42.1686
T09A5.5	T09A5.5	39.8614			txl-1	Y54E10A.3	42.0984
ntl-3	Y56A3A.1	39.8613			R10H10.3	R10H10.3	42.0932
Y75B12B.1	Y75B12B.1	39.8451			C06A6.4	C06A6.4	42.0845
C34D4.4	C34D4.4	39.8391			cyp-33C8	R08F11.3	42.0645
nra-2	T05F1.1	39.8029			F59E12.9	F59E12.9	42.0499
col-37	ZK863.2	39.7585			dcn-1	H38K22.2	42.0451
ugt-62	M88.1	39.7492			Y39B6A.42	Y39B6A.42	42.0305
mex-3	F53G12.5	39.6759			fars-1	T08B2.9	42.0158
exos-4.1	B0564.1	39.6689			gob-1	H13N06.3	42.0037
gly-8	Y66A7A.6	39.6465			bra-1	F54B11.6	42.0014
F42C5.9	F42C5.9	39.6274			R05D11.5	R05D11.5	41.9534
Y111B2A.2	Y111B2A.2	39.6228			vem-1	K07E3.8	41.9216
F02E9.5	F02E9.5	39.5542			Y40B1A.1	Y40B1A.1	41.8965
F37B12.3	F37B12.3	39.5428			T03F6.3	T03F6.3	41.8761
B0416.5	B0416.5	39.4867			F56A8.3	F56A8.3	41.8548
cnx-1	ZK632.6	39.4565			C18B2.5	C18B2.5	41.8012
mex-5	W02A2.7	39.3986			Y55B1AL.2	Y55B1AL.2	41.7966
F53A9.6	F53A9.6	39.3733			Y45G5AL.1	Y45G5AL.1	41.7885
K08E4.6	K08E4.6	39.3253			mvk-1	Y42G9A.4	41.7872
C27D6.3	C27D6.3	39.3193			mccc-1	F32B6.2	41.7428
Y54E10BR.4	Y54E10BR.4	39.3128			ufd-1	F19B6.2	41.7256
F52B11.2	F52B11.2	39.3065			odr-8	F38A5.1	41.7173
F54D7.2	F54D7.2	39.2481			rnp-3	K08D10.3	41.6793
oma-2	ZC513.6	39.2308			R02D3.1	R02D3.1	41.6009
K03B4.2	K03B4.2	39.2028			npp-20	Y77E11A.13	41.519
T09B9.3	T09B9.3	39.1464			F20D1.9	F20D1.9	41.4664
F44E2.8	F44E2.8	39.1142			lsm-7	ZK593.7	41.4108
msp-65	ZK354.1	39.1093			ZC262.5	ZC262.5	41.4033
Y53H1B.2	Y53H1B.2	39.0963			tcc-1	Y59A8A.3	41.3915
F10G2.1	F10G2.1	39.0753			gop-3	C34E10.1	41.3465
unc-64	F56A8.7	39.0508			H10E21.5	H10E21.5	41.3202
F09E5.14	F09E5.14	39.0274			T02B11.3	T02B11.3	41.2737
F07G6.10	F07G6.10	39.0192			sek-1	R03G5.2	41.2734
drap-1	F40F9.7	39.006			cah-6	T28F2.3	41.2618
thn-2	F28D1.5	39			cnc-8	F41E7.8	41.2601
K08A2.1	K08A2.1	38.9875			ZC449.8	ZC449.8	41.2539
pinn-4	Y48C3A.16	38.9691			C46C2.2	C46C2.2	41.2475
F09G2.2	F09G2.2	38.9413			B0228.7	B0228.7	41.2082
Y51F10.3	Y51F10.3	38.9407			ZK622.5	ZK622.5	41.1314
ssq-4	T28H11.1	38.9352			DC2.5	DC2.5	41.1109
npl-4.1	F59E12.4	38.9261			T01B11.2	T01B11.2	41.0686
T28D6.6	T28D6.6	38.9221			nra-2	T05F1.1	41.0662
ify-1	C27A2.3	38.8574			twk-49	R05G9.2	41.0615
repo-1	F11A10.2	38.8494			nos-2	ZK1127.1	41.05
gob-1	H13N06.3	38.8277			ccf-1	Y56A3A.20	41.0344
Y18H1A.2	Y18H1A.2	38.8153			rop-1	C12D8.11	41.0078
dao-3	K07E3.3	38.7846			Y111B2A.13	Y111B2A.13	40.9785
F13B6.3	F13B6.3	38.7098			valv-1	B0496.7	40.9353
puf-3	Y45F10A.2	38.7002			vps-37	CD4.4	40.918
dnj-21	T19B4.4	38.6197			F33H2.6	F33H2.6	40.8981
elo-3	D2024.3	38.6027			mrpl-51	T12G3.5	40.8765
strl-1	F52F12.7	38.5766			pisy-1	Y46G5A.5	40.8474
sss-1	F32B6.5	38.5494			ZC443.4	ZC443.4	40.8441
Y54H5A.1	Y54H5A.1	38.5382			ags-3	F32A6.4	40.8371
lsm-5	F28F8.3	38.5187			fahd-1	ZK688.3	40.7828
mrpl-14	F45E12.5	38.4846			gst-13	T26C5.1	40.7348
mrpl-22	Y39A1A.6	38.454			unc-33	Y37E11C.1	40.7303
flp-34	R09A1.5	38.4537			rpb-3	C36B1.3	40.7249
K12H6.6	K12H6.6	38.4156			ampd-1	C34F11.3	40.714
C48E7.7	C48E7.7	38.3753			ubxn-4	ZK353.8	40.7048
W09D10.4	W09D10.4	38.3712			Y66H1A.4	Y66H1A.4	40.7015
T22F7.4	T22F7.4	38.3425			flp-34	R09A1.5	40.6918
B0228.7	B0228.7	38.3268			Y43C5A.3	Y43C5A.3	40.6859
aipl-1	K08F9.2	38.3146			C07A12.7	C07A12.7	40.6735
gln-5	F26D10.10	38.3143			rpn-2	C23G10.4	40.6504
Y37H2A.13	Y37H2A.13	38.2963			hlh-11	F58A4.7	40.6503
[truncated: 4,378 more rows]
