# Supplementary material for: RNAi-dependent expression of sperm genes in ADL chemosensory neurons is required for olfactory responses in Caenorhabditis elegans
Source: Front Mol Biosci. 2024 Jul 11;11:1396587. doi: 10.3389/fmolb.2024.1396587 (PMC11269235; doi:10.3389/fmolb.2024.1396587)
Supplement: Supplementary file 1 [file DataSheet2.zip › Ow et al_supplemental tables/Table S10.xlsx]

## Sheet: Sheet1
Table S10: WT DE Down and Up genes that are spermatogenic- or oogenic-enriched (Ortiz et al. 2014)
WT DE Up						WT DE Down
Spermatogenic-enriched			Oogenic-enriched			Spermatogenic-enriched			Oogenic-enriched
Gene name	Sequence name		Gene name	Sequence name		Gene name	Sequence name		Gene name	Sequence name
anp-1	T07F10.1		B0041.11	B0041.11		acs-20	F28D1.9		cysl-2	K10H10.2
F48E3.2	F48E3.2		ckb-2	B0285.9		alg-3	T22B3.2		glb-1	ZK637.13
fbxa-72	F31F4.15		F44E2.7	F44E2.7		alg-4	ZK757.3		gst-7	F11G11.2
M7.12	M7.12		pat-12	T17H7.4		ant-1.3	K01H12.2		lin-42	F47F6.1
mua-6	W10G6.3		W06A7.4	W06A7.4		ant-1.4	T01B11.4		mlt-10	C09E8.3
T28A11.2	T28A11.2		Y51H7C.15	Y51H7C.15		B0261.6	B0261.6		rips-1	R08E5.3
warf-1	F45E4.1					B0393.4	B0393.4		suro-1	R11A5.7
						btb-2	T25D10.5		Y65B4BL.1	Y65B4BL.1
						C03B8.3	C03B8.3
						C04F12.7	C04F12.7
						C05B5.2	C05B5.2
						C10G11.8	C10G11.8
						C14A6.13	C14A6.13
						C14C10.1	C14C10.1
						C15C6.2	C15C6.2
						C17F3.3	C17F3.3
						C18H7.4	C18H7.4
						C24D10.2	C24D10.2
						C27D6.3	C27D6.3
						C28C12.11	C28C12.11
						C28D4.8	C28D4.8
						C33F10.1	C33F10.1
						C33F10.11	C33F10.11
						C38H2.2	C38H2.2
						C48E7.7	C48E7.7
						col-111	F29B9.9
						col-45	F53G12.7
						cylc-1	Y59E9AL.6
						cylc-2	C41G7.6
						dpy-8	C31H2.2
						E03H12.5	E03H12.5
						elo-4	C40H1.4
						ent-3	K02E11.1
						F07A5.2	F07A5.2
						F17E9.5	F17E9.5
						F21H7.5	F21H7.5
						F27C1.1	F27C1.1
						F28E10.4	F28E10.4
						F32B6.4	F32B6.4
						F35C11.3	F35C11.3
						F35C12.3	F35C12.3
						F36A2.10	F36A2.10
						F36D3.16	F36D3.16
						F38H4.4	F38H4.4
						F49C12.15	F49C12.15
						F52F12.5	F52F12.5
						F53B6.4	F53B6.4
						F56D6.13	F56D6.13
						F58A6.9	F58A6.9
						F59A6.4	F59A6.4
						gipc-1	C35D10.2
						gln-2	K03H1.1
						gsp-3	W09C3.6
						his-70	E03A3.4
						K05F1.9	K05F1.9
						K06A5.2	K06A5.2
						K07A3.3	K07A3.3
						K08F4.5	K08F4.5
						kin-24	K07F5.4
						lgc-26	Y58G8A.1
						moa-1	R155.2
						msd-3	F44D12.7
						msd-4	C35D10.11
						msp-10	K07F5.2
						msp-113	ZK354.4
						msp-152	ZK546.6
						msp-19	F36H12.7
						msp-3	F26G1.7
						msp-31	R05F9.13
						msp-36	C04G2.4
						msp-38	K08F4.8
						msp-45	F58A6.8
						msp-49	C34F11.6
						msp-50	C34F11.4
						msp-51	ZK354.5
						msp-55	C09B9.6
						msp-56	K07F5.3
						msp-64	ZK1248.6
						msp-65	ZK354.1
						msp-77	F32B6.6
						msp-78	T13F2.11
						msp-79	T13F2.10
						msp-81	K07F5.1
						nep-13	F39E9.4
						nspd-1	ZK484.8
						nspd-10	T27C10.7
						nspd-2	K07F5.5
						nspd-3	C24D10.7
						nspd-7	Y43C5A.1
						nsph-3.1	Y69E1A.2
						nsph-3.2	C04G2.9
						nsph-4.1	Y59E9AL.2
						nsph-4.2	Y59E9AL.3
						phy-2	F35G2.4
						pud-2.1	F15E11.1
						pud-2.2	F15E11.14
						R03D7.2	R03D7.2
						R09E10.6	R09E10.6
						R10E9.2	R10E9.2
						rnh-1.1	ZK1290.6
						rpl-42	C09H10.1
						spe-18	F32A11.3
						ssp-9	E03H12.10
						ssq-1	K07F5.11
						ssq-2	T28H11.5
						ssq-3	ZC477.1
						ssq-4	T28H11.1
						sss-1	F32B6.5
						T08B2.12	T08B2.12
						T08B6.9	T08B6.9
						T22C1.8	T22C1.8
						T23B3.5	T23B3.5
						T27C10.8	T27C10.8
						ttbk-8.2	C39H7.1
						ubxn-5	T01E8.9
						W01B6.5	W01B6.5
						W02B12.12	W02B12.12
						W03B1.5	W03B1.5
						W03C9.8	W03C9.8
						W03D8.9	W03D8.9
						W09B7.2	W09B7.2
						wht-4	F02E11.1
						wrk-1	F41D9.3
						Y105E8A.13	Y105E8A.13
						Y106G6A.4	Y106G6A.4
						Y106G6H.13	Y106G6H.13
						Y116A8C.23	Y116A8C.23
						Y116F11B.7	Y116F11B.7
						Y37E11B.10	Y37E11B.10
						Y38C1AA.7	Y38C1AA.7
						Y47D9A.3	Y47D9A.3
						Y53F4B.11	Y53F4B.11
						Y59E9AR.7	Y59E9AR.7
						Y66D12A.3	Y66D12A.3
						Y69E1A.1	Y69E1A.1
						Y71G12B.22	Y71G12B.22
						Y73F4A.1	Y73F4A.1
						Y80D3A.8	Y80D3A.8
						ZC581.7	ZC581.7
						ZK1248.5	ZK1248.5
						ZK354.2	ZK354.2
						ZK809.1	ZK809.1
						ZK84.5	ZK84.5
						ZK849.6	ZK849.6
						ZK938.1	ZK938.1
